# Supplementary material for: Heme controls the structural rearrangement of its sensor protein mediating the hemolytic bacterial survival
Source: Commun Biol. 2021 Apr 13;4:467. doi: 10.1038/s42003-021-01987-5 (PMC8044140; doi:10.1038/s42003-021-01987-5)
Supplement: Supplementary file 4 — Supplementary Data 1 [file 42003_2021_1987_MOESM4_ESM.xlsx]

## Sheet: Fig. 1B
Supplementary Data 1: All source data for Figures.
Figure 1 (B): Fluorescence polarization assays.
Apo-PefR (black)			Holo-PefR (red)
Protein concentration (nM)	Fluorescence polarlization degree		Protein concentration (nM)	Fluorescence polarlization degree
0	52.1584		0.5	69.2731
0.15	-80.5161		2.5	68.316
0.25	-77.8638		5	67.333
0.375	-40.806		12.5	71.002
0.5	-33.158		25	70.7895
0.75	-54.7865		36.5	69.834
1.5	-43.9464		75	74.0826
2.5	-52.1607
3.75	-41.0294
5	-24.4501
7.5	-36.1995
10	-59.4334
15	-45.7609
25	-155.381
37.5	-200.608
50	-321.224
75	-462.198
100	-413.266
150	-454.276
200	-421.72
800	-499.42

## Sheet: Fig. 4A
Supplementary Data 1: All source data for Figures.
Figure 4 (A): Spectral change upon ferric hemin addition.
Inset, titration curve			Spectral data	DAbsorbance
[Heme]/[PefR]	DAbs at 412 nm		Wavelength (nm)	1	2	3	4	5	6	7	8	9	10	11	12	13	14	15	16	17	18	19	20	21	22	23	24	25	26	27	28	29	30	31	32	33	34	35	36	37	38	39	40	41	42	43	44	45	46
0.04	0.004		220	1.403	1.102	0.862	1.359	1.293	1.462	1.142	1.063	1.186	0.895	1.399	1.016	1.158	1.041	1.354	0.824	1.057	0.879	1.465	0.995	1.128	1.284	0.987	1.022	1.168	0.759	0.783	0.937	0.846	1.293	0.78	0.931	0.679	1.084	0.97	1.237	1.22	0.977	1.088	1.099	0.958	1.067	0.927	0.617	1.154	0.904
0.08	0.017		221	1.167	1.022	0.879	1.056	1.06	1.091	0.911	0.833	0.908	0.7	1.147	0.873	0.958	0.707	0.896	0.817	0.792	0.905	0.998	0.728	1.016	1.041	0.79	0.82	0.908	0.691	0.823	0.901	0.859	1.01	0.766	0.714	0.492	0.768	0.965	1.064	0.955	0.98	0.724	1.062	0.81	0.679	0.757	0.549	0.932	0.802
0.12	0.036		222	0.824	0.882	0.794	0.882	0.866	0.86	0.846	0.788	0.691	0.722	0.946	0.661	0.78	0.634	0.705	0.76	0.823	0.869	0.746	0.656	0.743	0.796	0.709	0.818	0.834	0.747	0.933	0.812	0.815	0.688	0.777	0.759	0.588	0.689	0.914	0.751	0.729	0.797	0.558	0.931	0.717	0.554	0.757	0.688	0.82	0.719
0.16	0.063		223	0.86	0.904	0.823	0.84	0.828	0.864	0.772	0.808	0.777	0.829	0.904	0.826	0.958	0.782	0.698	0.816	0.831	0.867	0.791	0.748	0.776	0.887	0.721	0.935	0.745	0.831	0.921	0.744	0.794	0.74	0.734	0.724	0.766	0.677	0.953	0.703	0.831	0.59	0.651	0.789	0.668	0.655	0.906	0.75	0.77	0.837
0.2	0.078		224	0.899	0.901	0.844	0.864	0.87	0.827	0.834	0.912	0.831	0.889	0.822	0.948	0.985	0.852	0.818	0.843	0.857	0.876	0.897	0.78	0.874	0.839	0.696	1.021	0.774	0.916	0.96	0.776	0.82	0.791	0.746	0.704	0.856	0.739	0.919	0.826	0.851	0.718	0.825	0.72	0.837	0.771	0.883	0.789	0.593	0.804
0.24	0.098		225	0.944	0.881	0.893	0.873	0.855	0.857	0.861	0.915	0.863	0.907	0.907	0.924	0.981	0.884	0.832	0.816	0.838	0.867	0.923	0.811	0.872	0.91	0.734	0.929	0.803	0.98	0.835	0.73	0.839	0.898	0.724	0.751	0.925	0.738	0.778	0.835	0.796	0.754	0.941	0.774	0.953	0.8	0.789	0.782	0.769	0.705
0.28	0.128		226	0.948	0.903	0.931	0.88	0.873	0.901	0.856	0.907	0.853	0.885	0.908	0.921	0.903	0.824	0.859	0.841	0.817	0.917	0.926	0.791	0.856	0.956	0.771	0.849	0.876	0.951	0.764	0.823	0.871	0.956	0.767	0.811	0.927	0.758	0.849	0.876	0.787	0.878	0.929	0.823	0.936	0.77	0.706	0.767	0.808	0.803
0.32	0.141		227	0.933	0.928	0.946	0.895	0.914	0.954	0.933	0.897	0.886	0.876	0.915	0.897	0.873	0.836	0.885	0.845	0.861	0.964	0.909	0.842	0.838	0.978	0.837	0.921	0.942	0.885	0.851	0.908	0.857	0.963	0.861	0.858	0.96	0.849	0.929	0.937	0.862	0.934	0.866	0.886	0.906	0.947	0.804	0.91	0.935	0.865
0.36	0.145		228	0.93	0.923	0.931	0.902	0.925	0.919	0.938	0.924	0.928	0.889	0.912	0.9	0.897	0.854	0.903	0.904	0.907	0.927	0.905	0.845	0.847	0.954	0.874	0.937	0.93	0.861	0.885	0.958	0.877	0.964	0.932	0.888	0.972	0.904	0.985	0.938	0.949	0.919	0.843	0.918	0.815	0.936	0.859	0.991	0.986	0.892
0.4	0.162		229	0.904	0.895	0.886	0.887	0.891	0.878	0.909	0.906	0.884	0.886	0.88	0.873	0.872	0.84	0.894	0.874	0.911	0.886	0.875	0.842	0.877	0.888	0.882	0.908	0.864	0.893	0.919	0.928	0.887	0.856	0.954	0.9	0.972	0.93	0.941	0.906	0.951	0.917	0.86	0.912	0.844	0.902	0.889	0.935	0.892	0.862
0.44	0.178		230	0.836	0.837	0.84	0.823	0.837	0.818	0.836	0.846	0.825	0.837	0.804	0.825	0.818	0.822	0.82	0.816	0.835	0.827	0.821	0.818	0.835	0.837	0.851	0.82	0.846	0.847	0.868	0.815	0.842	0.835	0.882	0.853	0.879	0.844	0.846	0.838	0.886	0.81	0.855	0.891	0.821	0.847	0.868	0.854	0.842	0.838
0.48	0.202		231	0.753	0.747	0.749	0.742	0.757	0.754	0.744	0.754	0.733	0.746	0.737	0.743	0.736	0.75	0.74	0.729	0.752	0.753	0.74	0.757	0.745	0.745	0.752	0.736	0.761	0.766	0.774	0.757	0.762	0.753	0.756	0.78	0.781	0.763	0.766	0.783	0.775	0.748	0.771	0.782	0.767	0.761	0.791	0.738	0.769	0.752
0.52	0.216		232	0.653	0.654	0.639	0.649	0.661	0.653	0.643	0.658	0.649	0.646	0.637	0.65	0.654	0.646	0.651	0.641	0.65	0.663	0.652	0.678	0.659	0.669	0.659	0.646	0.657	0.657	0.667	0.68	0.652	0.679	0.67	0.671	0.675	0.678	0.66	0.701	0.697	0.669	0.692	0.668	0.67	0.684	0.709	0.667	0.695	0.653
0.56	0.229		233	0.568	0.562	0.548	0.56	0.573	0.56	0.551	0.564	0.563	0.552	0.554	0.562	0.576	0.558	0.566	0.571	0.564	0.569	0.566	0.587	0.575	0.582	0.567	0.561	0.57	0.576	0.581	0.594	0.579	0.595	0.591	0.569	0.579	0.597	0.589	0.619	0.6	0.605	0.619	0.58	0.612	0.585	0.636	0.599	0.63	0.574
0.6	0.247		234	0.48	0.481	0.466	0.477	0.479	0.471	0.472	0.486	0.479	0.459	0.465	0.473	0.494	0.482	0.488	0.496	0.482	0.482	0.485	0.502	0.491	0.5	0.485	0.489	0.488	0.502	0.505	0.509	0.515	0.511	0.493	0.501	0.514	0.528	0.51	0.546	0.531	0.53	0.537	0.509	0.536	0.514	0.546	0.513	0.567	0.511
0.64	0.262		235	0.407	0.404	0.4	0.404	0.407	0.407	0.402	0.413	0.406	0.388	0.397	0.402	0.412	0.421	0.411	0.419	0.411	0.413	0.417	0.43	0.423	0.431	0.421	0.428	0.435	0.43	0.44	0.432	0.44	0.441	0.432	0.447	0.46	0.452	0.462	0.468	0.457	0.456	0.463	0.447	0.468	0.464	0.456	0.443	0.48	0.453
0.68	0.274		236	0.345	0.339	0.344	0.343	0.346	0.344	0.341	0.351	0.344	0.333	0.332	0.34	0.344	0.36	0.346	0.348	0.354	0.352	0.361	0.374	0.363	0.364	0.366	0.378	0.38	0.375	0.388	0.372	0.382	0.376	0.376	0.388	0.393	0.401	0.399	0.402	0.396	0.404	0.383	0.388	0.401	0.403	0.387	0.382	0.406	0.397
0.72	0.288		237	0.286	0.278	0.28	0.279	0.286	0.285	0.281	0.297	0.283	0.28	0.277	0.28	0.287	0.301	0.291	0.295	0.29	0.291	0.305	0.32	0.303	0.308	0.305	0.325	0.315	0.318	0.325	0.309	0.324	0.329	0.323	0.33	0.335	0.341	0.33	0.338	0.356	0.348	0.334	0.324	0.329	0.348	0.337	0.323	0.351	0.337
0.76	0.306		238	0.228	0.225	0.225	0.23	0.233	0.233	0.232	0.24	0.233	0.234	0.233	0.224	0.238	0.244	0.239	0.243	0.244	0.24	0.252	0.259	0.253	0.255	0.255	0.279	0.266	0.269	0.274	0.261	0.272	0.278	0.275	0.281	0.28	0.289	0.275	0.289	0.294	0.294	0.278	0.274	0.291	0.294	0.288	0.29	0.304	0.285
0.8	0.321		239	0.176	0.184	0.178	0.185	0.186	0.185	0.186	0.196	0.191	0.185	0.187	0.178	0.195	0.195	0.193	0.199	0.201	0.194	0.208	0.209	0.208	0.212	0.212	0.223	0.216	0.222	0.218	0.219	0.225	0.234	0.233	0.238	0.24	0.241	0.236	0.241	0.254	0.244	0.234	0.244	0.239	0.238	0.243	0.254	0.263	0.238
0.84	0.33		240	0.14	0.147	0.144	0.149	0.153	0.151	0.152	0.16	0.156	0.149	0.15	0.146	0.16	0.159	0.16	0.162	0.167	0.164	0.17	0.168	0.178	0.175	0.176	0.177	0.181	0.183	0.183	0.179	0.184	0.197	0.198	0.202	0.208	0.201	0.206	0.194	0.214	0.2	0.205	0.209	0.193	0.206	0.209	0.221	0.215	0.211
0.88	0.337		241	0.113	0.117	0.112	0.119	0.126	0.122	0.124	0.134	0.127	0.118	0.118	0.118	0.129	0.129	0.131	0.13	0.139	0.135	0.144	0.139	0.148	0.146	0.15	0.148	0.15	0.154	0.155	0.158	0.154	0.167	0.17	0.166	0.174	0.173	0.179	0.162	0.178	0.175	0.18	0.182	0.163	0.177	0.177	0.186	0.192	0.189
0.92	0.348		242	0.092	0.093	0.091	0.095	0.103	0.102	0.101	0.112	0.104	0.095	0.098	0.097	0.107	0.108	0.107	0.108	0.115	0.116	0.123	0.122	0.125	0.123	0.126	0.127	0.125	0.136	0.136	0.132	0.138	0.144	0.147	0.142	0.15	0.146	0.152	0.145	0.151	0.154	0.159	0.157	0.145	0.164	0.157	0.16	0.171	0.169
0.96	0.354		243	0.073	0.074	0.075	0.077	0.083	0.083	0.084	0.091	0.087	0.08	0.082	0.079	0.088	0.089	0.09	0.089	0.099	0.096	0.103	0.104	0.106	0.103	0.107	0.11	0.109	0.115	0.118	0.113	0.12	0.123	0.123	0.125	0.131	0.127	0.134	0.131	0.128	0.132	0.135	0.138	0.131	0.141	0.143	0.143	0.149	0.144
1	0.366		244	0.056	0.059	0.059	0.06	0.066	0.065	0.066	0.075	0.072	0.065	0.064	0.061	0.071	0.069	0.071	0.072	0.078	0.078	0.083	0.088	0.089	0.092	0.089	0.089	0.093	0.096	0.099	0.094	0.104	0.106	0.104	0.104	0.109	0.107	0.113	0.113	0.113	0.11	0.114	0.119	0.114	0.116	0.126	0.125	0.122	0.125
1.04	0.375		245	0.046	0.049	0.049	0.049	0.057	0.055	0.054	0.065	0.06	0.053	0.053	0.051	0.058	0.057	0.058	0.063	0.066	0.065	0.068	0.075	0.077	0.077	0.074	0.074	0.079	0.083	0.086	0.078	0.091	0.092	0.089	0.091	0.096	0.092	0.099	0.097	0.1	0.097	0.101	0.104	0.102	0.101	0.114	0.112	0.107	0.11
1.08	0.381		246	0.039	0.043	0.042	0.042	0.051	0.047	0.046	0.058	0.051	0.043	0.044	0.042	0.05	0.047	0.048	0.054	0.055	0.054	0.057	0.064	0.066	0.067	0.065	0.064	0.069	0.071	0.074	0.069	0.079	0.084	0.078	0.082	0.086	0.085	0.088	0.085	0.089	0.088	0.092	0.093	0.09	0.09	0.099	0.1	0.1	0.099
1.12	0.39		247	0.035	0.037	0.036	0.037	0.045	0.041	0.042	0.052	0.045	0.036	0.035	0.036	0.044	0.042	0.043	0.046	0.048	0.044	0.049	0.055	0.059	0.058	0.058	0.058	0.062	0.062	0.062	0.062	0.069	0.075	0.071	0.074	0.078	0.08	0.082	0.076	0.081	0.08	0.083	0.085	0.081	0.086	0.086	0.09	0.094	0.09
1.16	0.4		248	0.031	0.032	0.031	0.032	0.038	0.036	0.037	0.045	0.039	0.032	0.03	0.031	0.037	0.037	0.039	0.041	0.041	0.038	0.042	0.049	0.053	0.05	0.049	0.053	0.053	0.056	0.055	0.056	0.06	0.067	0.061	0.067	0.074	0.073	0.076	0.07	0.073	0.072	0.075	0.079	0.071	0.08	0.077	0.079	0.086	0.078
1.2	0.409		249	0.029	0.03	0.03	0.03	0.033	0.031	0.032	0.042	0.036	0.027	0.026	0.026	0.032	0.032	0.034	0.036	0.038	0.036	0.04	0.045	0.051	0.045	0.044	0.047	0.048	0.053	0.053	0.051	0.054	0.062	0.057	0.058	0.066	0.068	0.073	0.066	0.066	0.068	0.07	0.072	0.065	0.078	0.072	0.07	0.076	0.079
1.24	0.416		250	0.028	0.03	0.029	0.029	0.033	0.031	0.03	0.041	0.034	0.025	0.026	0.024	0.031	0.029	0.032	0.037	0.037	0.038	0.04	0.043	0.049	0.043	0.042	0.045	0.044	0.05	0.051	0.048	0.052	0.057	0.056	0.053	0.063	0.061	0.068	0.062	0.062	0.065	0.065	0.068	0.061	0.076	0.07	0.062	0.075	0.076
1.28	0.423		251	0.028	0.029	0.029	0.029	0.035	0.032	0.03	0.04	0.032	0.024	0.026	0.023	0.032	0.029	0.028	0.034	0.034	0.037	0.039	0.04	0.042	0.043	0.04	0.042	0.042	0.047	0.048	0.046	0.05	0.052	0.055	0.049	0.058	0.058	0.06	0.059	0.059	0.061	0.063	0.068	0.054	0.073	0.066	0.059	0.077	0.072
1.32	0.422		252	0.027	0.028	0.026	0.026	0.034	0.031	0.029	0.039	0.03	0.024	0.023	0.022	0.03	0.027	0.027	0.03	0.032	0.032	0.036	0.035	0.039	0.041	0.037	0.039	0.04	0.044	0.042	0.043	0.048	0.047	0.049	0.048	0.054	0.052	0.056	0.052	0.057	0.058	0.061	0.064	0.051	0.068	0.064	0.058	0.071	0.065
1.36	0.43		253	0.027	0.026	0.025	0.024	0.03	0.029	0.03	0.036	0.028	0.022	0.019	0.02	0.027	0.026	0.023	0.026	0.028	0.028	0.031	0.032	0.037	0.041	0.035	0.036	0.038	0.039	0.04	0.041	0.044	0.042	0.043	0.047	0.053	0.049	0.053	0.047	0.055	0.051	0.057	0.061	0.051	0.06	0.064	0.058	0.066	0.06
1.4	0.435		254	0.026	0.028	0.026	0.026	0.03	0.028	0.029	0.035	0.027	0.019	0.016	0.021	0.026	0.025	0.021	0.024	0.023	0.024	0.028	0.03	0.037	0.038	0.034	0.034	0.036	0.037	0.039	0.037	0.04	0.04	0.039	0.047	0.05	0.046	0.054	0.045	0.05	0.047	0.056	0.055	0.054	0.056	0.062	0.059	0.063	0.063
1.44	0.435		255	0.028	0.03	0.03	0.029	0.031	0.029	0.03	0.036	0.028	0.019	0.019	0.021	0.027	0.022	0.022	0.024	0.023	0.024	0.027	0.032	0.038	0.038	0.035	0.033	0.036	0.035	0.038	0.037	0.04	0.043	0.039	0.047	0.05	0.046	0.053	0.048	0.05	0.046	0.055	0.055	0.054	0.055	0.058	0.057	0.066	0.061
1.48	0.439		256	0.03	0.033	0.033	0.031	0.035	0.032	0.03	0.037	0.029	0.022	0.022	0.02	0.029	0.024	0.022	0.026	0.026	0.028	0.029	0.033	0.038	0.037	0.037	0.033	0.036	0.04	0.043	0.039	0.043	0.047	0.044	0.048	0.049	0.049	0.049	0.048	0.051	0.048	0.055	0.064	0.051	0.058	0.053	0.056	0.066	0.058
1.52	0.44		257	0.033	0.034	0.034	0.032	0.038	0.034	0.033	0.04	0.032	0.027	0.025	0.022	0.031	0.025	0.026	0.026	0.03	0.031	0.034	0.034	0.04	0.036	0.037	0.034	0.037	0.04	0.043	0.041	0.046	0.048	0.043	0.05	0.05	0.049	0.049	0.05	0.05	0.051	0.054	0.062	0.049	0.057	0.056	0.056	0.063	0.056
1.56	0.442		258	0.039	0.039	0.037	0.034	0.042	0.038	0.037	0.044	0.036	0.03	0.026	0.026	0.035	0.028	0.03	0.029	0.035	0.033	0.037	0.037	0.041	0.038	0.04	0.036	0.041	0.041	0.047	0.042	0.049	0.049	0.044	0.05	0.052	0.053	0.051	0.051	0.051	0.051	0.052	0.06	0.049	0.059	0.062	0.054	0.063	0.057
1.6	0.445		259	0.041	0.041	0.039	0.037	0.044	0.04	0.04	0.045	0.04	0.03	0.026	0.028	0.036	0.029	0.033	0.031	0.035	0.033	0.036	0.039	0.042	0.038	0.04	0.037	0.041	0.043	0.044	0.041	0.048	0.048	0.045	0.049	0.052	0.052	0.054	0.052	0.053	0.05	0.053	0.057	0.051	0.058	0.064	0.056	0.062	0.06
1.64	0.447		260	0.044	0.045	0.042	0.041	0.048	0.043	0.041	0.046	0.042	0.03	0.031	0.028	0.036	0.032	0.035	0.034	0.035	0.034	0.036	0.041	0.042	0.04	0.041	0.041	0.043	0.044	0.044	0.042	0.047	0.05	0.048	0.048	0.054	0.053	0.057	0.056	0.054	0.053	0.055	0.057	0.053	0.056	0.065	0.062	0.063	0.06
1.68	0.447		261	0.046	0.049	0.045	0.044	0.049	0.045	0.042	0.047	0.043	0.033	0.032	0.031	0.039	0.034	0.036	0.036	0.036	0.034	0.038	0.043	0.045	0.042	0.044	0.043	0.043	0.046	0.046	0.041	0.048	0.05	0.05	0.049	0.057	0.053	0.061	0.054	0.058	0.055	0.056	0.062	0.054	0.06	0.064	0.065	0.065	0.064
1.72	0.453		262	0.049	0.049	0.047	0.046	0.05	0.047	0.045	0.05	0.044	0.034	0.032	0.032	0.041	0.036	0.036	0.036	0.038	0.035	0.039	0.044	0.047	0.043	0.043	0.042	0.044	0.044	0.046	0.042	0.05	0.047	0.049	0.049	0.057	0.052	0.059	0.055	0.056	0.052	0.057	0.059	0.053	0.06	0.062	0.068	0.068	0.07
1.76	0.458		263	0.052	0.052	0.049	0.047	0.051	0.05	0.047	0.053	0.047	0.036	0.034	0.033	0.043	0.038	0.039	0.038	0.042	0.036	0.043	0.043	0.049	0.046	0.042	0.043	0.048	0.044	0.049	0.043	0.051	0.049	0.051	0.052	0.057	0.056	0.056	0.056	0.057	0.052	0.059	0.063	0.052	0.064	0.061	0.068	0.07	0.071
1.8	0.463		264	0.054	0.053	0.052	0.049	0.054	0.052	0.05	0.055	0.05	0.038	0.035	0.034	0.044	0.038	0.041	0.04	0.045	0.039	0.045	0.044	0.05	0.049	0.043	0.043	0.049	0.045	0.048	0.044	0.052	0.052	0.054	0.051	0.057	0.055	0.056	0.058	0.06	0.054	0.059	0.067	0.054	0.067	0.06	0.067	0.07	0.066
1.84	0.465		265	0.06	0.057	0.056	0.053	0.059	0.054	0.053	0.058	0.055	0.042	0.041	0.038	0.045	0.042	0.042	0.042	0.046	0.043	0.051	0.046	0.051	0.051	0.044	0.048	0.05	0.051	0.05	0.046	0.055	0.057	0.057	0.055	0.057	0.06	0.057	0.06	0.062	0.06	0.062	0.07	0.059	0.066	0.064	0.068	0.068	0.062
1.88	0.468		266	0.064	0.063	0.06	0.059	0.064	0.059	0.057	0.06	0.059	0.047	0.046	0.044	0.05	0.045	0.048	0.046	0.049	0.047	0.056	0.053	0.056	0.055	0.049	0.054	0.051	0.057	0.055	0.05	0.058	0.061	0.06	0.058	0.061	0.065	0.062	0.062	0.064	0.067	0.065	0.075	0.062	0.071	0.069	0.068	0.07	0.068
1.92	0.466		267	0.068	0.067	0.063	0.065	0.069	0.063	0.062	0.064	0.06	0.051	0.05	0.049	0.053	0.049	0.05	0.049	0.054	0.051	0.057	0.059	0.059	0.057	0.054	0.056	0.054	0.06	0.059	0.054	0.06	0.065	0.061	0.063	0.065	0.067	0.065	0.066	0.064	0.067	0.068	0.075	0.065	0.072	0.072	0.069	0.072	0.073
			268	0.072	0.072	0.068	0.07	0.072	0.067	0.066	0.069	0.063	0.053	0.054	0.053	0.057	0.053	0.054	0.055	0.058	0.054	0.059	0.063	0.061	0.06	0.056	0.059	0.058	0.06	0.062	0.058	0.064	0.068	0.065	0.065	0.071	0.071	0.07	0.068	0.067	0.069	0.072	0.076	0.069	0.077	0.074	0.073	0.076	0.077
			269	0.076	0.074	0.073	0.073	0.075	0.071	0.068	0.074	0.065	0.057	0.055	0.057	0.063	0.056	0.055	0.058	0.062	0.058	0.06	0.065	0.062	0.065	0.059	0.061	0.061	0.062	0.064	0.059	0.067	0.07	0.066	0.067	0.075	0.068	0.072	0.07	0.074	0.069	0.073	0.079	0.071	0.081	0.072	0.073	0.079	0.077
			270	0.079	0.076	0.074	0.073	0.076	0.073	0.069	0.076	0.068	0.058	0.056	0.059	0.065	0.057	0.056	0.06	0.061	0.059	0.061	0.066	0.063	0.063	0.061	0.061	0.061	0.066	0.065	0.06	0.068	0.069	0.066	0.067	0.073	0.068	0.071	0.068	0.075	0.069	0.074	0.079	0.074	0.079	0.071	0.074	0.077	0.077
			271	0.08	0.08	0.077	0.075	0.079	0.075	0.071	0.077	0.072	0.059	0.059	0.061	0.066	0.059	0.06	0.061	0.062	0.06	0.064	0.067	0.066	0.063	0.063	0.063	0.062	0.068	0.068	0.063	0.07	0.069	0.067	0.069	0.073	0.071	0.072	0.071	0.074	0.07	0.074	0.08	0.074	0.078	0.074	0.075	0.077	0.082
			272	0.084	0.084	0.079	0.08	0.083	0.078	0.075	0.081	0.076	0.064	0.062	0.062	0.066	0.062	0.063	0.064	0.063	0.064	0.067	0.07	0.069	0.066	0.067	0.068	0.065	0.07	0.07	0.067	0.072	0.072	0.072	0.072	0.075	0.074	0.076	0.074	0.076	0.075	0.077	0.078	0.073	0.078	0.079	0.078	0.079	0.086
			273	0.088	0.089	0.084	0.083	0.087	0.083	0.08	0.085	0.079	0.067	0.067	0.066	0.068	0.067	0.068	0.068	0.066	0.065	0.069	0.074	0.072	0.071	0.069	0.071	0.072	0.072	0.074	0.07	0.076	0.075	0.076	0.074	0.078	0.077	0.08	0.078	0.08	0.078	0.079	0.08	0.075	0.082	0.081	0.082	0.084	0.088
			274	0.091	0.09	0.087	0.085	0.088	0.084	0.081	0.087	0.081	0.07	0.067	0.068	0.07	0.069	0.069	0.069	0.069	0.068	0.07	0.076	0.073	0.075	0.068	0.071	0.076	0.073	0.074	0.072	0.076	0.078	0.078	0.075	0.08	0.078	0.079	0.076	0.081	0.078	0.08	0.082	0.075	0.084	0.083	0.082	0.088	0.089
			275	0.092	0.092	0.089	0.086	0.089	0.086	0.083	0.087	0.082	0.071	0.07	0.069	0.073	0.071	0.071	0.07	0.071	0.07	0.071	0.076	0.075	0.075	0.071	0.071	0.076	0.075	0.075	0.074	0.079	0.079	0.077	0.079	0.081	0.079	0.079	0.076	0.082	0.078	0.081	0.085	0.078	0.084	0.083	0.084	0.089	0.091
			276	0.094	0.094	0.091	0.089	0.092	0.088	0.085	0.088	0.084	0.075	0.072	0.071	0.076	0.074	0.073	0.071	0.074	0.073	0.075	0.078	0.077	0.075	0.071	0.072	0.077	0.077	0.077	0.077	0.078	0.081	0.077	0.081	0.085	0.081	0.079	0.077	0.083	0.079	0.083	0.086	0.08	0.085	0.086	0.087	0.089	0.091
			277	0.097	0.097	0.093	0.09	0.095	0.089	0.087	0.091	0.086	0.078	0.075	0.073	0.078	0.075	0.075	0.073	0.075	0.075	0.076	0.079	0.079	0.075	0.075	0.076	0.078	0.079	0.08	0.077	0.077	0.083	0.079	0.083	0.088	0.083	0.084	0.079	0.084	0.081	0.083	0.088	0.081	0.087	0.086	0.088	0.089	0.092
			278	0.096	0.096	0.093	0.088	0.095	0.088	0.088	0.092	0.084	0.076	0.073	0.073	0.077	0.073	0.073	0.07	0.075	0.073	0.074	0.076	0.079	0.075	0.074	0.075	0.075	0.079	0.078	0.075	0.077	0.082	0.077	0.079	0.085	0.081	0.085	0.078	0.084	0.08	0.082	0.087	0.081	0.087	0.086	0.085	0.087	0.087
			279	0.094	0.094	0.092	0.088	0.093	0.086	0.086	0.091	0.082	0.075	0.071	0.072	0.076	0.072	0.071	0.07	0.073	0.072	0.073	0.075	0.076	0.074	0.071	0.073	0.073	0.076	0.074	0.072	0.076	0.08	0.075	0.076	0.08	0.08	0.081	0.077	0.079	0.078	0.081	0.084	0.076	0.086	0.085	0.084	0.087	0.085
			280	0.09	0.091	0.088	0.085	0.089	0.082	0.083	0.087	0.079	0.072	0.069	0.068	0.074	0.069	0.071	0.067	0.069	0.07	0.07	0.071	0.074	0.073	0.067	0.069	0.068	0.072	0.07	0.069	0.075	0.076	0.071	0.073	0.076	0.076	0.078	0.078	0.077	0.076	0.077	0.08	0.073	0.081	0.08	0.078	0.084	0.083
			281	0.087	0.086	0.085	0.081	0.085	0.08	0.077	0.083	0.076	0.067	0.065	0.064	0.07	0.066	0.066	0.065	0.065	0.064	0.068	0.069	0.068	0.069	0.064	0.065	0.064	0.068	0.067	0.066	0.071	0.074	0.068	0.07	0.072	0.072	0.072	0.072	0.072	0.071	0.074	0.075	0.068	0.076	0.077	0.074	0.078	0.08
			282	0.084	0.084	0.082	0.081	0.083	0.078	0.075	0.081	0.075	0.064	0.064	0.061	0.068	0.064	0.065	0.063	0.063	0.062	0.066	0.067	0.067	0.066	0.063	0.063	0.064	0.066	0.066	0.062	0.067	0.072	0.065	0.068	0.07	0.068	0.071	0.067	0.068	0.068	0.07	0.073	0.066	0.072	0.072	0.071	0.073	0.074
			283	0.082	0.082	0.08	0.077	0.08	0.076	0.072	0.076	0.072	0.061	0.061	0.06	0.064	0.061	0.061	0.058	0.061	0.059	0.062	0.063	0.063	0.062	0.06	0.06	0.06	0.062	0.063	0.059	0.063	0.068	0.063	0.063	0.068	0.066	0.066	0.061	0.066	0.065	0.066	0.071	0.063	0.068	0.07	0.067	0.069	0.069
			284	0.079	0.08	0.077	0.076	0.079	0.074	0.07	0.074	0.07	0.06	0.06	0.059	0.062	0.058	0.057	0.057	0.057	0.056	0.058	0.061	0.061	0.06	0.057	0.058	0.058	0.06	0.061	0.056	0.06	0.065	0.062	0.061	0.065	0.065	0.064	0.06	0.063	0.063	0.065	0.07	0.061	0.066	0.065	0.066	0.068	0.068
			285	0.072	0.072	0.07	0.069	0.072	0.065	0.064	0.067	0.062	0.053	0.052	0.053	0.056	0.052	0.05	0.052	0.051	0.048	0.051	0.054	0.055	0.053	0.05	0.051	0.05	0.053	0.054	0.05	0.053	0.057	0.054	0.054	0.057	0.058	0.059	0.054	0.058	0.058	0.058	0.063	0.054	0.06	0.058	0.06	0.062	0.063
			286	0.063	0.062	0.059	0.059	0.062	0.055	0.054	0.058	0.052	0.044	0.041	0.042	0.047	0.042	0.04	0.043	0.042	0.039	0.042	0.046	0.045	0.045	0.041	0.04	0.041	0.043	0.045	0.041	0.045	0.047	0.045	0.045	0.049	0.05	0.048	0.045	0.05	0.047	0.049	0.053	0.048	0.052	0.05	0.051	0.052	0.053
			287	0.05	0.05	0.049	0.048	0.05	0.045	0.045	0.047	0.041	0.033	0.031	0.03	0.036	0.031	0.031	0.032	0.031	0.029	0.033	0.036	0.035	0.034	0.032	0.029	0.032	0.033	0.035	0.031	0.036	0.036	0.033	0.034	0.039	0.038	0.039	0.036	0.038	0.037	0.038	0.041	0.038	0.041	0.038	0.041	0.04	0.041
			288	0.04	0.039	0.038	0.036	0.04	0.035	0.034	0.036	0.031	0.023	0.021	0.019	0.026	0.021	0.021	0.022	0.022	0.02	0.024	0.024	0.024	0.024	0.021	0.02	0.019	0.023	0.023	0.021	0.025	0.026	0.023	0.022	0.029	0.027	0.028	0.026	0.027	0.028	0.028	0.032	0.026	0.031	0.028	0.029	0.029	0.032
			289	0.03	0.03	0.028	0.027	0.03	0.026	0.025	0.027	0.024	0.014	0.012	0.011	0.016	0.012	0.011	0.012	0.013	0.01	0.013	0.014	0.016	0.014	0.011	0.011	0.01	0.014	0.013	0.012	0.014	0.017	0.013	0.013	0.019	0.019	0.019	0.017	0.019	0.019	0.019	0.022	0.015	0.021	0.017	0.019	0.019	0.022
			290	0.021	0.021	0.021	0.017	0.022	0.017	0.015	0.02	0.015	0.004	0.003	0.004	0.007	0.005	0.002	0.002	0.005	0.001	0.004	0.006	0.007	0.003	0.003	0.002	0.002	0.005	0.005	0.002	0.005	0.008	0.005	0.004	0.01	0.008	0.012	0.006	0.009	0.009	0.011	0.012	0.004	0.01	0.011	0.01	0.011	0.013
			291	0.015	0.014	0.013	0.01	0.015	0.01	0.009	0.012	0.007	-0.003	-0.004	-0.003	0	-0.004	-0.006	-0.005	-0.004	-0.006	-0.004	-0.002	-0.002	-0.004	-0.005	-0.004	-0.005	-0.004	-0.003	-0.006	-0.003	0	-0.004	-0.002	0.001	-0.001	0.004	-0.002	0.001	0	0.003	0.004	-0.004	0.002	0.003	0.001	0.004	0.004
			292	0.007	0.007	0.007	0.004	0.008	0.005	0.002	0.007	0	-0.011	-0.008	-0.009	-0.007	-0.011	-0.012	-0.01	-0.01	-0.011	-0.011	-0.008	-0.009	-0.01	-0.011	-0.011	-0.011	-0.011	-0.01	-0.013	-0.008	-0.007	-0.01	-0.009	-0.006	-0.008	-0.004	-0.01	-0.006	-0.007	-0.003	-0.006	-0.01	-0.003	-0.004	-0.007	-0.003	-0.003
			293	0.005	0.005	0.004	0.002	0.007	0.002	0.001	0.003	-0.003	-0.014	-0.012	-0.014	-0.01	-0.014	-0.014	-0.015	-0.013	-0.014	-0.014	-0.011	-0.011	-0.013	-0.015	-0.014	-0.014	-0.012	-0.014	-0.017	-0.011	-0.009	-0.013	-0.012	-0.008	-0.013	-0.007	-0.013	-0.011	-0.011	-0.007	-0.008	-0.014	-0.008	-0.01	-0.011	-0.007	-0.008
			294	0.001	0.002	0.002	-0.001	0.003	-0.002	-0.002	0	-0.005	-0.015	-0.016	-0.018	-0.012	-0.018	-0.017	-0.018	-0.016	-0.019	-0.017	-0.014	-0.014	-0.017	-0.018	-0.018	-0.018	-0.016	-0.017	-0.021	-0.014	-0.013	-0.018	-0.017	-0.012	-0.016	-0.012	-0.015	-0.014	-0.017	-0.012	-0.012	-0.017	-0.013	-0.014	-0.015	-0.012	-0.014
			295	0	0.001	0.001	-0.003	0	-0.003	-0.005	0	-0.007	-0.016	-0.018	-0.02	-0.013	-0.018	-0.02	-0.02	-0.018	-0.021	-0.018	-0.016	-0.016	-0.018	-0.019	-0.021	-0.019	-0.018	-0.02	-0.024	-0.016	-0.016	-0.02	-0.019	-0.015	-0.017	-0.014	-0.02	-0.017	-0.021	-0.015	-0.014	-0.022	-0.018	-0.016	-0.017	-0.015	-0.017
			296	-0.001	0	-0.001	-0.004	0	-0.004	-0.007	-0.002	-0.009	-0.017	-0.02	-0.021	-0.015	-0.021	-0.022	-0.022	-0.021	-0.022	-0.021	-0.019	-0.018	-0.021	-0.022	-0.023	-0.023	-0.02	-0.022	-0.025	-0.02	-0.018	-0.023	-0.021	-0.018	-0.02	-0.017	-0.022	-0.02	-0.023	-0.02	-0.016	-0.024	-0.02	-0.018	-0.02	-0.02	-0.018
			297	-0.001	-0.002	-0.001	-0.005	-0.002	-0.006	-0.009	-0.002	-0.01	-0.019	-0.021	-0.021	-0.017	-0.022	-0.023	-0.023	-0.022	-0.024	-0.022	-0.02	-0.02	-0.022	-0.024	-0.025	-0.025	-0.022	-0.022	-0.025	-0.023	-0.02	-0.024	-0.023	-0.021	-0.021	-0.02	-0.023	-0.022	-0.025	-0.023	-0.019	-0.027	-0.022	-0.021	-0.021	-0.021	-0.021
			298	0	-0.002	-0.002	-0.005	-0.002	-0.007	-0.008	-0.004	-0.01	-0.02	-0.023	-0.022	-0.018	-0.023	-0.024	-0.024	-0.022	-0.024	-0.023	-0.02	-0.02	-0.023	-0.026	-0.025	-0.027	-0.023	-0.023	-0.026	-0.024	-0.021	-0.024	-0.025	-0.022	-0.022	-0.022	-0.025	-0.023	-0.023	-0.024	-0.019	-0.028	-0.025	-0.023	-0.025	-0.023	-0.022
			299	0.001	0	-0.002	-0.005	-0.002	-0.007	-0.007	-0.004	-0.01	-0.02	-0.022	-0.023	-0.017	-0.024	-0.023	-0.025	-0.023	-0.025	-0.024	-0.02	-0.02	-0.023	-0.026	-0.027	-0.028	-0.025	-0.022	-0.026	-0.025	-0.022	-0.025	-0.027	-0.024	-0.024	-0.023	-0.026	-0.025	-0.026	-0.026	-0.022	-0.03	-0.025	-0.025	-0.028	-0.025	-0.022
			300	-0.001	-0.001	-0.003	-0.005	-0.002	-0.006	-0.008	-0.005	-0.009	-0.022	-0.022	-0.025	-0.019	-0.025	-0.024	-0.026	-0.025	-0.026	-0.024	-0.021	-0.022	-0.024	-0.027	-0.027	-0.029	-0.027	-0.024	-0.028	-0.026	-0.024	-0.026	-0.029	-0.025	-0.026	-0.024	-0.028	-0.027	-0.028	-0.026	-0.024	-0.032	-0.027	-0.028	-0.031	-0.027	-0.025
			301	-0.003	-0.003	-0.004	-0.006	-0.004	-0.008	-0.009	-0.007	-0.012	-0.024	-0.024	-0.026	-0.021	-0.028	-0.028	-0.029	-0.027	-0.028	-0.027	-0.025	-0.024	-0.028	-0.031	-0.03	-0.031	-0.029	-0.028	-0.031	-0.029	-0.027	-0.029	-0.031	-0.026	-0.03	-0.026	-0.032	-0.03	-0.032	-0.029	-0.028	-0.034	-0.031	-0.032	-0.034	-0.03	-0.031
			302	-0.004	-0.004	-0.005	-0.008	-0.005	-0.009	-0.011	-0.008	-0.015	-0.026	-0.027	-0.028	-0.023	-0.028	-0.031	-0.032	-0.03	-0.031	-0.03	-0.028	-0.026	-0.029	-0.034	-0.033	-0.034	-0.032	-0.032	-0.034	-0.031	-0.03	-0.032	-0.035	-0.029	-0.033	-0.028	-0.034	-0.034	-0.037	-0.032	-0.032	-0.037	-0.032	-0.034	-0.036	-0.032	-0.033
			303	-0.005	-0.005	-0.007	-0.008	-0.007	-0.01	-0.014	-0.01	-0.018	-0.028	-0.028	-0.03	-0.026	-0.03	-0.031	-0.035	-0.032	-0.034	-0.032	-0.03	-0.028	-0.033	-0.037	-0.036	-0.035	-0.035	-0.035	-0.038	-0.034	-0.034	-0.033	-0.037	-0.032	-0.035	-0.031	-0.036	-0.036	-0.04	-0.035	-0.035	-0.042	-0.036	-0.036	-0.039	-0.034	-0.038
			304	-0.004	-0.005	-0.008	-0.009	-0.008	-0.01	-0.015	-0.01	-0.017	-0.028	-0.028	-0.032	-0.027	-0.03	-0.03	-0.035	-0.032	-0.033	-0.034	-0.031	-0.029	-0.033	-0.036	-0.035	-0.035	-0.035	-0.036	-0.039	-0.036	-0.035	-0.036	-0.039	-0.034	-0.037	-0.033	-0.038	-0.038	-0.041	-0.036	-0.035	-0.042	-0.038	-0.039	-0.04	-0.037	-0.041
			305	-0.005	-0.003	-0.007	-0.008	-0.008	-0.011	-0.014	-0.01	-0.018	-0.028	-0.028	-0.031	-0.028	-0.031	-0.032	-0.033	-0.032	-0.034	-0.033	-0.031	-0.03	-0.034	-0.037	-0.035	-0.037	-0.035	-0.037	-0.039	-0.036	-0.037	-0.038	-0.04	-0.035	-0.039	-0.036	-0.038	-0.039	-0.04	-0.037	-0.037	-0.042	-0.038	-0.042	-0.04	-0.039	-0.041
			306	-0.005	-0.004	-0.007	-0.008	-0.007	-0.013	-0.014	-0.01	-0.018	-0.029	-0.03	-0.032	-0.029	-0.034	-0.033	-0.035	-0.034	-0.037	-0.036	-0.033	-0.033	-0.036	-0.038	-0.039	-0.04	-0.036	-0.04	-0.042	-0.038	-0.038	-0.042	-0.041	-0.039	-0.041	-0.037	-0.04	-0.041	-0.041	-0.041	-0.04	-0.044	-0.042	-0.045	-0.042	-0.04	-0.041
			307	-0.006	-0.003	-0.008	-0.009	-0.007	-0.013	-0.014	-0.011	-0.019	-0.031	-0.032	-0.033	-0.03	-0.034	-0.036	-0.036	-0.037	-0.038	-0.037	-0.036	-0.036	-0.038	-0.04	-0.042	-0.042	-0.04	-0.042	-0.043	-0.039	-0.039	-0.042	-0.044	-0.041	-0.042	-0.039	-0.043	-0.043	-0.045	-0.045	-0.042	-0.047	-0.044	-0.045	-0.045	-0.041	-0.043
			308	-0.003	-0.004	-0.008	-0.01	-0.007	-0.013	-0.015	-0.012	-0.019	-0.031	-0.035	-0.035	-0.031	-0.036	-0.037	-0.039	-0.038	-0.04	-0.039	-0.036	-0.038	-0.04	-0.041	-0.044	-0.042	-0.044	-0.041	-0.045	-0.043	-0.04	-0.042	-0.046	-0.042	-0.044	-0.041	-0.046	-0.044	-0.048	-0.048	-0.043	-0.05	-0.047	-0.045	-0.048	-0.044	-0.047
			309	-0.004	-0.006	-0.008	-0.011	-0.008	-0.014	-0.017	-0.012	-0.019	-0.032	-0.036	-0.036	-0.034	-0.038	-0.039	-0.039	-0.037	-0.041	-0.04	-0.037	-0.039	-0.041	-0.043	-0.046	-0.046	-0.045	-0.044	-0.047	-0.045	-0.042	-0.044	-0.047	-0.043	-0.046	-0.043	-0.049	-0.047	-0.05	-0.046	-0.044	-0.054	-0.05	-0.049	-0.05	-0.049	-0.052
			310	-0.005	-0.007	-0.009	-0.012	-0.01	-0.015	-0.018	-0.014	-0.02	-0.034	-0.036	-0.038	-0.035	-0.039	-0.042	-0.041	-0.039	-0.043	-0.042	-0.041	-0.041	-0.042	-0.047	-0.047	-0.048	-0.048	-0.047	-0.05	-0.046	-0.046	-0.047	-0.05	-0.047	-0.048	-0.048	-0.052	-0.05	-0.056	-0.051	-0.049	-0.059	-0.052	-0.054	-0.056	-0.053	-0.054
			311	-0.006	-0.006	-0.008	-0.011	-0.01	-0.015	-0.019	-0.014	-0.022	-0.034	-0.035	-0.037	-0.036	-0.04	-0.042	-0.041	-0.04	-0.046	-0.043	-0.043	-0.041	-0.043	-0.048	-0.048	-0.048	-0.049	-0.048	-0.054	-0.047	-0.046	-0.049	-0.052	-0.049	-0.05	-0.05	-0.054	-0.052	-0.058	-0.053	-0.05	-0.059	-0.054	-0.055	-0.059	-0.053	-0.054
			312	-0.006	-0.007	-0.01	-0.012	-0.01	-0.016	-0.019	-0.017	-0.023	-0.035	-0.038	-0.04	-0.038	-0.042	-0.043	-0.043	-0.044	-0.047	-0.045	-0.046	-0.043	-0.045	-0.05	-0.051	-0.05	-0.051	-0.051	-0.056	-0.049	-0.05	-0.052	-0.054	-0.049	-0.053	-0.054	-0.058	-0.056	-0.061	-0.055	-0.051	-0.061	-0.055	-0.058	-0.062	-0.054	-0.057
			313	-0.007	-0.008	-0.011	-0.014	-0.012	-0.017	-0.02	-0.018	-0.025	-0.037	-0.041	-0.042	-0.04	-0.046	-0.046	-0.047	-0.046	-0.049	-0.048	-0.047	-0.047	-0.047	-0.053	-0.055	-0.053	-0.054	-0.054	-0.06	-0.055	-0.052	-0.058	-0.058	-0.051	-0.055	-0.056	-0.061	-0.058	-0.06	-0.061	-0.055	-0.066	-0.059	-0.062	-0.062	-0.058	-0.061
			314	-0.007	-0.01	-0.012	-0.016	-0.013	-0.018	-0.021	-0.02	-0.025	-0.039	-0.043	-0.045	-0.041	-0.049	-0.049	-0.048	-0.048	-0.051	-0.049	-0.048	-0.049	-0.052	-0.055	-0.059	-0.057	-0.057	-0.056	-0.062	-0.058	-0.054	-0.062	-0.06	-0.054	-0.058	-0.06	-0.062	-0.06	-0.06	-0.064	-0.061	-0.071	-0.061	-0.065	-0.064	-0.064	-0.067
			315	-0.007	-0.011	-0.014	-0.016	-0.014	-0.02	-0.023	-0.021	-0.027	-0.041	-0.045	-0.047	-0.044	-0.05	-0.051	-0.053	-0.051	-0.053	-0.051	-0.05	-0.051	-0.056	-0.057	-0.06	-0.057	-0.059	-0.058	-0.064	-0.061	-0.056	-0.065	-0.062	-0.057	-0.061	-0.061	-0.065	-0.062	-0.066	-0.066	-0.065	-0.073	-0.065	-0.067	-0.067	-0.069	-0.071
			316	-0.006	-0.007	-0.011	-0.015	-0.013	-0.02	-0.023	-0.02	-0.026	-0.041	-0.044	-0.047	-0.044	-0.05	-0.05	-0.054	-0.053	-0.054	-0.051	-0.051	-0.051	-0.055	-0.057	-0.061	-0.058	-0.058	-0.058	-0.064	-0.061	-0.057	-0.066	-0.064	-0.059	-0.061	-0.062	-0.066	-0.064	-0.068	-0.066	-0.064	-0.072	-0.067	-0.07	-0.07	-0.07	-0.07
			317	-0.006	-0.006	-0.01	-0.014	-0.011	-0.019	-0.023	-0.019	-0.026	-0.041	-0.044	-0.046	-0.044	-0.049	-0.05	-0.054	-0.053	-0.055	-0.052	-0.052	-0.051	-0.055	-0.057	-0.063	-0.059	-0.058	-0.059	-0.065	-0.062	-0.059	-0.067	-0.064	-0.059	-0.061	-0.062	-0.068	-0.067	-0.071	-0.068	-0.066	-0.072	-0.07	-0.074	-0.073	-0.069	-0.071
			318	-0.008	-0.009	-0.012	-0.015	-0.012	-0.02	-0.025	-0.021	-0.029	-0.043	-0.047	-0.05	-0.047	-0.052	-0.054	-0.057	-0.055	-0.058	-0.056	-0.056	-0.055	-0.059	-0.06	-0.066	-0.063	-0.062	-0.063	-0.067	-0.066	-0.063	-0.071	-0.067	-0.063	-0.065	-0.065	-0.073	-0.071	-0.074	-0.076	-0.069	-0.075	-0.075	-0.079	-0.08	-0.072	-0.073
			319	-0.008	-0.01	-0.013	-0.016	-0.014	-0.02	-0.026	-0.023	-0.029	-0.043	-0.05	-0.052	-0.049	-0.054	-0.056	-0.059	-0.057	-0.06	-0.06	-0.058	-0.057	-0.062	-0.064	-0.066	-0.066	-0.067	-0.065	-0.068	-0.068	-0.068	-0.073	-0.069	-0.066	-0.071	-0.068	-0.075	-0.074	-0.075	-0.077	-0.071	-0.078	-0.077	-0.078	-0.082	-0.073	-0.074
			320	-0.009	-0.011	-0.014	-0.016	-0.015	-0.021	-0.026	-0.024	-0.031	-0.045	-0.052	-0.055	-0.051	-0.056	-0.059	-0.059	-0.061	-0.063	-0.063	-0.059	-0.061	-0.065	-0.067	-0.069	-0.068	-0.071	-0.07	-0.071	-0.073	-0.07	-0.073	-0.072	-0.071	-0.075	-0.068	-0.078	-0.078	-0.079	-0.077	-0.074	-0.081	-0.083	-0.081	-0.084	-0.079	-0.078
			321	-0.008	-0.01	-0.015	-0.017	-0.017	-0.024	-0.028	-0.025	-0.033	-0.049	-0.054	-0.057	-0.052	-0.059	-0.061	-0.061	-0.063	-0.065	-0.065	-0.063	-0.063	-0.068	-0.071	-0.071	-0.071	-0.072	-0.073	-0.074	-0.075	-0.074	-0.074	-0.075	-0.076	-0.076	-0.069	-0.076	-0.08	-0.081	-0.077	-0.076	-0.086	-0.089	-0.084	-0.084	-0.084	-0.083
			322	-0.011	-0.011	-0.016	-0.02	-0.018	-0.025	-0.029	-0.027	-0.035	-0.051	-0.055	-0.059	-0.053	-0.061	-0.063	-0.063	-0.065	-0.069	-0.068	-0.064	-0.066	-0.07	-0.073	-0.073	-0.074	-0.074	-0.075	-0.078	-0.078	-0.078	-0.077	-0.08	-0.08	-0.076	-0.073	-0.079	-0.084	-0.083	-0.082	-0.081	-0.09	-0.091	-0.087	-0.088	-0.088	-0.088
			323	-0.013	-0.014	-0.017	-0.022	-0.02	-0.027	-0.031	-0.03	-0.037	-0.056	-0.057	-0.063	-0.057	-0.065	-0.065	-0.068	-0.069	-0.07	-0.071	-0.068	-0.07	-0.074	-0.075	-0.078	-0.079	-0.08	-0.077	-0.082	-0.082	-0.083	-0.081	-0.083	-0.082	-0.08	-0.079	-0.082	-0.087	-0.087	-0.09	-0.083	-0.095	-0.092	-0.091	-0.094	-0.089	-0.093
			324	-0.01	-0.013	-0.017	-0.021	-0.02	-0.027	-0.031	-0.029	-0.037	-0.055	-0.058	-0.062	-0.058	-0.067	-0.065	-0.07	-0.07	-0.07	-0.07	-0.068	-0.071	-0.074	-0.076	-0.08	-0.081	-0.083	-0.077	-0.082	-0.083	-0.084	-0.082	-0.084	-0.08	-0.082	-0.085	-0.087	-0.088	-0.09	-0.092	-0.086	-0.098	-0.092	-0.088	-0.099	-0.087	-0.093
			325	-0.011	-0.012	-0.017	-0.022	-0.02	-0.028	-0.032	-0.028	-0.038	-0.057	-0.059	-0.063	-0.061	-0.068	-0.067	-0.071	-0.072	-0.072	-0.072	-0.07	-0.072	-0.077	-0.081	-0.083	-0.084	-0.085	-0.08	-0.087	-0.085	-0.085	-0.084	-0.084	-0.083	-0.086	-0.087	-0.091	-0.09	-0.094	-0.095	-0.091	-0.1	-0.093	-0.091	-0.103	-0.09	-0.095
			326	-0.011	-0.012	-0.018	-0.023	-0.021	-0.03	-0.034	-0.032	-0.04	-0.059	-0.062	-0.065	-0.064	-0.071	-0.07	-0.075	-0.075	-0.076	-0.076	-0.074	-0.074	-0.079	-0.086	-0.085	-0.088	-0.088	-0.087	-0.091	-0.088	-0.088	-0.087	-0.091	-0.087	-0.088	-0.089	-0.095	-0.091	-0.098	-0.097	-0.097	-0.104	-0.1	-0.096	-0.105	-0.096	-0.101
			327	-0.012	-0.013	-0.019	-0.024	-0.022	-0.031	-0.036	-0.034	-0.042	-0.06	-0.063	-0.067	-0.066	-0.074	-0.072	-0.077	-0.076	-0.08	-0.079	-0.077	-0.078	-0.08	-0.088	-0.086	-0.088	-0.091	-0.089	-0.093	-0.089	-0.087	-0.092	-0.092	-0.089	-0.089	-0.092	-0.098	-0.095	-0.099	-0.101	-0.101	-0.106	-0.101	-0.097	-0.103	-0.104	-0.104
			328	-0.012	-0.014	-0.018	-0.025	-0.023	-0.031	-0.036	-0.035	-0.043	-0.062	-0.066	-0.072	-0.069	-0.075	-0.076	-0.078	-0.079	-0.083	-0.082	-0.079	-0.081	-0.08	-0.088	-0.089	-0.089	-0.093	-0.09	-0.095	-0.093	-0.089	-0.096	-0.096	-0.089	-0.093	-0.095	-0.102	-0.097	-0.098	-0.103	-0.101	-0.109	-0.103	-0.105	-0.103	-0.107	-0.104
			329	-0.012	-0.014	-0.018	-0.024	-0.024	-0.032	-0.038	-0.037	-0.045	-0.064	-0.069	-0.074	-0.072	-0.077	-0.079	-0.08	-0.081	-0.084	-0.083	-0.08	-0.083	-0.083	-0.088	-0.092	-0.089	-0.097	-0.092	-0.097	-0.094	-0.092	-0.098	-0.099	-0.092	-0.095	-0.1	-0.105	-0.104	-0.101	-0.103	-0.102	-0.111	-0.106	-0.109	-0.109	-0.106	-0.103
			330	-0.013	-0.017	-0.019	-0.026	-0.024	-0.031	-0.041	-0.037	-0.047	-0.067	-0.073	-0.077	-0.073	-0.081	-0.083	-0.084	-0.085	-0.085	-0.086	-0.085	-0.087	-0.087	-0.092	-0.097	-0.093	-0.099	-0.097	-0.101	-0.096	-0.097	-0.1	-0.102	-0.097	-0.101	-0.103	-0.105	-0.107	-0.107	-0.108	-0.107	-0.114	-0.109	-0.11	-0.115	-0.106	-0.109
			331	-0.015	-0.019	-0.022	-0.027	-0.026	-0.034	-0.042	-0.039	-0.049	-0.069	-0.076	-0.08	-0.078	-0.084	-0.088	-0.09	-0.09	-0.09	-0.091	-0.088	-0.09	-0.093	-0.096	-0.1	-0.102	-0.102	-0.104	-0.106	-0.102	-0.103	-0.105	-0.106	-0.104	-0.106	-0.108	-0.109	-0.111	-0.115	-0.114	-0.115	-0.12	-0.115	-0.115	-0.122	-0.11	-0.113
			332	-0.016	-0.02	-0.024	-0.027	-0.029	-0.036	-0.043	-0.041	-0.05	-0.071	-0.078	-0.083	-0.082	-0.086	-0.089	-0.093	-0.092	-0.093	-0.094	-0.092	-0.094	-0.095	-0.101	-0.103	-0.105	-0.105	-0.106	-0.111	-0.106	-0.107	-0.11	-0.104	-0.109	-0.11	-0.111	-0.111	-0.115	-0.121	-0.118	-0.121	-0.127	-0.12	-0.112	-0.123	-0.116	-0.118
			333	-0.017	-0.02	-0.024	-0.029	-0.029	-0.038	-0.044	-0.041	-0.052	-0.073	-0.08	-0.084	-0.082	-0.087	-0.091	-0.093	-0.092	-0.096	-0.096	-0.094	-0.098	-0.098	-0.106	-0.105	-0.108	-0.108	-0.107	-0.113	-0.113	-0.109	-0.113	-0.11	-0.112	-0.112	-0.11	-0.116	-0.116	-0.12	-0.121	-0.124	-0.129	-0.125	-0.119	-0.126	-0.122	-0.12
			334	-0.017	-0.02	-0.023	-0.03	-0.03	-0.038	-0.044	-0.043	-0.054	-0.074	-0.08	-0.085	-0.083	-0.088	-0.093	-0.094	-0.093	-0.097	-0.095	-0.095	-0.1	-0.101	-0.11	-0.107	-0.107	-0.113	-0.109	-0.115	-0.115	-0.112	-0.113	-0.116	-0.114	-0.113	-0.11	-0.12	-0.121	-0.122	-0.12	-0.123	-0.13	-0.129	-0.125	-0.128	-0.129	-0.12
			335	-0.017	-0.021	-0.026	-0.033	-0.031	-0.039	-0.046	-0.044	-0.055	-0.078	-0.082	-0.088	-0.083	-0.092	-0.096	-0.096	-0.096	-0.099	-0.098	-0.098	-0.102	-0.104	-0.111	-0.111	-0.111	-0.116	-0.113	-0.121	-0.115	-0.115	-0.117	-0.121	-0.117	-0.116	-0.114	-0.122	-0.124	-0.123	-0.124	-0.124	-0.136	-0.132	-0.128	-0.126	-0.128	-0.125
			336	-0.018	-0.022	-0.027	-0.035	-0.033	-0.041	-0.048	-0.046	-0.056	-0.081	-0.086	-0.09	-0.088	-0.095	-0.1	-0.101	-0.1	-0.103	-0.103	-0.101	-0.104	-0.105	-0.113	-0.116	-0.116	-0.117	-0.116	-0.125	-0.117	-0.117	-0.121	-0.126	-0.119	-0.121	-0.118	-0.124	-0.125	-0.13	-0.128	-0.124	-0.138	-0.133	-0.133	-0.132	-0.131	-0.133
			337	-0.018	-0.022	-0.028	-0.034	-0.033	-0.041	-0.049	-0.047	-0.057	-0.082	-0.088	-0.094	-0.09	-0.1	-0.101	-0.104	-0.103	-0.106	-0.106	-0.105	-0.105	-0.106	-0.114	-0.123	-0.119	-0.119	-0.118	-0.128	-0.121	-0.117	-0.126	-0.126	-0.121	-0.127	-0.123	-0.129	-0.124	-0.136	-0.131	-0.13	-0.14	-0.135	-0.137	-0.139	-0.131	-0.143
			338	-0.019	-0.022	-0.028	-0.033	-0.034	-0.043	-0.049	-0.048	-0.059	-0.083	-0.09	-0.096	-0.093	-0.101	-0.102	-0.106	-0.107	-0.108	-0.108	-0.105	-0.107	-0.109	-0.114	-0.124	-0.122	-0.122	-0.119	-0.128	-0.125	-0.122	-0.129	-0.124	-0.121	-0.129	-0.126	-0.135	-0.126	-0.138	-0.135	-0.134	-0.14	-0.136	-0.143	-0.145	-0.132	-0.144
			339	-0.018	-0.021	-0.028	-0.032	-0.034	-0.043	-0.05	-0.048	-0.06	-0.084	-0.09	-0.096	-0.094	-0.102	-0.103	-0.106	-0.108	-0.107	-0.109	-0.105	-0.11	-0.112	-0.117	-0.125	-0.122	-0.124	-0.121	-0.129	-0.126	-0.124	-0.128	-0.124	-0.124	-0.13	-0.132	-0.138	-0.132	-0.138	-0.138	-0.132	-0.144	-0.137	-0.146	-0.146	-0.141	-0.143
			340	-0.017	-0.019	-0.029	-0.033	-0.034	-0.043	-0.051	-0.047	-0.06	-0.085	-0.089	-0.097	-0.093	-0.102	-0.105	-0.105	-0.109	-0.108	-0.112	-0.108	-0.113	-0.116	-0.119	-0.125	-0.122	-0.127	-0.122	-0.131	-0.127	-0.127	-0.129	-0.128	-0.129	-0.128	-0.136	-0.137	-0.135	-0.137	-0.141	-0.134	-0.146	-0.139	-0.142	-0.144	-0.145	-0.14
			341	-0.016	-0.019	-0.028	-0.034	-0.035	-0.042	-0.052	-0.049	-0.059	-0.085	-0.09	-0.098	-0.095	-0.103	-0.107	-0.107	-0.109	-0.11	-0.115	-0.11	-0.112	-0.118	-0.121	-0.125	-0.126	-0.127	-0.125	-0.132	-0.131	-0.128	-0.132	-0.131	-0.131	-0.126	-0.138	-0.134	-0.135	-0.14	-0.143	-0.138	-0.15	-0.143	-0.139	-0.148	-0.147	-0.135
			342	-0.016	-0.021	-0.028	-0.034	-0.034	-0.043	-0.053	-0.05	-0.059	-0.087	-0.092	-0.101	-0.096	-0.105	-0.109	-0.11	-0.109	-0.113	-0.115	-0.112	-0.111	-0.119	-0.123	-0.126	-0.128	-0.128	-0.128	-0.134	-0.133	-0.13	-0.135	-0.134	-0.131	-0.13	-0.135	-0.136	-0.135	-0.141	-0.145	-0.143	-0.153	-0.144	-0.144	-0.146	-0.141	-0.135
			343	-0.016	-0.022	-0.029	-0.035	-0.035	-0.045	-0.054	-0.051	-0.061	-0.088	-0.095	-0.103	-0.099	-0.107	-0.11	-0.112	-0.112	-0.117	-0.115	-0.114	-0.111	-0.121	-0.125	-0.131	-0.131	-0.131	-0.132	-0.138	-0.134	-0.133	-0.134	-0.135	-0.132	-0.133	-0.134	-0.14	-0.138	-0.144	-0.146	-0.145	-0.155	-0.146	-0.147	-0.149	-0.14	-0.135
			344	-0.019	-0.024	-0.031	-0.038	-0.037	-0.047	-0.056	-0.052	-0.063	-0.091	-0.097	-0.105	-0.101	-0.111	-0.11	-0.114	-0.115	-0.119	-0.118	-0.116	-0.116	-0.124	-0.128	-0.133	-0.134	-0.134	-0.131	-0.141	-0.135	-0.133	-0.136	-0.135	-0.133	-0.14	-0.136	-0.144	-0.142	-0.146	-0.148	-0.143	-0.156	-0.151	-0.152	-0.154	-0.143	-0.14
			345	-0.022	-0.026	-0.034	-0.041	-0.039	-0.049	-0.058	-0.055	-0.067	-0.095	-0.101	-0.109	-0.105	-0.113	-0.114	-0.118	-0.119	-0.121	-0.122	-0.121	-0.122	-0.128	-0.131	-0.136	-0.138	-0.137	-0.133	-0.143	-0.138	-0.133	-0.139	-0.138	-0.137	-0.142	-0.14	-0.146	-0.144	-0.148	-0.15	-0.146	-0.155	-0.147	-0.151	-0.159	-0.153	-0.145
			346	-0.023	-0.026	-0.036	-0.042	-0.041	-0.049	-0.059	-0.057	-0.068	-0.097	-0.103	-0.112	-0.107	-0.114	-0.115	-0.118	-0.12	-0.122	-0.124	-0.123	-0.124	-0.13	-0.133	-0.135	-0.138	-0.139	-0.136	-0.142	-0.141	-0.132	-0.14	-0.141	-0.142	-0.143	-0.143	-0.146	-0.147	-0.15	-0.15	-0.15	-0.156	-0.146	-0.149	-0.154	-0.153	-0.142
			347	-0.021	-0.025	-0.035	-0.041	-0.039	-0.051	-0.059	-0.057	-0.067	-0.096	-0.102	-0.109	-0.108	-0.114	-0.116	-0.117	-0.119	-0.122	-0.124	-0.123	-0.124	-0.129	-0.132	-0.133	-0.135	-0.139	-0.136	-0.141	-0.143	-0.132	-0.14	-0.143	-0.14	-0.145	-0.142	-0.143	-0.146	-0.148	-0.147	-0.15	-0.153	-0.143	-0.144	-0.144	-0.148	-0.145
			348	-0.02	-0.024	-0.032	-0.039	-0.039	-0.05	-0.058	-0.056	-0.066	-0.095	-0.1	-0.107	-0.107	-0.113	-0.115	-0.115	-0.119	-0.123	-0.12	-0.118	-0.122	-0.126	-0.13	-0.133	-0.135	-0.135	-0.136	-0.14	-0.139	-0.134	-0.14	-0.144	-0.136	-0.144	-0.137	-0.141	-0.142	-0.144	-0.145	-0.144	-0.152	-0.141	-0.138	-0.144	-0.14	-0.145
			349	-0.02	-0.023	-0.032	-0.039	-0.038	-0.05	-0.059	-0.057	-0.067	-0.095	-0.101	-0.107	-0.106	-0.115	-0.114	-0.116	-0.119	-0.123	-0.121	-0.118	-0.122	-0.125	-0.132	-0.134	-0.137	-0.132	-0.135	-0.139	-0.136	-0.135	-0.138	-0.139	-0.135	-0.143	-0.137	-0.143	-0.14	-0.144	-0.146	-0.137	-0.154	-0.144	-0.138	-0.147	-0.141	-0.15
			350	-0.02	-0.023	-0.032	-0.038	-0.038	-0.049	-0.058	-0.056	-0.066	-0.096	-0.099	-0.107	-0.104	-0.115	-0.116	-0.118	-0.117	-0.122	-0.122	-0.117	-0.12	-0.124	-0.132	-0.135	-0.136	-0.13	-0.136	-0.138	-0.135	-0.134	-0.139	-0.136	-0.133	-0.138	-0.136	-0.144	-0.138	-0.145	-0.147	-0.133	-0.154	-0.138	-0.136	-0.149	-0.142	-0.146
			351	-0.02	-0.024	-0.032	-0.041	-0.04	-0.048	-0.059	-0.055	-0.066	-0.095	-0.101	-0.108	-0.106	-0.115	-0.117	-0.119	-0.116	-0.121	-0.122	-0.119	-0.122	-0.127	-0.132	-0.135	-0.135	-0.133	-0.134	-0.138	-0.134	-0.135	-0.136	-0.136	-0.133	-0.136	-0.14	-0.142	-0.139	-0.146	-0.143	-0.137	-0.154	-0.138	-0.136	-0.145	-0.145	-0.139
			352	-0.021	-0.025	-0.034	-0.043	-0.042	-0.049	-0.06	-0.055	-0.068	-0.096	-0.103	-0.109	-0.11	-0.116	-0.118	-0.121	-0.118	-0.122	-0.123	-0.12	-0.125	-0.128	-0.131	-0.132	-0.135	-0.133	-0.134	-0.14	-0.138	-0.132	-0.135	-0.135	-0.133	-0.137	-0.137	-0.142	-0.144	-0.149	-0.139	-0.137	-0.149	-0.139	-0.133	-0.142	-0.142	-0.129
			353	-0.021	-0.026	-0.035	-0.042	-0.042	-0.05	-0.061	-0.056	-0.069	-0.098	-0.104	-0.111	-0.111	-0.116	-0.118	-0.12	-0.121	-0.123	-0.122	-0.121	-0.125	-0.126	-0.131	-0.132	-0.138	-0.132	-0.133	-0.139	-0.136	-0.131	-0.138	-0.132	-0.134	-0.136	-0.135	-0.139	-0.14	-0.144	-0.137	-0.134	-0.144	-0.134	-0.136	-0.138	-0.136	-0.126
			354	-0.022	-0.027	-0.036	-0.044	-0.043	-0.052	-0.062	-0.058	-0.07	-0.1	-0.105	-0.112	-0.111	-0.117	-0.118	-0.12	-0.122	-0.123	-0.124	-0.123	-0.125	-0.126	-0.132	-0.132	-0.137	-0.133	-0.134	-0.139	-0.135	-0.13	-0.137	-0.129	-0.134	-0.136	-0.133	-0.136	-0.137	-0.139	-0.138	-0.13	-0.14	-0.133	-0.138	-0.137	-0.132	-0.13
			355	-0.022	-0.028	-0.036	-0.043	-0.043	-0.05	-0.06	-0.059	-0.07	-0.1	-0.104	-0.111	-0.109	-0.116	-0.119	-0.12	-0.121	-0.12	-0.122	-0.12	-0.121	-0.125	-0.13	-0.131	-0.136	-0.131	-0.132	-0.137	-0.134	-0.13	-0.137	-0.127	-0.13	-0.134	-0.13	-0.134	-0.136	-0.138	-0.138	-0.13	-0.142	-0.129	-0.134	-0.135	-0.126	-0.132
			356	-0.023	-0.028	-0.037	-0.044	-0.044	-0.051	-0.063	-0.061	-0.071	-0.099	-0.105	-0.111	-0.109	-0.118	-0.121	-0.12	-0.119	-0.121	-0.122	-0.12	-0.12	-0.127	-0.13	-0.132	-0.134	-0.13	-0.13	-0.139	-0.132	-0.131	-0.132	-0.127	-0.124	-0.133	-0.13	-0.134	-0.136	-0.134	-0.138	-0.135	-0.145	-0.13	-0.129	-0.137	-0.128	-0.133
			357	-0.023	-0.027	-0.036	-0.042	-0.043	-0.05	-0.063	-0.061	-0.071	-0.098	-0.105	-0.113	-0.109	-0.116	-0.119	-0.12	-0.119	-0.122	-0.12	-0.118	-0.121	-0.125	-0.129	-0.13	-0.132	-0.131	-0.129	-0.138	-0.132	-0.129	-0.128	-0.127	-0.122	-0.13	-0.126	-0.136	-0.136	-0.135	-0.132	-0.13	-0.141	-0.13	-0.124	-0.133	-0.124	-0.129
			358	-0.023	-0.027	-0.035	-0.042	-0.043	-0.051	-0.061	-0.059	-0.07	-0.098	-0.104	-0.112	-0.107	-0.116	-0.117	-0.119	-0.119	-0.12	-0.12	-0.118	-0.121	-0.123	-0.126	-0.132	-0.131	-0.128	-0.127	-0.136	-0.131	-0.129	-0.126	-0.124	-0.12	-0.124	-0.122	-0.134	-0.129	-0.131	-0.132	-0.127	-0.134	-0.127	-0.125	-0.128	-0.117	-0.122
			359	-0.022	-0.027	-0.035	-0.042	-0.042	-0.052	-0.061	-0.058	-0.069	-0.1	-0.105	-0.112	-0.108	-0.115	-0.117	-0.117	-0.12	-0.118	-0.12	-0.117	-0.121	-0.12	-0.126	-0.132	-0.129	-0.128	-0.127	-0.134	-0.13	-0.126	-0.124	-0.123	-0.119	-0.12	-0.121	-0.131	-0.125	-0.13	-0.13	-0.122	-0.129	-0.123	-0.125	-0.127	-0.115	-0.119
			360	-0.022	-0.027	-0.035	-0.042	-0.043	-0.051	-0.06	-0.058	-0.068	-0.099	-0.105	-0.111	-0.107	-0.113	-0.118	-0.118	-0.118	-0.117	-0.118	-0.115	-0.119	-0.119	-0.125	-0.13	-0.13	-0.126	-0.127	-0.132	-0.129	-0.126	-0.123	-0.122	-0.119	-0.117	-0.12	-0.128	-0.123	-0.129	-0.13	-0.12	-0.129	-0.118	-0.121	-0.125	-0.114	-0.116
			361	-0.022	-0.028	-0.036	-0.042	-0.043	-0.052	-0.06	-0.057	-0.069	-0.098	-0.105	-0.112	-0.107	-0.114	-0.117	-0.117	-0.117	-0.118	-0.117	-0.115	-0.12	-0.12	-0.124	-0.128	-0.128	-0.125	-0.127	-0.13	-0.126	-0.123	-0.123	-0.12	-0.117	-0.117	-0.12	-0.125	-0.123	-0.126	-0.126	-0.119	-0.128	-0.118	-0.116	-0.119	-0.113	-0.114
			362	-0.023	-0.027	-0.036	-0.042	-0.043	-0.051	-0.061	-0.058	-0.068	-0.098	-0.104	-0.11	-0.106	-0.114	-0.116	-0.116	-0.116	-0.117	-0.116	-0.115	-0.118	-0.12	-0.121	-0.125	-0.125	-0.125	-0.123	-0.127	-0.123	-0.12	-0.121	-0.119	-0.115	-0.115	-0.119	-0.121	-0.12	-0.12	-0.123	-0.113	-0.128	-0.116	-0.115	-0.11	-0.106	-0.114
			363	-0.023	-0.026	-0.036	-0.041	-0.041	-0.05	-0.06	-0.057	-0.068	-0.096	-0.102	-0.11	-0.104	-0.113	-0.113	-0.114	-0.113	-0.116	-0.115	-0.113	-0.115	-0.118	-0.117	-0.124	-0.125	-0.122	-0.117	-0.124	-0.12	-0.115	-0.118	-0.115	-0.112	-0.115	-0.114	-0.116	-0.116	-0.113	-0.118	-0.109	-0.124	-0.114	-0.108	-0.109	-0.098	-0.104
			364	-0.023	-0.028	-0.037	-0.043	-0.043	-0.05	-0.061	-0.058	-0.068	-0.096	-0.102	-0.109	-0.104	-0.112	-0.114	-0.114	-0.114	-0.115	-0.116	-0.113	-0.113	-0.115	-0.117	-0.121	-0.123	-0.12	-0.116	-0.123	-0.12	-0.116	-0.113	-0.111	-0.111	-0.112	-0.108	-0.115	-0.113	-0.11	-0.115	-0.105	-0.117	-0.107	-0.099	-0.111	-0.099	-0.098
			365	-0.023	-0.029	-0.037	-0.044	-0.044	-0.05	-0.061	-0.058	-0.068	-0.096	-0.101	-0.109	-0.104	-0.111	-0.114	-0.114	-0.112	-0.112	-0.115	-0.11	-0.114	-0.113	-0.119	-0.118	-0.12	-0.117	-0.112	-0.122	-0.118	-0.114	-0.11	-0.11	-0.109	-0.109	-0.103	-0.111	-0.109	-0.11	-0.112	-0.102	-0.109	-0.099	-0.097	-0.109	-0.103	-0.089
			366	-0.024	-0.03	-0.039	-0.045	-0.045	-0.052	-0.062	-0.058	-0.069	-0.096	-0.102	-0.11	-0.103	-0.112	-0.116	-0.112	-0.113	-0.113	-0.115	-0.109	-0.114	-0.114	-0.119	-0.119	-0.118	-0.118	-0.113	-0.119	-0.118	-0.114	-0.109	-0.109	-0.108	-0.106	-0.103	-0.106	-0.102	-0.109	-0.11	-0.1	-0.107	-0.095	-0.1	-0.103	-0.106	-0.087
			367	-0.025	-0.029	-0.038	-0.045	-0.044	-0.052	-0.061	-0.058	-0.068	-0.097	-0.101	-0.11	-0.102	-0.112	-0.115	-0.111	-0.111	-0.113	-0.113	-0.107	-0.11	-0.111	-0.114	-0.116	-0.114	-0.114	-0.11	-0.118	-0.113	-0.11	-0.104	-0.104	-0.103	-0.102	-0.101	-0.1	-0.094	-0.106	-0.106	-0.095	-0.113	-0.09	-0.101	-0.096	-0.096	-0.088
			368	-0.024	-0.028	-0.036	-0.042	-0.043	-0.052	-0.059	-0.057	-0.068	-0.097	-0.099	-0.107	-0.099	-0.109	-0.111	-0.108	-0.109	-0.11	-0.111	-0.104	-0.105	-0.108	-0.11	-0.114	-0.113	-0.111	-0.106	-0.114	-0.111	-0.104	-0.104	-0.097	-0.095	-0.098	-0.096	-0.098	-0.088	-0.098	-0.097	-0.09	-0.106	-0.094	-0.095	-0.094	-0.083	-0.086
			369	-0.024	-0.027	-0.036	-0.043	-0.042	-0.052	-0.059	-0.057	-0.067	-0.096	-0.099	-0.106	-0.101	-0.108	-0.109	-0.107	-0.107	-0.108	-0.109	-0.105	-0.1	-0.105	-0.108	-0.111	-0.111	-0.108	-0.103	-0.111	-0.106	-0.1	-0.101	-0.093	-0.092	-0.091	-0.088	-0.098	-0.087	-0.095	-0.089	-0.082	-0.099	-0.092	-0.083	-0.088	-0.076	-0.077
			370	-0.024	-0.028	-0.037	-0.043	-0.043	-0.049	-0.06	-0.057	-0.066	-0.094	-0.099	-0.105	-0.1	-0.106	-0.107	-0.106	-0.106	-0.107	-0.105	-0.103	-0.101	-0.104	-0.108	-0.108	-0.11	-0.107	-0.102	-0.108	-0.1	-0.096	-0.096	-0.093	-0.091	-0.09	-0.086	-0.094	-0.086	-0.09	-0.085	-0.074	-0.094	-0.086	-0.075	-0.081	-0.078	-0.074
			371	-0.024	-0.029	-0.038	-0.042	-0.043	-0.049	-0.06	-0.056	-0.065	-0.094	-0.1	-0.105	-0.099	-0.105	-0.106	-0.106	-0.105	-0.106	-0.102	-0.101	-0.1	-0.102	-0.106	-0.106	-0.107	-0.104	-0.103	-0.105	-0.097	-0.095	-0.092	-0.093	-0.088	-0.086	-0.086	-0.089	-0.083	-0.085	-0.084	-0.069	-0.093	-0.08	-0.07	-0.072	-0.076	-0.069
			372	-0.025	-0.029	-0.036	-0.042	-0.042	-0.05	-0.058	-0.055	-0.064	-0.093	-0.098	-0.104	-0.097	-0.104	-0.104	-0.105	-0.104	-0.104	-0.099	-0.098	-0.099	-0.097	-0.102	-0.101	-0.103	-0.097	-0.096	-0.104	-0.091	-0.088	-0.088	-0.09	-0.082	-0.08	-0.084	-0.085	-0.081	-0.086	-0.084	-0.069	-0.091	-0.07	-0.069	-0.068	-0.068	-0.062
			373	-0.024	-0.028	-0.035	-0.042	-0.041	-0.049	-0.057	-0.054	-0.062	-0.09	-0.094	-0.102	-0.095	-0.1	-0.102	-0.103	-0.1	-0.101	-0.096	-0.095	-0.095	-0.094	-0.095	-0.098	-0.099	-0.09	-0.087	-0.098	-0.088	-0.081	-0.084	-0.083	-0.072	-0.074	-0.077	-0.084	-0.075	-0.083	-0.081	-0.066	-0.081	-0.064	-0.07	-0.064	-0.059	-0.058
			374	-0.023	-0.027	-0.034	-0.042	-0.039	-0.049	-0.054	-0.052	-0.061	-0.088	-0.092	-0.099	-0.093	-0.099	-0.099	-0.1	-0.096	-0.098	-0.093	-0.092	-0.089	-0.09	-0.091	-0.096	-0.095	-0.087	-0.083	-0.093	-0.083	-0.074	-0.082	-0.079	-0.065	-0.069	-0.066	-0.082	-0.067	-0.076	-0.075	-0.063	-0.072	-0.057	-0.068	-0.059	-0.047	-0.049
			375	-0.024	-0.028	-0.035	-0.042	-0.041	-0.049	-0.055	-0.051	-0.061	-0.089	-0.092	-0.098	-0.09	-0.098	-0.097	-0.097	-0.094	-0.097	-0.092	-0.087	-0.087	-0.087	-0.092	-0.094	-0.094	-0.088	-0.081	-0.088	-0.078	-0.071	-0.078	-0.075	-0.065	-0.067	-0.061	-0.075	-0.06	-0.065	-0.064	-0.057	-0.064	-0.051	-0.057	-0.049	-0.042	-0.05
			376	-0.024	-0.028	-0.034	-0.041	-0.04	-0.048	-0.054	-0.05	-0.059	-0.087	-0.089	-0.095	-0.089	-0.096	-0.094	-0.094	-0.091	-0.093	-0.087	-0.084	-0.084	-0.084	-0.088	-0.089	-0.089	-0.087	-0.08	-0.082	-0.076	-0.072	-0.072	-0.07	-0.062	-0.061	-0.054	-0.066	-0.055	-0.061	-0.055	-0.048	-0.059	-0.053	-0.046	-0.043	-0.035	-0.04
			377	-0.025	-0.029	-0.035	-0.041	-0.04	-0.048	-0.055	-0.049	-0.059	-0.086	-0.089	-0.094	-0.087	-0.092	-0.094	-0.091	-0.089	-0.089	-0.084	-0.082	-0.08	-0.079	-0.085	-0.084	-0.084	-0.08	-0.076	-0.078	-0.072	-0.069	-0.064	-0.063	-0.056	-0.057	-0.053	-0.057	-0.054	-0.058	-0.05	-0.043	-0.052	-0.05	-0.035	-0.04	-0.034	-0.036
			378	-0.025	-0.029	-0.036	-0.041	-0.039	-0.046	-0.056	-0.048	-0.057	-0.084	-0.087	-0.093	-0.084	-0.09	-0.092	-0.088	-0.086	-0.085	-0.081	-0.077	-0.076	-0.075	-0.075	-0.079	-0.076	-0.073	-0.07	-0.073	-0.068	-0.062	-0.058	-0.055	-0.049	-0.051	-0.049	-0.053	-0.044	-0.053	-0.046	-0.036	-0.048	-0.042	-0.029	-0.036	-0.029	-0.028
			379	-0.026	-0.028	-0.035	-0.041	-0.037	-0.042	-0.052	-0.045	-0.054	-0.081	-0.085	-0.089	-0.08	-0.085	-0.088	-0.085	-0.081	-0.078	-0.076	-0.071	-0.069	-0.068	-0.068	-0.071	-0.071	-0.065	-0.065	-0.065	-0.058	-0.05	-0.052	-0.047	-0.041	-0.04	-0.039	-0.043	-0.034	-0.037	-0.036	-0.027	-0.038	-0.035	-0.026	-0.026	-0.021	-0.017
			380	-0.024	-0.028	-0.036	-0.04	-0.036	-0.042	-0.051	-0.043	-0.052	-0.079	-0.083	-0.084	-0.078	-0.083	-0.081	-0.08	-0.077	-0.074	-0.072	-0.064	-0.066	-0.061	-0.062	-0.063	-0.066	-0.057	-0.059	-0.058	-0.048	-0.04	-0.046	-0.039	-0.035	-0.032	-0.03	-0.036	-0.03	-0.024	-0.026	-0.02	-0.029	-0.021	-0.02	-0.015	-0.009	-0.005
			381	-0.022	-0.027	-0.035	-0.039	-0.036	-0.041	-0.049	-0.04	-0.049	-0.076	-0.08	-0.079	-0.075	-0.078	-0.075	-0.073	-0.069	-0.068	-0.065	-0.059	-0.059	-0.056	-0.054	-0.056	-0.058	-0.053	-0.049	-0.05	-0.039	-0.032	-0.037	-0.029	-0.024	-0.024	-0.017	-0.029	-0.023	-0.013	-0.018	-0.013	-0.022	-0.009	-0.008	-0.003	0.002	0.009
			382	-0.023	-0.028	-0.035	-0.038	-0.035	-0.04	-0.048	-0.039	-0.049	-0.073	-0.076	-0.077	-0.072	-0.074	-0.072	-0.069	-0.064	-0.063	-0.06	-0.053	-0.054	-0.05	-0.05	-0.051	-0.05	-0.046	-0.039	-0.043	-0.034	-0.027	-0.026	-0.022	-0.014	-0.017	-0.011	-0.019	-0.016	-0.006	-0.011	-0.001	-0.009	0.006	0.007	0.005	0.013	0.016
			383	-0.025	-0.029	-0.035	-0.037	-0.034	-0.039	-0.047	-0.037	-0.044	-0.071	-0.072	-0.075	-0.066	-0.069	-0.068	-0.065	-0.061	-0.059	-0.056	-0.048	-0.047	-0.044	-0.043	-0.043	-0.041	-0.041	-0.031	-0.038	-0.029	-0.02	-0.017	-0.015	-0.006	-0.009	-0.005	-0.006	-0.005	0.001	0	0.01	0.003	0.011	0.024	0.011	0.025	0.029
			384	-0.024	-0.027	-0.032	-0.035	-0.031	-0.035	-0.042	-0.033	-0.04	-0.066	-0.068	-0.069	-0.059	-0.064	-0.062	-0.058	-0.053	-0.049	-0.047	-0.038	-0.038	-0.035	-0.034	-0.034	-0.029	-0.027	-0.022	-0.025	-0.016	-0.008	-0.005	-0.005	0.004	0.003	0.004	0.01	0.015	0.009	0.017	0.024	0.015	0.018	0.035	0.025	0.043	0.042
			385	-0.022	-0.026	-0.031	-0.035	-0.029	-0.034	-0.038	-0.03	-0.036	-0.061	-0.063	-0.063	-0.053	-0.057	-0.054	-0.053	-0.047	-0.044	-0.041	-0.029	-0.03	-0.026	-0.027	-0.023	-0.02	-0.016	-0.013	-0.014	-0.006	-0.002	0.005	0.005	0.014	0.014	0.014	0.023	0.026	0.019	0.027	0.037	0.022	0.034	0.048	0.039	0.053	0.057
			386	-0.023	-0.025	-0.031	-0.034	-0.027	-0.032	-0.036	-0.028	-0.032	-0.057	-0.058	-0.057	-0.048	-0.051	-0.048	-0.045	-0.039	-0.037	-0.033	-0.023	-0.021	-0.017	-0.019	-0.015	-0.012	-0.008	0.001	-0.003	0.005	0.01	0.017	0.018	0.026	0.027	0.03	0.032	0.04	0.033	0.036	0.047	0.032	0.05	0.059	0.053	0.064	0.065
			387	-0.024	-0.026	-0.031	-0.034	-0.026	-0.031	-0.034	-0.024	-0.029	-0.052	-0.053	-0.053	-0.042	-0.045	-0.042	-0.038	-0.033	-0.03	-0.025	-0.014	-0.012	-0.007	-0.012	-0.007	-0.002	0.001	0.01	0.008	0.015	0.021	0.026	0.028	0.039	0.038	0.043	0.039	0.051	0.049	0.046	0.056	0.046	0.067	0.064	0.066	0.074	0.074
			388	-0.023	-0.026	-0.031	-0.032	-0.025	-0.028	-0.031	-0.019	-0.025	-0.047	-0.048	-0.047	-0.037	-0.039	-0.035	-0.029	-0.025	-0.023	-0.016	-0.006	-0.001	-0.001	-0.001	0.003	0.007	0.012	0.019	0.018	0.027	0.033	0.035	0.042	0.051	0.051	0.052	0.047	0.062	0.063	0.06	0.067	0.06	0.08	0.072	0.079	0.084	0.089
			389	-0.022	-0.024	-0.029	-0.03	-0.021	-0.024	-0.027	-0.014	-0.019	-0.042	-0.042	-0.041	-0.029	-0.03	-0.027	-0.021	-0.013	-0.011	-0.005	0.004	0.01	0.011	0.014	0.012	0.018	0.028	0.03	0.032	0.042	0.046	0.046	0.055	0.067	0.065	0.068	0.057	0.076	0.076	0.075	0.082	0.074	0.096	0.083	0.09	0.103	0.098
			390	-0.022	-0.023	-0.028	-0.028	-0.019	-0.021	-0.023	-0.011	-0.014	-0.037	-0.037	-0.034	-0.021	-0.024	-0.019	-0.013	-0.005	-0.001	0.006	0.014	0.018	0.021	0.026	0.024	0.032	0.041	0.042	0.046	0.055	0.058	0.059	0.068	0.079	0.08	0.088	0.073	0.09	0.089	0.084	0.101	0.092	0.103	0.104	0.107	0.122	0.112
			391	-0.024	-0.024	-0.027	-0.027	-0.017	-0.018	-0.021	-0.008	-0.01	-0.033	-0.03	-0.027	-0.014	-0.016	-0.01	-0.003	0.004	0.006	0.016	0.024	0.028	0.034	0.039	0.037	0.045	0.049	0.058	0.058	0.068	0.074	0.073	0.081	0.091	0.091	0.105	0.094	0.102	0.104	0.1	0.119	0.111	0.117	0.121	0.124	0.137	0.128
			392	-0.024	-0.024	-0.027	-0.026	-0.016	-0.017	-0.018	-0.003	-0.005	-0.027	-0.024	-0.022	-0.007	-0.008	-0.003	0.003	0.013	0.016	0.025	0.036	0.039	0.045	0.05	0.05	0.056	0.062	0.073	0.068	0.081	0.086	0.088	0.097	0.103	0.104	0.113	0.111	0.115	0.117	0.112	0.129	0.127	0.131	0.134	0.14	0.15	0.142
			393	-0.024	-0.024	-0.025	-0.024	-0.014	-0.014	-0.013	0.001	0	-0.021	-0.016	-0.013	0.001	0.001	0.008	0.015	0.025	0.028	0.039	0.049	0.051	0.058	0.063	0.065	0.068	0.077	0.087	0.082	0.096	0.102	0.105	0.114	0.121	0.122	0.123	0.128	0.133	0.132	0.13	0.146	0.141	0.15	0.15	0.15	0.161	0.163
			394	-0.023	-0.022	-0.023	-0.021	-0.009	-0.009	-0.006	0.008	0.008	-0.011	-0.007	-0.003	0.012	0.014	0.02	0.028	0.038	0.042	0.053	0.063	0.067	0.076	0.08	0.082	0.085	0.094	0.105	0.101	0.113	0.12	0.125	0.133	0.14	0.142	0.139	0.141	0.152	0.156	0.152	0.164	0.156	0.167	0.173	0.166	0.181	0.184
			395	-0.021	-0.019	-0.019	-0.016	-0.004	-0.004	0	0.016	0.016	0	0.004	0.01	0.024	0.027	0.034	0.045	0.051	0.059	0.068	0.079	0.085	0.092	0.096	0.098	0.106	0.112	0.124	0.123	0.132	0.137	0.144	0.151	0.159	0.159	0.159	0.162	0.172	0.176	0.173	0.185	0.175	0.188	0.194	0.195	0.203	0.205
			396	-0.021	-0.018	-0.019	-0.014	0	0.001	0.003	0.022	0.021	0.008	0.011	0.02	0.036	0.039	0.045	0.057	0.064	0.074	0.081	0.095	0.099	0.107	0.113	0.116	0.121	0.13	0.138	0.142	0.149	0.155	0.161	0.167	0.176	0.176	0.181	0.182	0.187	0.192	0.198	0.2	0.197	0.206	0.211	0.219	0.22	0.218
			397	-0.021	-0.016	-0.017	-0.012	0.004	0.005	0.009	0.029	0.03	0.017	0.023	0.029	0.048	0.052	0.058	0.068	0.079	0.088	0.098	0.11	0.117	0.125	0.129	0.134	0.139	0.149	0.157	0.159	0.168	0.177	0.179	0.188	0.197	0.199	0.203	0.203	0.206	0.209	0.215	0.217	0.215	0.228	0.224	0.239	0.235	0.234
			398	-0.021	-0.016	-0.016	-0.011	0.007	0.011	0.017	0.037	0.04	0.025	0.032	0.041	0.059	0.066	0.071	0.081	0.094	0.104	0.112	0.124	0.133	0.143	0.147	0.155	0.158	0.167	0.175	0.178	0.185	0.198	0.201	0.206	0.217	0.221	0.224	0.224	0.228	0.233	0.24	0.237	0.237	0.249	0.244	0.253	0.252	0.257
			399	-0.019	-0.014	-0.012	-0.006	0.012	0.019	0.024	0.047	0.051	0.038	0.045	0.054	0.073	0.08	0.089	0.099	0.11	0.119	0.128	0.144	0.153	0.165	0.166	0.175	0.178	0.187	0.196	0.201	0.207	0.221	0.224	0.226	0.243	0.242	0.247	0.244	0.247	0.256	0.26	0.26	0.259	0.268	0.272	0.278	0.275	0.286
			400	-0.019	-0.014	-0.011	-0.002	0.016	0.025	0.031	0.053	0.06	0.05	0.057	0.067	0.087	0.093	0.104	0.117	0.126	0.136	0.146	0.162	0.17	0.184	0.184	0.192	0.201	0.209	0.217	0.219	0.228	0.239	0.245	0.247	0.263	0.261	0.27	0.267	0.273	0.279	0.274	0.282	0.286	0.286	0.292	0.289	0.3	0.305
			401	-0.018	-0.012	-0.007	0.003	0.023	0.031	0.038	0.063	0.068	0.062	0.07	0.079	0.1	0.107	0.119	0.135	0.143	0.154	0.167	0.183	0.19	0.2	0.205	0.212	0.221	0.232	0.24	0.242	0.249	0.263	0.267	0.27	0.287	0.28	0.295	0.289	0.3	0.296	0.299	0.303	0.31	0.306	0.316	0.309	0.316	0.322
			402	-0.016	-0.009	-0.003	0.008	0.029	0.038	0.047	0.072	0.08	0.076	0.084	0.093	0.117	0.123	0.135	0.154	0.161	0.172	0.188	0.205	0.212	0.221	0.229	0.234	0.244	0.256	0.264	0.263	0.273	0.287	0.293	0.297	0.31	0.306	0.32	0.313	0.325	0.32	0.328	0.332	0.324	0.333	0.338	0.335	0.337	0.341
			403	-0.016	-0.008	-0.001	0.011	0.034	0.044	0.056	0.081	0.089	0.085	0.095	0.107	0.13	0.138	0.151	0.169	0.18	0.189	0.205	0.225	0.23	0.241	0.251	0.251	0.265	0.278	0.287	0.286	0.297	0.309	0.315	0.322	0.333	0.332	0.341	0.335	0.348	0.343	0.351	0.356	0.343	0.364	0.361	0.358	0.37	0.363
			404	-0.016	-0.007	0.001	0.014	0.037	0.05	0.064	0.09	0.098	0.095	0.106	0.122	0.143	0.154	0.168	0.184	0.199	0.207	0.223	0.241	0.25	0.262	0.27	0.271	0.284	0.299	0.306	0.311	0.318	0.331	0.336	0.344	0.353	0.358	0.358	0.357	0.368	0.368	0.374	0.375	0.368	0.39	0.384	0.384	0.399	0.388
			405	-0.017	-0.007	0.002	0.016	0.04	0.053	0.07	0.097	0.106	0.103	0.117	0.134	0.155	0.169	0.181	0.197	0.214	0.222	0.238	0.255	0.266	0.279	0.286	0.289	0.304	0.316	0.321	0.326	0.333	0.351	0.353	0.363	0.367	0.374	0.377	0.372	0.387	0.394	0.387	0.392	0.394	0.414	0.406	0.399	0.418	0.409
			406	-0.015	-0.004	0.007	0.021	0.046	0.06	0.076	0.105	0.117	0.114	0.13	0.146	0.168	0.184	0.195	0.211	0.228	0.241	0.255	0.271	0.284	0.294	0.301	0.312	0.323	0.333	0.34	0.343	0.354	0.37	0.371	0.378	0.391	0.387	0.399	0.397	0.404	0.412	0.406	0.409	0.418	0.429	0.425	0.417	0.431	0.431
			407	-0.014	-0.002	0.009	0.027	0.051	0.066	0.081	0.113	0.125	0.125	0.141	0.156	0.181	0.195	0.207	0.225	0.239	0.255	0.268	0.286	0.297	0.31	0.317	0.328	0.339	0.349	0.359	0.358	0.372	0.384	0.387	0.395	0.405	0.405	0.416	0.418	0.421	0.43	0.424	0.43	0.427	0.435	0.44	0.437	0.442	0.447
			408	-0.012	0	0.012	0.03	0.056	0.071	0.086	0.12	0.132	0.133	0.15	0.166	0.191	0.203	0.218	0.236	0.25	0.265	0.281	0.298	0.31	0.321	0.33	0.339	0.349	0.361	0.375	0.372	0.387	0.395	0.398	0.409	0.421	0.421	0.431	0.433	0.432	0.436	0.43	0.447	0.436	0.439	0.45	0.453	0.459	0.463
			409	-0.012	0.002	0.014	0.033	0.06	0.075	0.092	0.126	0.137	0.14	0.156	0.173	0.199	0.209	0.227	0.243	0.259	0.272	0.291	0.307	0.32	0.329	0.34	0.348	0.357	0.369	0.385	0.382	0.395	0.408	0.407	0.417	0.428	0.433	0.438	0.44	0.439	0.442	0.444	0.451	0.444	0.443	0.456	0.464	0.467	0.466
			410	-0.011	0.003	0.015	0.034	0.063	0.078	0.096	0.128	0.14	0.144	0.161	0.177	0.202	0.215	0.232	0.248	0.265	0.277	0.295	0.312	0.324	0.332	0.345	0.352	0.365	0.375	0.389	0.384	0.4	0.414	0.413	0.423	0.431	0.432	0.443	0.439	0.444	0.445	0.453	0.458	0.45	0.454	0.462	0.467	0.468	0.467
			411	-0.01	0.004	0.017	0.036	0.064	0.08	0.098	0.13	0.142	0.147	0.164	0.18	0.205	0.219	0.234	0.251	0.267	0.28	0.296	0.314	0.326	0.335	0.345	0.357	0.368	0.379	0.39	0.388	0.404	0.414	0.417	0.424	0.435	0.432	0.446	0.445	0.445	0.447	0.456	0.462	0.451	0.457	0.463	0.464	0.47	0.465
			412	-0.008	0.005	0.018	0.038	0.064	0.08	0.099	0.13	0.143	0.148	0.163	0.181	0.206	0.221	0.233	0.251	0.267	0.279	0.294	0.314	0.324	0.335	0.343	0.354	0.366	0.379	0.386	0.388	0.401	0.409	0.417	0.423	0.432	0.428	0.439	0.442	0.445	0.445	0.452	0.46	0.447	0.457	0.457	0.46	0.467	0.466
			413	-0.009	0.004	0.017	0.036	0.063	0.078	0.098	0.128	0.141	0.145	0.162	0.178	0.202	0.216	0.229	0.247	0.262	0.274	0.288	0.306	0.321	0.33	0.337	0.348	0.354	0.366	0.375	0.381	0.39	0.4	0.409	0.416	0.423	0.422	0.43	0.435	0.435	0.439	0.44	0.452	0.437	0.447	0.447	0.453	0.458	0.463
			414	-0.01	0.004	0.017	0.035	0.063	0.077	0.096	0.125	0.137	0.141	0.157	0.174	0.196	0.21	0.224	0.239	0.255	0.266	0.28	0.298	0.312	0.321	0.328	0.337	0.342	0.354	0.365	0.369	0.377	0.39	0.395	0.402	0.41	0.413	0.415	0.421	0.422	0.427	0.429	0.433	0.426	0.437	0.435	0.436	0.443	0.453
			415	-0.01	0.003	0.016	0.033	0.061	0.074	0.091	0.12	0.13	0.135	0.151	0.167	0.188	0.201	0.215	0.229	0.243	0.255	0.269	0.286	0.297	0.308	0.316	0.322	0.33	0.341	0.35	0.352	0.364	0.376	0.378	0.385	0.391	0.395	0.4	0.401	0.407	0.411	0.414	0.416	0.411	0.421	0.42	0.419	0.426	0.435
			416	-0.01	0.004	0.016	0.031	0.058	0.07	0.086	0.113	0.123	0.128	0.144	0.159	0.179	0.191	0.205	0.217	0.231	0.241	0.257	0.272	0.282	0.293	0.3	0.308	0.317	0.326	0.333	0.336	0.348	0.358	0.358	0.366	0.373	0.377	0.382	0.381	0.388	0.391	0.394	0.401	0.391	0.405	0.401	0.403	0.409	0.415
			417	-0.008	0.004	0.016	0.03	0.056	0.067	0.081	0.107	0.118	0.122	0.135	0.149	0.171	0.18	0.194	0.205	0.219	0.228	0.243	0.257	0.267	0.278	0.283	0.293	0.302	0.31	0.316	0.319	0.329	0.34	0.341	0.348	0.357	0.357	0.362	0.358	0.369	0.37	0.374	0.38	0.371	0.383	0.382	0.385	0.389	0.392
			418	-0.007	0.003	0.013	0.028	0.051	0.063	0.076	0.101	0.11	0.113	0.125	0.139	0.158	0.167	0.178	0.191	0.203	0.212	0.227	0.239	0.249	0.259	0.264	0.272	0.282	0.288	0.295	0.3	0.308	0.316	0.319	0.325	0.336	0.335	0.34	0.336	0.344	0.347	0.352	0.356	0.346	0.358	0.357	0.366	0.368	0.367
			419	-0.008	0.002	0.011	0.026	0.046	0.057	0.07	0.093	0.101	0.103	0.114	0.126	0.145	0.153	0.164	0.176	0.187	0.195	0.208	0.221	0.23	0.239	0.243	0.249	0.257	0.264	0.275	0.277	0.285	0.292	0.294	0.301	0.31	0.311	0.315	0.312	0.32	0.323	0.326	0.33	0.321	0.331	0.333	0.338	0.341	0.343
			420	-0.008	0.002	0.01	0.022	0.042	0.051	0.062	0.084	0.091	0.092	0.103	0.112	0.131	0.138	0.148	0.16	0.169	0.176	0.19	0.201	0.209	0.218	0.221	0.228	0.234	0.241	0.251	0.252	0.262	0.269	0.27	0.276	0.285	0.286	0.29	0.288	0.296	0.297	0.301	0.305	0.3	0.307	0.31	0.312	0.317	0.317
			421	-0.008	0.001	0.01	0.021	0.039	0.045	0.056	0.075	0.081	0.082	0.092	0.101	0.119	0.124	0.134	0.143	0.153	0.16	0.171	0.182	0.19	0.197	0.202	0.208	0.213	0.22	0.23	0.229	0.239	0.247	0.247	0.253	0.26	0.262	0.267	0.265	0.272	0.272	0.277	0.283	0.276	0.283	0.287	0.288	0.292	0.295
			422	-0.007	0.002	0.009	0.019	0.036	0.04	0.05	0.069	0.074	0.074	0.081	0.091	0.108	0.111	0.12	0.129	0.138	0.144	0.154	0.165	0.173	0.179	0.183	0.188	0.194	0.202	0.208	0.209	0.217	0.225	0.227	0.231	0.239	0.24	0.245	0.242	0.25	0.249	0.254	0.26	0.252	0.261	0.263	0.264	0.268	0.27
			423	-0.005	0.002	0.008	0.017	0.032	0.037	0.045	0.062	0.066	0.066	0.073	0.082	0.096	0.1	0.109	0.116	0.124	0.129	0.139	0.149	0.156	0.162	0.165	0.171	0.174	0.183	0.187	0.188	0.196	0.203	0.206	0.209	0.217	0.216	0.221	0.22	0.226	0.226	0.231	0.237	0.228	0.24	0.239	0.24	0.244	0.246
			424	-0.006	0.001	0.006	0.014	0.029	0.033	0.039	0.055	0.058	0.058	0.064	0.071	0.084	0.088	0.095	0.102	0.11	0.114	0.123	0.133	0.139	0.144	0.147	0.152	0.156	0.162	0.166	0.167	0.176	0.182	0.184	0.187	0.195	0.194	0.199	0.197	0.205	0.204	0.208	0.213	0.207	0.216	0.216	0.218	0.222	0.224
			425	-0.007	0	0.005	0.011	0.025	0.03	0.034	0.048	0.051	0.05	0.055	0.062	0.075	0.077	0.083	0.091	0.098	0.101	0.109	0.118	0.122	0.127	0.13	0.135	0.138	0.145	0.148	0.148	0.157	0.163	0.165	0.169	0.176	0.174	0.178	0.178	0.184	0.183	0.188	0.192	0.188	0.196	0.195	0.198	0.202	0.201
			426	-0.007	0	0.004	0.01	0.022	0.026	0.031	0.044	0.045	0.043	0.048	0.054	0.066	0.067	0.073	0.081	0.087	0.089	0.097	0.106	0.11	0.114	0.116	0.121	0.124	0.13	0.134	0.134	0.141	0.147	0.148	0.151	0.158	0.158	0.162	0.16	0.166	0.164	0.169	0.175	0.168	0.177	0.178	0.18	0.185	0.183
			427	-0.005	0	0.005	0.009	0.02	0.022	0.028	0.041	0.041	0.039	0.042	0.048	0.059	0.059	0.066	0.072	0.078	0.079	0.088	0.095	0.1	0.104	0.104	0.109	0.112	0.117	0.122	0.121	0.127	0.134	0.135	0.137	0.144	0.143	0.148	0.145	0.15	0.149	0.154	0.159	0.153	0.162	0.162	0.164	0.168	0.167
			428	-0.005	0	0.004	0.008	0.019	0.02	0.025	0.037	0.036	0.034	0.038	0.042	0.053	0.053	0.059	0.065	0.069	0.07	0.079	0.085	0.09	0.094	0.094	0.098	0.102	0.106	0.11	0.11	0.116	0.122	0.121	0.124	0.131	0.131	0.134	0.133	0.136	0.136	0.139	0.144	0.139	0.148	0.149	0.148	0.151	0.154
			429	-0.006	-0.001	0.003	0.007	0.016	0.017	0.022	0.034	0.033	0.029	0.033	0.037	0.048	0.047	0.052	0.057	0.062	0.063	0.071	0.077	0.08	0.083	0.084	0.088	0.092	0.096	0.098	0.099	0.104	0.109	0.109	0.111	0.117	0.117	0.123	0.121	0.124	0.125	0.127	0.132	0.126	0.133	0.135	0.135	0.138	0.139
			430	-0.005	-0.001	0.003	0.006	0.015	0.015	0.019	0.03	0.029	0.026	0.029	0.032	0.042	0.042	0.045	0.049	0.056	0.056	0.063	0.069	0.073	0.074	0.074	0.079	0.081	0.086	0.088	0.088	0.094	0.098	0.099	0.1	0.108	0.106	0.111	0.11	0.113	0.113	0.116	0.12	0.115	0.121	0.124	0.123	0.127	0.126
			431	-0.006	0	0.002	0.005	0.014	0.013	0.016	0.026	0.026	0.02	0.024	0.028	0.037	0.035	0.039	0.043	0.049	0.049	0.055	0.061	0.064	0.065	0.066	0.07	0.072	0.076	0.079	0.079	0.085	0.088	0.091	0.09	0.098	0.096	0.1	0.098	0.102	0.101	0.107	0.11	0.105	0.11	0.113	0.113	0.118	0.116
			432	-0.005	-0.001	0.001	0.003	0.012	0.011	0.014	0.023	0.023	0.017	0.021	0.024	0.032	0.031	0.034	0.04	0.042	0.042	0.049	0.055	0.059	0.059	0.059	0.063	0.064	0.068	0.073	0.072	0.077	0.082	0.083	0.084	0.089	0.088	0.092	0.091	0.092	0.093	0.098	0.101	0.096	0.101	0.103	0.104	0.108	0.108
			433	-0.005	-0.001	0.001	0.003	0.011	0.011	0.013	0.022	0.02	0.016	0.019	0.021	0.03	0.028	0.031	0.035	0.038	0.038	0.044	0.05	0.052	0.053	0.054	0.057	0.06	0.064	0.066	0.065	0.07	0.075	0.076	0.077	0.082	0.082	0.084	0.084	0.086	0.085	0.089	0.091	0.088	0.093	0.095	0.096	0.1	0.099
			434	-0.005	-0.002	0	0.002	0.01	0.01	0.012	0.02	0.017	0.014	0.016	0.018	0.027	0.026	0.028	0.031	0.035	0.035	0.041	0.045	0.048	0.049	0.05	0.051	0.054	0.058	0.06	0.061	0.063	0.068	0.069	0.071	0.074	0.075	0.078	0.076	0.079	0.079	0.081	0.086	0.079	0.085	0.087	0.088	0.091	0.09
			435	-0.005	-0.002	0.001	0.003	0.009	0.008	0.011	0.02	0.016	0.013	0.015	0.017	0.025	0.024	0.027	0.028	0.032	0.033	0.037	0.042	0.045	0.046	0.047	0.047	0.051	0.053	0.056	0.055	0.06	0.064	0.063	0.065	0.068	0.07	0.073	0.069	0.074	0.073	0.075	0.081	0.075	0.079	0.082	0.082	0.085	0.084
			436	-0.004	-0.002	0.002	0.003	0.01	0.008	0.01	0.018	0.016	0.011	0.014	0.015	0.024	0.023	0.024	0.027	0.029	0.031	0.035	0.04	0.042	0.042	0.044	0.045	0.048	0.05	0.053	0.052	0.057	0.061	0.059	0.06	0.064	0.065	0.068	0.065	0.069	0.068	0.072	0.077	0.071	0.075	0.078	0.077	0.081	0.081
			437	-0.004	-0.001	0.003	0.005	0.01	0.008	0.011	0.017	0.016	0.011	0.013	0.015	0.022	0.021	0.023	0.025	0.029	0.028	0.033	0.038	0.04	0.04	0.041	0.043	0.046	0.047	0.05	0.049	0.054	0.057	0.056	0.058	0.061	0.062	0.064	0.063	0.066	0.065	0.069	0.072	0.067	0.071	0.074	0.073	0.077	0.078
			438	-0.004	-0.001	0.002	0.005	0.009	0.008	0.01	0.017	0.016	0.011	0.012	0.014	0.021	0.02	0.021	0.023	0.026	0.027	0.031	0.035	0.037	0.038	0.039	0.041	0.043	0.046	0.048	0.047	0.051	0.055	0.053	0.055	0.059	0.059	0.061	0.061	0.062	0.062	0.066	0.069	0.064	0.068	0.07	0.07	0.073	0.074
			439	-0.005	-0.001	0.001	0.003	0.008	0.008	0.009	0.016	0.013	0.009	0.01	0.012	0.02	0.018	0.02	0.022	0.025	0.025	0.029	0.033	0.035	0.035	0.035	0.038	0.04	0.043	0.043	0.044	0.048	0.052	0.05	0.052	0.055	0.055	0.058	0.057	0.059	0.058	0.063	0.065	0.059	0.064	0.066	0.065	0.069	0.07
			440	-0.005	-0.002	0	0.002	0.007	0.006	0.008	0.014	0.012	0.007	0.009	0.011	0.018	0.017	0.017	0.021	0.024	0.023	0.028	0.032	0.033	0.034	0.033	0.036	0.038	0.041	0.04	0.041	0.045	0.049	0.047	0.048	0.053	0.052	0.055	0.053	0.057	0.055	0.059	0.062	0.056	0.061	0.062	0.063	0.067	0.065
			441	-0.005	-0.002	0	0.001	0.007	0.005	0.007	0.013	0.011	0.007	0.008	0.01	0.018	0.016	0.017	0.02	0.023	0.022	0.026	0.03	0.031	0.033	0.031	0.034	0.036	0.038	0.04	0.039	0.043	0.047	0.044	0.045	0.051	0.049	0.053	0.051	0.054	0.052	0.056	0.058	0.053	0.058	0.059	0.06	0.065	0.062
			442	-0.004	-0.001	0.001	0.001	0.007	0.005	0.007	0.013	0.011	0.007	0.008	0.01	0.017	0.014	0.017	0.019	0.021	0.02	0.024	0.028	0.031	0.031	0.03	0.033	0.034	0.037	0.038	0.037	0.04	0.043	0.043	0.042	0.048	0.047	0.05	0.048	0.051	0.049	0.052	0.055	0.05	0.055	0.057	0.057	0.061	0.06
			443	-0.003	0	0.003	0.003	0.008	0.006	0.008	0.014	0.011	0.008	0.008	0.01	0.016	0.014	0.015	0.016	0.021	0.019	0.024	0.027	0.03	0.03	0.029	0.032	0.032	0.035	0.037	0.035	0.039	0.042	0.042	0.043	0.046	0.045	0.049	0.045	0.05	0.047	0.05	0.053	0.048	0.053	0.055	0.056	0.058	0.058
			444	-0.003	-0.001	0.001	0.002	0.008	0.005	0.007	0.014	0.01	0.005	0.007	0.01	0.015	0.013	0.013	0.016	0.02	0.018	0.022	0.027	0.029	0.028	0.027	0.03	0.031	0.034	0.035	0.033	0.039	0.041	0.041	0.041	0.044	0.043	0.046	0.043	0.048	0.046	0.048	0.052	0.045	0.05	0.051	0.054	0.056	0.055
			445	-0.003	-0.001	0	0.003	0.007	0.005	0.007	0.013	0.01	0.005	0.007	0.01	0.015	0.012	0.012	0.016	0.018	0.017	0.022	0.027	0.027	0.028	0.027	0.028	0.03	0.032	0.034	0.032	0.037	0.039	0.038	0.04	0.044	0.042	0.045	0.042	0.046	0.044	0.047	0.05	0.044	0.049	0.05	0.05	0.054	0.053
			446	-0.003	-0.001	0	0.002	0.006	0.006	0.006	0.013	0.009	0.004	0.006	0.008	0.014	0.011	0.013	0.015	0.018	0.015	0.021	0.025	0.025	0.026	0.025	0.027	0.028	0.03	0.032	0.03	0.036	0.037	0.036	0.036	0.041	0.04	0.043	0.04	0.044	0.042	0.043	0.048	0.042	0.047	0.047	0.048	0.051	0.051
			447	-0.005	-0.002	-0.001	0	0.005	0.003	0.005	0.011	0.007	0.003	0.005	0.006	0.013	0.01	0.012	0.013	0.016	0.014	0.018	0.022	0.024	0.024	0.023	0.024	0.026	0.029	0.031	0.029	0.033	0.035	0.034	0.033	0.039	0.039	0.041	0.038	0.041	0.04	0.042	0.044	0.041	0.044	0.046	0.045	0.048	0.049
			448	-0.005	-0.003	-0.002	-0.001	0.005	0.002	0.004	0.01	0.007	0.002	0.004	0.005	0.011	0.009	0.011	0.012	0.015	0.012	0.017	0.02	0.023	0.023	0.021	0.022	0.024	0.028	0.028	0.027	0.031	0.033	0.032	0.031	0.037	0.037	0.038	0.035	0.038	0.038	0.04	0.042	0.038	0.042	0.044	0.044	0.047	0.046
			449	-0.006	-0.004	-0.001	-0.001	0.005	0.002	0.004	0.01	0.006	0.001	0.004	0.005	0.011	0.008	0.009	0.012	0.014	0.012	0.016	0.02	0.021	0.022	0.02	0.022	0.024	0.026	0.027	0.027	0.03	0.032	0.03	0.029	0.036	0.035	0.037	0.034	0.038	0.036	0.038	0.04	0.036	0.04	0.042	0.042	0.045	0.045
			450	-0.005	-0.002	-0.001	0	0.005	0.003	0.005	0.009	0.006	0.001	0.004	0.005	0.011	0.008	0.009	0.011	0.014	0.011	0.015	0.019	0.022	0.02	0.02	0.023	0.024	0.024	0.026	0.025	0.029	0.031	0.029	0.03	0.035	0.033	0.036	0.034	0.037	0.035	0.037	0.039	0.035	0.038	0.04	0.04	0.044	0.043
			451	-0.004	-0.001	0	0	0.005	0.003	0.004	0.01	0.006	0.002	0.003	0.006	0.01	0.007	0.008	0.011	0.013	0.011	0.016	0.019	0.021	0.02	0.019	0.021	0.022	0.024	0.026	0.024	0.027	0.03	0.027	0.029	0.033	0.032	0.035	0.033	0.035	0.033	0.036	0.038	0.033	0.037	0.038	0.037	0.042	0.041
			452	-0.004	0	0	0.001	0.005	0.003	0.004	0.01	0.005	0.003	0.003	0.004	0.008	0.007	0.008	0.009	0.013	0.01	0.015	0.018	0.02	0.018	0.017	0.02	0.022	0.024	0.025	0.023	0.027	0.028	0.027	0.027	0.032	0.03	0.034	0.032	0.033	0.031	0.034	0.037	0.033	0.036	0.039	0.036	0.04	0.04
			453	-0.004	0	0	0.001	0.005	0.003	0.004	0.01	0.007	0.002	0.002	0.005	0.01	0.007	0.008	0.009	0.013	0.01	0.015	0.018	0.019	0.019	0.019	0.019	0.022	0.024	0.025	0.023	0.026	0.029	0.027	0.027	0.032	0.031	0.034	0.031	0.033	0.032	0.034	0.037	0.032	0.036	0.038	0.038	0.04	0.039
			454	-0.003	0.001	0.002	0.002	0.007	0.004	0.006	0.011	0.007	0.003	0.003	0.006	0.011	0.009	0.009	0.011	0.014	0.011	0.015	0.017	0.02	0.02	0.019	0.02	0.022	0.024	0.025	0.022	0.026	0.028	0.028	0.027	0.033	0.03	0.033	0.031	0.034	0.031	0.034	0.038	0.033	0.036	0.037	0.038	0.039	0.039
			455	-0.002	0	0.001	0.002	0.006	0.003	0.004	0.01	0.006	0.003	0.002	0.006	0.01	0.007	0.007	0.01	0.013	0.01	0.013	0.016	0.018	0.02	0.017	0.019	0.02	0.022	0.024	0.021	0.024	0.027	0.026	0.026	0.031	0.03	0.032	0.029	0.033	0.03	0.034	0.036	0.032	0.034	0.034	0.036	0.037	0.037
			456	-0.004	0	0.001	0	0.005	0.002	0.003	0.008	0.005	0.001	0.001	0.004	0.008	0.005	0.006	0.007	0.011	0.007	0.012	0.014	0.015	0.016	0.015	0.018	0.018	0.02	0.021	0.02	0.022	0.024	0.024	0.022	0.028	0.027	0.029	0.025	0.029	0.027	0.032	0.032	0.028	0.032	0.031	0.032	0.035	0.033
			457	-0.004	-0.003	-0.001	-0.001	0.003	0	0.001	0.008	0.003	-0.001	0	0.002	0.006	0.003	0.003	0.005	0.008	0.005	0.01	0.012	0.013	0.014	0.012	0.015	0.016	0.017	0.017	0.017	0.02	0.022	0.022	0.02	0.025	0.024	0.026	0.024	0.028	0.024	0.03	0.029	0.024	0.03	0.03	0.03	0.033	0.032
			458	-0.004	-0.002	-0.001	-0.001	0.002	0	0.001	0.006	0.003	-0.001	-0.001	0.001	0.005	0.002	0.003	0.004	0.007	0.004	0.009	0.012	0.012	0.013	0.011	0.014	0.013	0.016	0.016	0.014	0.019	0.021	0.02	0.019	0.024	0.022	0.025	0.022	0.025	0.021	0.027	0.028	0.022	0.028	0.029	0.029	0.031	0.029
			459	-0.004	-0.001	-0.001	0	0.003	0.001	0.001	0.007	0.003	-0.002	0	0	0.006	0.003	0.003	0.004	0.007	0.005	0.008	0.012	0.012	0.012	0.009	0.012	0.013	0.015	0.015	0.014	0.018	0.021	0.019	0.018	0.023	0.022	0.023	0.021	0.023	0.02	0.025	0.027	0.021	0.027	0.028	0.028	0.03	0.029
			460	-0.004	0	0	0.001	0.004	0.001	0.002	0.007	0.003	-0.002	-0.001	0.001	0.007	0.003	0.003	0.004	0.006	0.004	0.007	0.011	0.013	0.013	0.009	0.012	0.013	0.015	0.016	0.015	0.017	0.02	0.018	0.018	0.023	0.02	0.024	0.021	0.024	0.02	0.025	0.026	0.021	0.026	0.027	0.027	0.029	0.029
			461	-0.003	0.001	0	0	0.004	0.001	0.001	0.007	0.002	-0.003	-0.001	0.001	0.006	0.002	0.002	0.005	0.006	0.003	0.006	0.01	0.012	0.011	0.01	0.012	0.012	0.014	0.016	0.015	0.017	0.019	0.017	0.017	0.022	0.02	0.023	0.02	0.023	0.02	0.024	0.026	0.021	0.026	0.026	0.027	0.029	0.028
			462	-0.003	-0.001	-0.001	-0.001	0.003	0	0.001	0.006	0.002	-0.003	-0.002	0	0.006	0	0.001	0.003	0.005	0.002	0.006	0.01	0.011	0.01	0.008	0.01	0.011	0.014	0.014	0.013	0.016	0.018	0.016	0.015	0.021	0.019	0.021	0.019	0.022	0.021	0.023	0.024	0.019	0.025	0.025	0.026	0.028	0.027
			463	-0.003	-0.001	-0.001	-0.001	0.003	0.001	0.001	0.005	0.002	-0.002	-0.001	0	0.005	0	0.002	0.003	0.005	0.002	0.006	0.008	0.01	0.01	0.007	0.009	0.01	0.013	0.014	0.012	0.015	0.016	0.015	0.014	0.02	0.018	0.019	0.02	0.021	0.019	0.022	0.024	0.019	0.024	0.024	0.024	0.027	0.025
			464	-0.003	-0.002	-0.001	-0.001	0.003	0	0.001	0.005	0.001	-0.002	-0.002	0	0.005	0.001	0.001	0.001	0.005	0.002	0.005	0.008	0.009	0.009	0.007	0.009	0.01	0.012	0.013	0.012	0.015	0.016	0.014	0.013	0.019	0.018	0.018	0.018	0.02	0.018	0.021	0.022	0.02	0.023	0.023	0.023	0.026	0.024
			465	-0.004	-0.002	-0.001	-0.001	0.003	-0.001	0.001	0.004	0.001	-0.002	-0.003	-0.001	0.004	-0.001	0	0.001	0.003	0.001	0.005	0.008	0.007	0.008	0.007	0.009	0.009	0.012	0.012	0.01	0.013	0.016	0.014	0.013	0.018	0.017	0.018	0.017	0.018	0.015	0.02	0.022	0.017	0.022	0.022	0.023	0.024	0.023
			466	-0.004	-0.002	-0.001	-0.001	0.003	0	0.001	0.003	0	-0.004	-0.003	-0.001	0.003	-0.001	0	0.001	0.003	0	0.004	0.007	0.007	0.007	0.006	0.007	0.009	0.011	0.012	0.01	0.013	0.016	0.013	0.012	0.018	0.016	0.018	0.016	0.018	0.016	0.021	0.021	0.017	0.02	0.022	0.022	0.024	0.023
			467	-0.004	-0.002	-0.001	-0.001	0.002	-0.001	0	0.004	0	-0.004	-0.003	-0.001	0.003	-0.001	-0.001	0.001	0.002	-0.001	0.003	0.006	0.008	0.007	0.006	0.008	0.008	0.011	0.011	0.009	0.012	0.016	0.011	0.012	0.018	0.015	0.018	0.016	0.018	0.017	0.02	0.022	0.015	0.019	0.021	0.02	0.022	0.024
			468	-0.002	0.001	0	0.001	0.003	0.001	0.001	0.006	0.002	-0.003	-0.001	0.001	0.004	0.001	0.001	0.002	0.004	0.001	0.004	0.007	0.009	0.008	0.006	0.009	0.01	0.011	0.012	0.01	0.014	0.016	0.013	0.014	0.019	0.015	0.018	0.017	0.019	0.018	0.021	0.023	0.016	0.021	0.021	0.021	0.023	0.025
			469	-0.002	0.001	0.001	0	0.004	0	0.002	0.006	0.002	-0.001	-0.001	0	0.004	0.001	0.001	0.003	0.003	0.002	0.005	0.006	0.009	0.008	0.006	0.009	0.01	0.011	0.012	0.01	0.013	0.016	0.013	0.014	0.017	0.015	0.018	0.016	0.019	0.017	0.021	0.022	0.016	0.021	0.021	0.022	0.025	0.024
			470	-0.002	0	0	-0.001	0.003	0	0.001	0.005	0.001	-0.001	-0.003	0	0.004	0	0.001	0.002	0.002	0.001	0.006	0.007	0.008	0.008	0.005	0.007	0.009	0.011	0.01	0.01	0.013	0.015	0.012	0.013	0.017	0.014	0.017	0.014	0.019	0.015	0.021	0.02	0.016	0.021	0.02	0.022	0.024	0.022
			471	-0.003	-0.001	-0.001	-0.001	0.003	0	0	0.004	0.001	-0.002	-0.004	-0.001	0.003	0	0	0.002	0.003	0	0.005	0.005	0.007	0.006	0.004	0.006	0.008	0.01	0.009	0.01	0.012	0.015	0.012	0.011	0.015	0.014	0.016	0.014	0.018	0.013	0.019	0.019	0.016	0.019	0.02	0.021	0.024	0.021
			472	-0.003	-0.001	-0.001	-0.002	0.002	0	0	0.003	0	-0.004	-0.003	-0.001	0.003	0	-0.001	0.001	0.002	0	0.004	0.005	0.007	0.005	0.005	0.007	0.008	0.01	0.01	0.01	0.012	0.014	0.012	0.011	0.015	0.015	0.017	0.014	0.017	0.014	0.018	0.019	0.015	0.019	0.02	0.021	0.023	0.022
			473	-0.002	0	0	-0.001	0.002	0	0.001	0.004	0	-0.003	-0.002	-0.001	0.003	0.002	0	0.002	0.004	0.001	0.005	0.007	0.009	0.007	0.005	0.007	0.009	0.011	0.011	0.01	0.013	0.015	0.013	0.013	0.016	0.015	0.018	0.016	0.018	0.016	0.019	0.021	0.016	0.021	0.022	0.021	0.024	0.022
			474	-0.001	0	0.001	0	0.002	0	0.002	0.004	0.001	-0.003	-0.002	-0.001	0.003	0.002	0	0.002	0.004	0	0.004	0.007	0.009	0.009	0.006	0.008	0.01	0.012	0.012	0.011	0.013	0.015	0.014	0.012	0.017	0.016	0.018	0.015	0.019	0.017	0.019	0.022	0.017	0.021	0.023	0.021	0.023	0.024
			475	-0.001	0	0.001	-0.001	0.003	-0.001	0.001	0.004	0	-0.003	-0.002	0	0.003	0.001	0.001	0.001	0.004	0.001	0.004	0.008	0.009	0.009	0.005	0.009	0.01	0.012	0.012	0.01	0.012	0.015	0.012	0.012	0.017	0.016	0.018	0.015	0.018	0.016	0.019	0.021	0.017	0.021	0.022	0.021	0.022	0.023
			476	-0.002	0	0.001	0	0.002	0	0.001	0.004	0.001	-0.003	-0.002	-0.001	0.004	0.001	0.001	0.002	0.004	0.001	0.005	0.008	0.009	0.009	0.006	0.008	0.009	0.011	0.011	0.01	0.014	0.015	0.013	0.012	0.017	0.016	0.018	0.017	0.018	0.015	0.018	0.021	0.017	0.02	0.02	0.021	0.023	0.022
			477	-0.002	0	0	0	0.003	0	0	0.005	0.001	-0.002	-0.001	-0.002	0.004	0.001	0.002	0.002	0.004	0.002	0.005	0.007	0.007	0.008	0.005	0.008	0.01	0.011	0.012	0.011	0.013	0.015	0.013	0.012	0.017	0.015	0.017	0.017	0.019	0.015	0.019	0.021	0.016	0.018	0.021	0.02	0.023	0.023
			478	-0.003	0	-0.001	0	0.003	0	0	0.005	0.001	-0.001	-0.001	-0.001	0.004	0.002	0.001	0.002	0.004	0.002	0.004	0.007	0.009	0.008	0.005	0.009	0.009	0.012	0.011	0.011	0.013	0.013	0.014	0.013	0.017	0.015	0.018	0.016	0.019	0.015	0.019	0.02	0.017	0.019	0.021	0.02	0.024	0.023
			479	-0.003	0	0	-0.001	0.002	0	0.001	0.003	0.001	-0.003	-0.001	0	0.005	0.002	0.002	0.003	0.004	0.001	0.005	0.007	0.009	0.008	0.006	0.009	0.011	0.014	0.011	0.011	0.012	0.014	0.014	0.013	0.018	0.016	0.017	0.017	0.019	0.016	0.02	0.022	0.017	0.021	0.021	0.021	0.024	0.023
			480	-0.003	0	0	0	0.003	0	0.001	0.004	0.001	-0.003	-0.001	0.001	0.005	0.002	0.001	0.003	0.005	0.002	0.006	0.007	0.009	0.009	0.007	0.01	0.011	0.014	0.012	0.01	0.014	0.016	0.014	0.013	0.019	0.016	0.019	0.017	0.019	0.016	0.02	0.022	0.019	0.022	0.021	0.023	0.023	0.023
			481	-0.001	0	0.001	0.001	0.004	0	0.001	0.004	0.001	-0.003	-0.001	0.001	0.004	0.001	0.002	0.003	0.005	0.003	0.007	0.007	0.009	0.009	0.007	0.009	0.01	0.014	0.012	0.01	0.014	0.017	0.014	0.014	0.018	0.017	0.018	0.017	0.02	0.017	0.02	0.022	0.018	0.022	0.021	0.022	0.023	0.024
			482	-0.001	-0.001	0	0	0.004	0.001	0.001	0.005	0.001	-0.002	-0.001	0	0.004	0.001	0.002	0.003	0.006	0.002	0.006	0.008	0.008	0.008	0.006	0.009	0.009	0.011	0.011	0.011	0.014	0.016	0.013	0.013	0.017	0.016	0.018	0.017	0.019	0.016	0.02	0.022	0.017	0.021	0.021	0.022	0.024	0.024
			483	-0.001	0	0	0	0.003	-0.001	0	0.003	0.001	-0.002	-0.003	-0.001	0.004	0	0.001	0.001	0.004	0.001	0.004	0.007	0.008	0.007	0.005	0.008	0.008	0.011	0.01	0.01	0.013	0.016	0.013	0.012	0.016	0.015	0.016	0.014	0.018	0.015	0.019	0.021	0.016	0.02	0.02	0.021	0.023	0.023
			484	-0.003	-0.002	-0.001	-0.001	0.002	-0.002	-0.001	0.004	0	-0.003	-0.003	-0.003	0.004	0	0	0.001	0.003	0	0.004	0.006	0.007	0.007	0.005	0.008	0.008	0.011	0.01	0.01	0.012	0.015	0.012	0.011	0.015	0.015	0.015	0.014	0.018	0.016	0.019	0.02	0.016	0.02	0.02	0.021	0.023	0.022
			485	-0.003	-0.002	-0.001	-0.001	0.002	-0.002	-0.001	0.003	0	-0.003	-0.003	-0.002	0.003	0	0	0.001	0.003	0	0.004	0.007	0.007	0.008	0.006	0.008	0.009	0.011	0.01	0.009	0.012	0.014	0.012	0.01	0.015	0.014	0.016	0.014	0.018	0.015	0.018	0.019	0.016	0.02	0.02	0.021	0.023	0.021
			486	-0.003	0	0	0	0.003	-0.001	0.001	0.005	0.001	-0.002	-0.001	0	0.005	0.001	0.001	0.002	0.004	0.001	0.005	0.007	0.008	0.009	0.006	0.009	0.01	0.012	0.012	0.011	0.012	0.015	0.012	0.012	0.016	0.015	0.017	0.015	0.019	0.016	0.02	0.021	0.017	0.021	0.021	0.022	0.023	0.022
			487	-0.001	0.001	0.002	0.001	0.004	0.001	0.001	0.005	0.001	0	-0.001	0.001	0.006	0.002	0.002	0.004	0.005	0.002	0.006	0.008	0.009	0.01	0.007	0.009	0.01	0.013	0.012	0.011	0.014	0.015	0.014	0.014	0.018	0.015	0.019	0.017	0.02	0.017	0.021	0.022	0.018	0.022	0.022	0.023	0.025	0.023
			488	0	0.002	0.002	0.001	0.005	0.001	0.003	0.006	0.002	0	0	0.002	0.007	0.003	0.003	0.004	0.006	0.003	0.006	0.009	0.01	0.01	0.008	0.011	0.011	0.014	0.014	0.012	0.014	0.016	0.015	0.015	0.019	0.016	0.018	0.017	0.021	0.017	0.021	0.023	0.018	0.022	0.022	0.023	0.025	0.024
			489	-0.001	0.001	0	0	0.004	0.001	0.002	0.005	0.001	-0.001	0	0.001	0.006	0.002	0.002	0.004	0.005	0.003	0.007	0.008	0.009	0.01	0.007	0.011	0.011	0.013	0.012	0.011	0.014	0.016	0.014	0.014	0.018	0.016	0.018	0.017	0.02	0.017	0.021	0.023	0.018	0.023	0.022	0.023	0.025	0.024
			490	-0.001	0	0.001	0	0.004	-0.001	0.002	0.004	0.001	-0.001	-0.001	0.001	0.005	0.002	0.002	0.004	0.004	0.002	0.005	0.007	0.009	0.009	0.008	0.01	0.01	0.013	0.012	0.012	0.014	0.016	0.013	0.014	0.018	0.016	0.018	0.018	0.02	0.018	0.021	0.023	0.019	0.023	0.022	0.022	0.026	0.024
			491	-0.002	-0.001	0	-0.001	0.003	-0.001	0.001	0.004	0	-0.002	-0.002	0.001	0.005	0.001	0	0.003	0.004	0.001	0.005	0.007	0.008	0.009	0.007	0.01	0.011	0.012	0.012	0.011	0.013	0.016	0.013	0.012	0.017	0.015	0.017	0.017	0.019	0.016	0.021	0.023	0.018	0.022	0.023	0.022	0.025	0.024
			492	-0.004	-0.001	0	-0.001	0.001	-0.001	0	0.004	-0.001	-0.003	-0.003	0	0.004	0.001	0.002	0.002	0.004	0.001	0.005	0.006	0.008	0.008	0.005	0.009	0.009	0.012	0.011	0.009	0.012	0.015	0.012	0.011	0.016	0.014	0.016	0.016	0.018	0.015	0.019	0.02	0.017	0.021	0.022	0.021	0.023	0.022
			493	-0.002	-0.001	0	-0.001	0.003	0	0.001	0.004	0.001	-0.002	-0.002	0	0.005	0.001	0.002	0.002	0.004	0.001	0.006	0.007	0.008	0.008	0.007	0.009	0.009	0.012	0.012	0.009	0.012	0.015	0.012	0.013	0.017	0.015	0.016	0.017	0.02	0.016	0.019	0.021	0.017	0.021	0.023	0.022	0.024	0.023
			494	-0.002	0	0	0	0.003	-0.001	0.001	0.003	0.001	-0.001	-0.001	0.001	0.005	0.001	0.003	0.003	0.005	0.002	0.006	0.007	0.009	0.009	0.007	0.009	0.01	0.012	0.012	0.011	0.014	0.016	0.013	0.013	0.017	0.016	0.018	0.017	0.02	0.017	0.021	0.022	0.017	0.022	0.023	0.022	0.024	0.023
			495	-0.001	-0.001	0.001	0	0.003	0	0	0.004	0.001	-0.002	-0.001	0.002	0.005	0.002	0.002	0.003	0.005	0.002	0.006	0.008	0.01	0.009	0.007	0.01	0.012	0.013	0.012	0.011	0.014	0.015	0.014	0.013	0.018	0.016	0.018	0.016	0.02	0.017	0.02	0.022	0.018	0.021	0.022	0.022	0.025	0.023
			496	-0.002	0	0	-0.001	0.003	-0.001	0	0.004	0	-0.001	-0.001	0.001	0.005	0.001	0.002	0.003	0.005	0.001	0.006	0.009	0.009	0.008	0.007	0.009	0.011	0.012	0.012	0.011	0.013	0.015	0.013	0.014	0.017	0.016	0.018	0.016	0.02	0.017	0.019	0.022	0.017	0.02	0.022	0.022	0.025	0.023
			497	-0.002	0	0.001	0	0.002	-0.001	0.001	0.004	0.001	-0.001	-0.001	0.001	0.005	0.002	0.002	0.004	0.006	0.002	0.007	0.009	0.009	0.009	0.007	0.01	0.011	0.013	0.013	0.011	0.013	0.016	0.014	0.014	0.017	0.015	0.018	0.017	0.019	0.017	0.021	0.022	0.019	0.021	0.022	0.022	0.025	0.024
			498	-0.002	0	0	0	0.003	-0.001	0	0.003	0	-0.001	-0.001	0	0.005	0.003	0.002	0.003	0.006	0.001	0.007	0.009	0.009	0.009	0.007	0.01	0.01	0.013	0.013	0.011	0.014	0.016	0.014	0.013	0.017	0.015	0.018	0.017	0.02	0.017	0.02	0.022	0.019	0.022	0.022	0.022	0.025	0.024
			499	-0.002	0	-0.001	0	0.003	-0.001	0.001	0.004	0	-0.002	-0.001	0	0.005	0.002	0.003	0.004	0.006	0.002	0.007	0.008	0.009	0.009	0.007	0.011	0.011	0.013	0.013	0.012	0.015	0.016	0.015	0.013	0.019	0.016	0.019	0.018	0.021	0.019	0.021	0.023	0.02	0.022	0.022	0.024	0.025	0.025
			500	-0.002	0	0	0	0.003	-0.001	0.001	0.004	0	-0.002	-0.001	0	0.006	0.002	0.003	0.003	0.006	0.003	0.006	0.009	0.01	0.009	0.007	0.011	0.012	0.013	0.014	0.013	0.015	0.016	0.015	0.014	0.018	0.017	0.019	0.018	0.021	0.019	0.022	0.023	0.019	0.023	0.023	0.024	0.026	0.025
			501	-0.002	0	0.001	0	0.003	0	0.001	0.005	0.002	-0.001	0	0.002	0.006	0.002	0.003	0.004	0.007	0.003	0.007	0.009	0.011	0.009	0.007	0.011	0.012	0.014	0.014	0.014	0.015	0.016	0.016	0.015	0.019	0.018	0.02	0.018	0.022	0.02	0.022	0.024	0.02	0.024	0.024	0.025	0.026	0.026
			502	-0.001	0	0.002	0	0.004	0	0	0.005	0.003	0.001	0.001	0.003	0.007	0.003	0.005	0.004	0.006	0.003	0.007	0.01	0.011	0.01	0.008	0.011	0.012	0.014	0.014	0.012	0.016	0.018	0.015	0.015	0.019	0.018	0.02	0.019	0.023	0.019	0.022	0.024	0.02	0.023	0.025	0.025	0.027	0.027
			503	-0.001	0.001	0.001	0	0.003	0	0.001	0.004	0.002	0.002	0.001	0.002	0.006	0.003	0.005	0.003	0.007	0.004	0.007	0.01	0.011	0.011	0.008	0.011	0.012	0.014	0.014	0.013	0.016	0.018	0.016	0.015	0.019	0.019	0.021	0.019	0.022	0.019	0.023	0.025	0.02	0.024	0.025	0.025	0.027	0.026
			504	-0.001	0	0	-0.001	0.003	0	0.001	0.004	0.002	0.001	0.001	0.002	0.007	0.003	0.004	0.004	0.006	0.004	0.008	0.01	0.011	0.011	0.008	0.011	0.012	0.015	0.015	0.013	0.016	0.018	0.016	0.016	0.02	0.018	0.021	0.019	0.021	0.019	0.023	0.025	0.022	0.025	0.026	0.026	0.027	0.027
			505	-0.003	-0.001	0	0	0.003	0	0.001	0.004	0.002	0	0	0.002	0.006	0.003	0.005	0.005	0.006	0.004	0.008	0.01	0.011	0.011	0.008	0.012	0.012	0.014	0.015	0.014	0.016	0.018	0.018	0.016	0.021	0.018	0.02	0.019	0.022	0.02	0.022	0.025	0.021	0.025	0.026	0.026	0.027	0.027
			506	-0.002	0	0.001	0.001	0.003	0.002	0.003	0.007	0.004	0	0.001	0.004	0.007	0.005	0.006	0.006	0.009	0.005	0.009	0.011	0.012	0.013	0.01	0.013	0.013	0.016	0.016	0.015	0.018	0.02	0.019	0.017	0.022	0.019	0.021	0.021	0.024	0.021	0.024	0.026	0.022	0.026	0.027	0.028	0.029	0.028
			507	-0.001	0	0.001	0.001	0.003	0.001	0.004	0.008	0.004	0.001	0.003	0.005	0.008	0.007	0.006	0.007	0.009	0.006	0.011	0.012	0.014	0.013	0.011	0.015	0.015	0.018	0.017	0.016	0.019	0.021	0.02	0.017	0.023	0.021	0.023	0.021	0.026	0.022	0.026	0.027	0.024	0.028	0.028	0.028	0.031	0.03
			508	-0.002	0.001	0.002	0.001	0.004	0	0.004	0.007	0.004	0.002	0.002	0.005	0.009	0.007	0.007	0.007	0.01	0.007	0.011	0.014	0.014	0.014	0.012	0.015	0.016	0.019	0.019	0.017	0.02	0.022	0.021	0.019	0.024	0.023	0.024	0.023	0.025	0.024	0.027	0.027	0.024	0.029	0.029	0.03	0.032	0.031
			509	-0.002	0	0.001	0	0.004	0	0.003	0.007	0.005	0.003	0.003	0.005	0.01	0.006	0.007	0.008	0.01	0.006	0.011	0.013	0.014	0.014	0.013	0.016	0.016	0.019	0.019	0.018	0.02	0.022	0.021	0.02	0.025	0.023	0.024	0.023	0.026	0.023	0.026	0.029	0.026	0.029	0.03	0.029	0.032	0.032
			510	-0.002	0.001	0.001	0.001	0.004	0.001	0.004	0.007	0.005	0.003	0.003	0.005	0.01	0.006	0.007	0.008	0.01	0.006	0.011	0.012	0.015	0.014	0.013	0.016	0.016	0.019	0.019	0.018	0.021	0.022	0.02	0.02	0.024	0.023	0.025	0.024	0.027	0.024	0.027	0.029	0.026	0.029	0.03	0.029	0.032	0.031
			511	-0.001	0.001	0.001	0.002	0.005	0.002	0.004	0.007	0.004	0.002	0.004	0.005	0.01	0.007	0.008	0.009	0.011	0.007	0.012	0.013	0.016	0.015	0.014	0.015	0.017	0.019	0.02	0.019	0.022	0.023	0.022	0.021	0.025	0.023	0.025	0.024	0.027	0.026	0.028	0.03	0.026	0.029	0.03	0.03	0.033	0.032
			512	-0.001	0.001	0.001	0.002	0.004	0.003	0.003	0.006	0.004	0.002	0.003	0.005	0.011	0.007	0.008	0.01	0.011	0.008	0.012	0.014	0.016	0.016	0.014	0.017	0.018	0.021	0.021	0.019	0.021	0.023	0.023	0.021	0.025	0.024	0.025	0.025	0.027	0.027	0.029	0.03	0.026	0.03	0.03	0.03	0.033	0.032
			513	-0.001	0	0.001	0.002	0.003	0.002	0.003	0.006	0.003	0.002	0.003	0.005	0.01	0.007	0.008	0.01	0.011	0.008	0.011	0.014	0.016	0.017	0.013	0.017	0.018	0.02	0.021	0.019	0.021	0.023	0.023	0.021	0.025	0.024	0.025	0.025	0.027	0.026	0.029	0.03	0.026	0.03	0.03	0.031	0.033	0.031
			514	-0.001	0	0.001	0	0.002	0.002	0.004	0.006	0.003	0.002	0.003	0.006	0.01	0.007	0.007	0.009	0.01	0.008	0.011	0.014	0.015	0.016	0.013	0.016	0.017	0.02	0.02	0.019	0.022	0.023	0.021	0.02	0.025	0.024	0.025	0.025	0.029	0.025	0.029	0.03	0.026	0.03	0.031	0.031	0.033	0.031
			515	-0.001	0	0.002	0.002	0.004	0.001	0.004	0.008	0.005	0.004	0.005	0.008	0.011	0.009	0.008	0.01	0.013	0.009	0.014	0.016	0.016	0.017	0.015	0.018	0.019	0.021	0.022	0.02	0.024	0.025	0.023	0.021	0.028	0.025	0.028	0.027	0.03	0.027	0.031	0.032	0.028	0.031	0.032	0.032	0.034	0.034
			516	-0.001	0	0.002	0.002	0.006	0.002	0.005	0.009	0.005	0.004	0.006	0.009	0.013	0.009	0.009	0.011	0.013	0.01	0.015	0.016	0.017	0.018	0.016	0.019	0.021	0.023	0.023	0.022	0.025	0.026	0.024	0.022	0.029	0.026	0.029	0.028	0.031	0.028	0.031	0.033	0.029	0.033	0.033	0.033	0.035	0.034
			517	-0.002	0	0.002	0.001	0.006	0.002	0.005	0.008	0.006	0.004	0.005	0.009	0.013	0.01	0.01	0.011	0.014	0.011	0.015	0.017	0.018	0.019	0.016	0.02	0.021	0.024	0.023	0.022	0.025	0.026	0.024	0.023	0.029	0.026	0.029	0.028	0.031	0.029	0.032	0.034	0.03	0.033	0.033	0.034	0.036	0.035
			518	-0.002	0	0.001	0.001	0.005	0.001	0.005	0.008	0.006	0.004	0.005	0.008	0.012	0.01	0.01	0.011	0.013	0.01	0.014	0.016	0.018	0.019	0.016	0.02	0.02	0.023	0.023	0.021	0.024	0.026	0.024	0.023	0.028	0.026	0.029	0.027	0.031	0.028	0.032	0.033	0.029	0.033	0.032	0.032	0.034	0.035
			519	-0.001	0.001	0.003	0.002	0.005	0.003	0.006	0.009	0.006	0.006	0.007	0.009	0.013	0.011	0.012	0.012	0.015	0.012	0.015	0.018	0.02	0.021	0.017	0.021	0.022	0.023	0.024	0.022	0.025	0.027	0.027	0.025	0.029	0.028	0.029	0.028	0.032	0.03	0.033	0.033	0.03	0.034	0.034	0.035	0.036	0.035
			520	0.001	0.003	0.004	0.003	0.006	0.004	0.007	0.01	0.007	0.007	0.008	0.011	0.015	0.012	0.012	0.014	0.017	0.014	0.016	0.019	0.021	0.022	0.02	0.022	0.023	0.026	0.026	0.024	0.028	0.03	0.028	0.027	0.032	0.031	0.031	0.031	0.035	0.031	0.036	0.035	0.032	0.037	0.036	0.037	0.039	0.038
			521	0.001	0.003	0.004	0.004	0.008	0.004	0.007	0.011	0.007	0.007	0.007	0.011	0.015	0.013	0.013	0.015	0.017	0.014	0.018	0.02	0.021	0.022	0.02	0.023	0.025	0.027	0.027	0.026	0.029	0.029	0.028	0.028	0.032	0.032	0.032	0.032	0.036	0.032	0.036	0.037	0.033	0.038	0.037	0.037	0.04	0.039
			522	-0.001	0	0.002	0.001	0.006	0.003	0.005	0.009	0.006	0.005	0.005	0.009	0.014	0.011	0.011	0.013	0.015	0.013	0.017	0.019	0.02	0.021	0.02	0.022	0.023	0.025	0.025	0.024	0.027	0.029	0.026	0.026	0.031	0.03	0.031	0.03	0.034	0.03	0.035	0.035	0.032	0.037	0.035	0.036	0.038	0.038
			523	-0.002	-0.002	0	0	0.005	0.002	0.003	0.008	0.005	0.005	0.005	0.008	0.013	0.01	0.01	0.012	0.014	0.012	0.017	0.019	0.018	0.02	0.018	0.02	0.023	0.025	0.024	0.024	0.026	0.028	0.026	0.026	0.03	0.028	0.03	0.029	0.033	0.029	0.033	0.035	0.032	0.034	0.035	0.035	0.037	0.037
			524	0	0	0.002	0.002	0.007	0.004	0.006	0.009	0.007	0.006	0.008	0.012	0.015	0.012	0.014	0.014	0.017	0.013	0.018	0.021	0.021	0.022	0.02	0.022	0.023	0.027	0.027	0.025	0.028	0.031	0.028	0.028	0.032	0.03	0.033	0.032	0.034	0.033	0.036	0.037	0.034	0.037	0.037	0.037	0.04	0.038
			525	0	0.002	0.002	0.003	0.007	0.005	0.007	0.011	0.008	0.007	0.008	0.012	0.017	0.013	0.014	0.015	0.018	0.014	0.019	0.022	0.023	0.023	0.021	0.025	0.025	0.029	0.028	0.027	0.029	0.032	0.03	0.029	0.033	0.03	0.034	0.032	0.036	0.034	0.036	0.037	0.034	0.037	0.038	0.038	0.04	0.039
			526	0	0.003	0.003	0.004	0.008	0.005	0.009	0.011	0.009	0.008	0.009	0.012	0.017	0.014	0.016	0.016	0.02	0.017	0.02	0.023	0.025	0.025	0.023	0.026	0.026	0.031	0.03	0.029	0.031	0.033	0.031	0.03	0.036	0.033	0.035	0.034	0.037	0.035	0.038	0.039	0.035	0.038	0.039	0.039	0.041	0.041
			527	0	0.003	0.004	0.005	0.008	0.005	0.009	0.012	0.01	0.009	0.01	0.013	0.017	0.014	0.016	0.017	0.02	0.017	0.021	0.024	0.026	0.026	0.025	0.027	0.028	0.031	0.03	0.029	0.032	0.034	0.032	0.031	0.036	0.033	0.036	0.035	0.039	0.036	0.039	0.041	0.036	0.04	0.04	0.04	0.042	0.042
			528	-0.001	0.002	0.004	0.004	0.008	0.005	0.007	0.012	0.009	0.008	0.009	0.012	0.017	0.015	0.015	0.016	0.018	0.016	0.02	0.023	0.024	0.025	0.024	0.027	0.026	0.03	0.029	0.029	0.032	0.034	0.032	0.031	0.035	0.034	0.036	0.035	0.039	0.035	0.039	0.041	0.037	0.04	0.041	0.041	0.042	0.041
			529	-0.001	0.001	0.003	0.003	0.007	0.004	0.007	0.011	0.007	0.008	0.008	0.012	0.016	0.014	0.013	0.015	0.018	0.015	0.018	0.022	0.023	0.024	0.023	0.025	0.025	0.028	0.028	0.027	0.031	0.032	0.031	0.031	0.034	0.033	0.036	0.034	0.038	0.035	0.039	0.04	0.036	0.04	0.041	0.041	0.043	0.042
			530	-0.001	0.001	0.003	0.003	0.007	0.003	0.007	0.01	0.007	0.006	0.007	0.011	0.015	0.013	0.014	0.015	0.018	0.013	0.018	0.021	0.023	0.023	0.022	0.025	0.025	0.028	0.027	0.026	0.029	0.031	0.03	0.029	0.033	0.032	0.034	0.034	0.038	0.034	0.037	0.039	0.035	0.038	0.039	0.04	0.041	0.04
			531	-0.001	0.001	0.003	0.003	0.007	0.005	0.007	0.01	0.008	0.007	0.008	0.012	0.016	0.014	0.015	0.017	0.018	0.015	0.02	0.022	0.023	0.025	0.022	0.026	0.026	0.029	0.028	0.027	0.03	0.032	0.031	0.03	0.034	0.033	0.035	0.034	0.037	0.033	0.038	0.038	0.035	0.038	0.04	0.039	0.041	0.04
			532	-0.001	0.002	0.003	0.004	0.008	0.005	0.007	0.011	0.009	0.008	0.009	0.013	0.018	0.014	0.016	0.017	0.019	0.016	0.022	0.024	0.025	0.026	0.023	0.026	0.027	0.03	0.03	0.03	0.031	0.033	0.031	0.031	0.036	0.034	0.036	0.035	0.038	0.034	0.038	0.039	0.035	0.039	0.04	0.04	0.042	0.041
			533	-0.001	0.003	0.003	0.005	0.008	0.005	0.008	0.011	0.009	0.008	0.011	0.013	0.018	0.015	0.016	0.018	0.019	0.017	0.022	0.023	0.024	0.025	0.023	0.027	0.028	0.031	0.03	0.03	0.032	0.034	0.032	0.031	0.036	0.034	0.036	0.036	0.039	0.035	0.039	0.04	0.036	0.04	0.04	0.04	0.042	0.041
			534	-0.001	0.002	0.003	0.005	0.007	0.005	0.009	0.011	0.009	0.009	0.01	0.013	0.017	0.014	0.016	0.017	0.019	0.017	0.021	0.023	0.024	0.025	0.023	0.027	0.029	0.031	0.031	0.03	0.033	0.034	0.033	0.032	0.036	0.036	0.037	0.036	0.039	0.036	0.04	0.041	0.037	0.041	0.041	0.041	0.042	0.042
			535	0	0.001	0.003	0.003	0.007	0.004	0.006	0.01	0.008	0.007	0.009	0.012	0.016	0.014	0.015	0.017	0.02	0.016	0.02	0.023	0.024	0.024	0.023	0.027	0.027	0.03	0.028	0.028	0.031	0.032	0.031	0.03	0.035	0.034	0.035	0.035	0.038	0.036	0.039	0.04	0.036	0.038	0.039	0.04	0.04	0.04
			536	-0.002	0.001	0.003	0.003	0.007	0.005	0.006	0.01	0.008	0.008	0.009	0.012	0.016	0.013	0.015	0.016	0.018	0.016	0.02	0.023	0.024	0.025	0.022	0.026	0.026	0.029	0.027	0.028	0.03	0.031	0.03	0.029	0.033	0.031	0.035	0.033	0.037	0.034	0.037	0.037	0.034	0.037	0.038	0.039	0.039	0.039
			537	-0.002	0.001	0.001	0.003	0.006	0.004	0.006	0.01	0.007	0.007	0.008	0.011	0.016	0.013	0.015	0.015	0.018	0.014	0.019	0.022	0.023	0.025	0.022	0.025	0.024	0.028	0.027	0.026	0.028	0.03	0.029	0.028	0.032	0.03	0.034	0.032	0.036	0.033	0.036	0.037	0.035	0.038	0.039	0.039	0.04	0.039
			538	-0.002	0	0.002	0.003	0.005	0.003	0.005	0.011	0.007	0.006	0.007	0.011	0.016	0.013	0.014	0.015	0.017	0.014	0.019	0.021	0.022	0.023	0.02	0.024	0.024	0.027	0.027	0.026	0.028	0.03	0.029	0.029	0.032	0.03	0.034	0.033	0.037	0.032	0.037	0.036	0.034	0.038	0.038	0.037	0.039	0.038
			539	-0.002	0	0.001	0.003	0.005	0.003	0.006	0.01	0.007	0.007	0.008	0.01	0.017	0.013	0.014	0.015	0.018	0.014	0.019	0.02	0.021	0.023	0.021	0.024	0.024	0.028	0.027	0.027	0.028	0.031	0.029	0.029	0.033	0.031	0.033	0.033	0.037	0.033	0.036	0.037	0.035	0.037	0.038	0.038	0.04	0.039
			540	-0.001	0.001	0.002	0.003	0.007	0.004	0.007	0.011	0.009	0.008	0.009	0.012	0.018	0.013	0.016	0.017	0.019	0.016	0.021	0.022	0.023	0.024	0.024	0.026	0.027	0.029	0.029	0.028	0.03	0.033	0.03	0.029	0.035	0.032	0.034	0.034	0.038	0.034	0.038	0.039	0.035	0.037	0.038	0.038	0.04	0.04
			541	0	0.002	0.003	0.005	0.008	0.006	0.008	0.013	0.009	0.009	0.01	0.013	0.018	0.015	0.017	0.019	0.021	0.018	0.022	0.024	0.025	0.027	0.025	0.028	0.029	0.031	0.031	0.03	0.032	0.034	0.032	0.031	0.036	0.034	0.036	0.036	0.039	0.036	0.039	0.041	0.037	0.04	0.04	0.04	0.043	0.041
			542	0	0.003	0.005	0.005	0.008	0.007	0.009	0.013	0.009	0.01	0.011	0.014	0.019	0.016	0.017	0.019	0.021	0.017	0.023	0.025	0.027	0.027	0.025	0.028	0.029	0.031	0.032	0.03	0.032	0.035	0.033	0.032	0.037	0.035	0.037	0.037	0.04	0.037	0.04	0.041	0.039	0.041	0.04	0.04	0.043	0.041
			543	0.001	0.003	0.006	0.006	0.009	0.007	0.009	0.013	0.011	0.01	0.012	0.016	0.019	0.017	0.018	0.018	0.021	0.017	0.022	0.025	0.027	0.027	0.025	0.028	0.029	0.032	0.031	0.03	0.033	0.036	0.034	0.033	0.036	0.035	0.037	0.037	0.039	0.036	0.04	0.041	0.037	0.04	0.04	0.042	0.042	0.04
			544	0.001	0.003	0.006	0.007	0.009	0.007	0.009	0.012	0.009	0.01	0.012	0.014	0.019	0.016	0.017	0.017	0.019	0.016	0.02	0.024	0.025	0.026	0.023	0.027	0.027	0.031	0.029	0.029	0.032	0.034	0.032	0.03	0.036	0.032	0.035	0.035	0.037	0.034	0.038	0.039	0.035	0.039	0.039	0.04	0.042	0.04
			545	0	0.002	0.005	0.007	0.009	0.006	0.009	0.012	0.009	0.009	0.011	0.014	0.018	0.015	0.017	0.017	0.019	0.016	0.02	0.023	0.025	0.026	0.023	0.026	0.027	0.03	0.029	0.028	0.031	0.033	0.03	0.03	0.035	0.032	0.034	0.034	0.036	0.032	0.036	0.038	0.034	0.038	0.038	0.039	0.04	0.04
			546	-0.001	0.001	0.003	0.005	0.008	0.006	0.009	0.012	0.009	0.009	0.01	0.013	0.018	0.014	0.015	0.016	0.018	0.015	0.019	0.021	0.024	0.025	0.022	0.025	0.026	0.029	0.028	0.027	0.03	0.032	0.03	0.029	0.034	0.031	0.034	0.032	0.036	0.032	0.036	0.036	0.034	0.036	0.037	0.037	0.039	0.039
			547	-0.002	0.001	0.003	0.003	0.007	0.005	0.007	0.012	0.008	0.007	0.008	0.012	0.017	0.012	0.014	0.016	0.018	0.016	0.019	0.022	0.023	0.023	0.023	0.025	0.026	0.027	0.027	0.026	0.029	0.03	0.028	0.028	0.032	0.029	0.033	0.032	0.035	0.031	0.036	0.036	0.033	0.035	0.035	0.036	0.038	0.037
			548	-0.003	-0.001	0.003	0.003	0.005	0.003	0.005	0.01	0.007	0.006	0.007	0.01	0.016	0.012	0.013	0.013	0.015	0.013	0.017	0.02	0.02	0.021	0.019	0.023	0.024	0.025	0.026	0.024	0.027	0.028	0.027	0.026	0.029	0.027	0.031	0.03	0.033	0.03	0.034	0.034	0.031	0.034	0.033	0.035	0.037	0.035
			549	-0.002	0	0.002	0.002	0.006	0.002	0.005	0.009	0.007	0.005	0.008	0.009	0.014	0.011	0.014	0.012	0.016	0.013	0.017	0.02	0.019	0.021	0.018	0.022	0.022	0.025	0.025	0.023	0.026	0.027	0.025	0.025	0.028	0.027	0.03	0.029	0.032	0.028	0.032	0.034	0.029	0.032	0.033	0.034	0.035	0.035
			550	0	0.003	0.003	0.003	0.006	0.004	0.005	0.01	0.008	0.007	0.009	0.01	0.015	0.012	0.014	0.014	0.016	0.014	0.017	0.02	0.02	0.022	0.018	0.022	0.022	0.025	0.025	0.025	0.027	0.027	0.026	0.026	0.029	0.027	0.03	0.029	0.032	0.028	0.032	0.033	0.029	0.033	0.033	0.034	0.035	0.034
			551	0.001	0.003	0.004	0.006	0.008	0.005	0.007	0.011	0.009	0.008	0.01	0.012	0.017	0.013	0.015	0.016	0.019	0.015	0.019	0.021	0.021	0.023	0.02	0.024	0.024	0.027	0.026	0.028	0.028	0.03	0.028	0.027	0.031	0.029	0.031	0.03	0.034	0.029	0.034	0.033	0.03	0.033	0.036	0.034	0.037	0.035
			552	0	0.003	0.004	0.006	0.008	0.004	0.008	0.011	0.009	0.008	0.009	0.012	0.017	0.013	0.015	0.015	0.018	0.015	0.02	0.021	0.022	0.022	0.02	0.025	0.024	0.028	0.026	0.027	0.028	0.03	0.027	0.027	0.031	0.029	0.031	0.031	0.033	0.03	0.034	0.034	0.031	0.034	0.036	0.034	0.036	0.035
			553	-0.002	0.001	0.003	0.005	0.007	0.004	0.005	0.009	0.008	0.007	0.007	0.01	0.016	0.012	0.014	0.014	0.017	0.013	0.018	0.019	0.02	0.021	0.019	0.023	0.023	0.025	0.026	0.024	0.027	0.03	0.026	0.025	0.031	0.029	0.03	0.03	0.033	0.029	0.032	0.034	0.032	0.034	0.034	0.034	0.037	0.036
			554	-0.003	0	0.001	0.002	0.005	0.001	0.004	0.008	0.007	0.005	0.005	0.009	0.014	0.009	0.011	0.011	0.015	0.011	0.015	0.017	0.018	0.019	0.017	0.021	0.021	0.022	0.022	0.022	0.025	0.027	0.025	0.023	0.028	0.026	0.028	0.028	0.031	0.027	0.031	0.032	0.029	0.032	0.033	0.033	0.035	0.033
			555	-0.003	0	0.002	0.001	0.004	0.001	0.004	0.007	0.005	0.004	0.005	0.008	0.013	0.009	0.011	0.011	0.013	0.011	0.015	0.017	0.019	0.019	0.017	0.02	0.02	0.022	0.022	0.022	0.024	0.025	0.025	0.023	0.027	0.026	0.027	0.026	0.031	0.028	0.032	0.032	0.028	0.032	0.033	0.033	0.035	0.033
			556	-0.002	0.001	0.002	0.002	0.005	0.003	0.006	0.01	0.006	0.005	0.007	0.009	0.015	0.01	0.012	0.012	0.014	0.012	0.016	0.017	0.02	0.019	0.017	0.02	0.021	0.022	0.023	0.022	0.025	0.027	0.024	0.024	0.028	0.027	0.028	0.027	0.031	0.029	0.032	0.033	0.029	0.032	0.033	0.032	0.035	0.033
			557	-0.001	0.002	0.003	0.004	0.008	0.005	0.008	0.011	0.007	0.006	0.009	0.01	0.015	0.012	0.013	0.013	0.015	0.013	0.018	0.02	0.022	0.021	0.019	0.023	0.022	0.025	0.025	0.023	0.026	0.028	0.023	0.024	0.03	0.028	0.03	0.029	0.032	0.029	0.032	0.034	0.03	0.033	0.034	0.033	0.035	0.035
			558	-0.001	0.002	0.004	0.004	0.009	0.006	0.007	0.01	0.009	0.007	0.009	0.012	0.016	0.014	0.013	0.014	0.016	0.012	0.018	0.02	0.022	0.022	0.02	0.023	0.022	0.026	0.025	0.023	0.026	0.029	0.023	0.024	0.031	0.028	0.03	0.03	0.031	0.028	0.031	0.034	0.03	0.033	0.034	0.032	0.035	0.035
			559	0	0.002	0.003	0.004	0.008	0.006	0.008	0.011	0.009	0.008	0.01	0.012	0.015	0.013	0.013	0.013	0.016	0.013	0.017	0.02	0.021	0.021	0.02	0.023	0.022	0.026	0.025	0.023	0.026	0.028	0.026	0.025	0.03	0.028	0.03	0.029	0.032	0.028	0.032	0.033	0.031	0.033	0.035	0.033	0.036	0.035
			560	0.001	0.002	0.004	0.005	0.008	0.005	0.008	0.011	0.009	0.008	0.01	0.012	0.016	0.013	0.014	0.015	0.018	0.015	0.018	0.02	0.021	0.022	0.02	0.022	0.024	0.027	0.026	0.024	0.026	0.028	0.028	0.027	0.03	0.028	0.031	0.03	0.033	0.029	0.034	0.035	0.032	0.034	0.035	0.035	0.037	0.036
			561	0	0.002	0.004	0.004	0.008	0.005	0.007	0.011	0.007	0.007	0.009	0.012	0.016	0.012	0.014	0.014	0.018	0.014	0.018	0.019	0.021	0.021	0.019	0.023	0.023	0.025	0.026	0.023	0.027	0.028	0.026	0.025	0.03	0.028	0.03	0.029	0.031	0.029	0.032	0.033	0.03	0.033	0.034	0.035	0.036	0.034
			562	-0.001	0.002	0.005	0.004	0.008	0.006	0.007	0.011	0.007	0.007	0.01	0.012	0.017	0.013	0.014	0.015	0.018	0.014	0.019	0.02	0.022	0.021	0.019	0.023	0.024	0.026	0.025	0.024	0.028	0.028	0.027	0.025	0.031	0.028	0.03	0.029	0.032	0.029	0.032	0.033	0.03	0.033	0.033	0.034	0.035	0.034
			563	-0.002	0.001	0.003	0.003	0.006	0.003	0.006	0.008	0.007	0.006	0.007	0.01	0.015	0.012	0.013	0.014	0.016	0.013	0.017	0.019	0.019	0.019	0.018	0.022	0.022	0.025	0.023	0.022	0.026	0.026	0.026	0.023	0.028	0.026	0.029	0.027	0.029	0.027	0.03	0.032	0.029	0.032	0.031	0.032	0.032	0.032
			564	-0.002	0.001	0.002	0.003	0.006	0.002	0.006	0.008	0.006	0.005	0.006	0.009	0.014	0.01	0.011	0.012	0.015	0.012	0.015	0.018	0.018	0.019	0.018	0.021	0.021	0.024	0.022	0.022	0.025	0.026	0.025	0.023	0.027	0.026	0.028	0.028	0.029	0.026	0.029	0.031	0.028	0.03	0.032	0.032	0.032	0.032
			565	-0.002	0	0.002	0.003	0.006	0.002	0.005	0.008	0.006	0.005	0.005	0.008	0.014	0.01	0.01	0.012	0.015	0.012	0.015	0.017	0.018	0.019	0.017	0.019	0.02	0.024	0.022	0.022	0.024	0.026	0.024	0.022	0.027	0.026	0.027	0.027	0.028	0.024	0.029	0.03	0.026	0.029	0.031	0.031	0.032	0.031
			566	-0.002	0	0.002	0.003	0.007	0.003	0.004	0.009	0.006	0.005	0.006	0.009	0.014	0.01	0.01	0.012	0.015	0.011	0.015	0.018	0.018	0.019	0.017	0.019	0.021	0.023	0.022	0.021	0.024	0.025	0.023	0.022	0.027	0.025	0.026	0.025	0.029	0.024	0.028	0.03	0.026	0.028	0.03	0.03	0.032	0.031
			567	-0.001	0.001	0.003	0.004	0.006	0.004	0.006	0.009	0.005	0.006	0.005	0.01	0.013	0.011	0.011	0.012	0.016	0.011	0.017	0.017	0.019	0.018	0.017	0.02	0.02	0.023	0.022	0.021	0.025	0.026	0.024	0.022	0.027	0.025	0.026	0.025	0.029	0.024	0.029	0.03	0.026	0.029	0.029	0.031	0.032	0.03
			568	-0.002	0.001	0.003	0.003	0.006	0.004	0.006	0.008	0.004	0.006	0.006	0.009	0.012	0.009	0.011	0.011	0.013	0.011	0.014	0.015	0.016	0.016	0.016	0.019	0.019	0.021	0.021	0.019	0.023	0.024	0.022	0.021	0.025	0.023	0.025	0.023	0.027	0.024	0.027	0.028	0.025	0.028	0.029	0.029	0.03	0.029
			569	-0.002	0.001	0.002	0.003	0.006	0.002	0.005	0.007	0.004	0.004	0.006	0.008	0.012	0.009	0.01	0.01	0.013	0.009	0.012	0.015	0.016	0.016	0.013	0.018	0.017	0.019	0.021	0.019	0.021	0.023	0.021	0.02	0.024	0.022	0.025	0.023	0.027	0.023	0.027	0.027	0.023	0.027	0.027	0.027	0.029	0.028
			570	-0.003	-0.001	0.001	0.001	0.004	0.001	0.004	0.005	0.003	0.003	0.005	0.006	0.011	0.007	0.007	0.009	0.01	0.007	0.011	0.014	0.015	0.015	0.012	0.016	0.016	0.018	0.018	0.017	0.02	0.022	0.018	0.018	0.022	0.021	0.023	0.021	0.025	0.021	0.025	0.024	0.022	0.024	0.025	0.025	0.027	0.026
			571	-0.003	-0.002	0.001	0.001	0.004	0	0.002	0.005	0.002	0.001	0.004	0.005	0.01	0.007	0.007	0.008	0.01	0.005	0.009	0.013	0.014	0.015	0.01	0.014	0.016	0.016	0.016	0.015	0.018	0.02	0.017	0.016	0.021	0.019	0.021	0.019	0.023	0.019	0.024	0.022	0.021	0.023	0.024	0.024	0.026	0.025
			572	-0.001	0.001	0.003	0.002	0.006	0.002	0.004	0.006	0.004	0.004	0.005	0.007	0.011	0.008	0.008	0.009	0.011	0.006	0.011	0.013	0.016	0.015	0.012	0.015	0.016	0.017	0.017	0.017	0.018	0.021	0.017	0.017	0.021	0.019	0.022	0.02	0.023	0.02	0.024	0.025	0.022	0.023	0.025	0.024	0.027	0.025
			573	-0.001	0.002	0.003	0.003	0.006	0.001	0.004	0.007	0.004	0.004	0.005	0.007	0.011	0.007	0.008	0.009	0.011	0.006	0.01	0.013	0.015	0.014	0.012	0.014	0.016	0.018	0.017	0.017	0.018	0.021	0.017	0.016	0.021	0.02	0.021	0.019	0.023	0.02	0.023	0.025	0.021	0.023	0.025	0.024	0.026	0.026
			574	0	0.003	0.002	0.003	0.006	0.002	0.004	0.007	0.005	0.005	0.004	0.007	0.011	0.008	0.009	0.009	0.011	0.007	0.011	0.013	0.016	0.015	0.012	0.016	0.016	0.017	0.018	0.016	0.019	0.019	0.018	0.017	0.021	0.019	0.022	0.021	0.023	0.021	0.023	0.026	0.02	0.023	0.025	0.025	0.026	0.026
			575	-0.001	0.001	0.002	0.003	0.005	0.002	0.004	0.007	0.004	0.004	0.004	0.006	0.011	0.007	0.007	0.009	0.01	0.006	0.011	0.014	0.014	0.014	0.012	0.015	0.015	0.018	0.016	0.016	0.019	0.019	0.018	0.017	0.02	0.019	0.021	0.022	0.023	0.021	0.023	0.025	0.021	0.024	0.025	0.025	0.026	0.025
			576	-0.001	0	0.002	0.002	0.005	0.002	0.003	0.006	0.003	0.003	0.004	0.004	0.009	0.006	0.007	0.008	0.009	0.005	0.01	0.013	0.012	0.013	0.01	0.014	0.013	0.016	0.016	0.014	0.017	0.019	0.017	0.015	0.02	0.018	0.021	0.02	0.022	0.019	0.023	0.022	0.019	0.022	0.023	0.024	0.025	0.024
			577	-0.001	0	0.002	0.002	0.005	0.002	0.003	0.007	0.003	0.003	0.003	0.004	0.009	0.006	0.005	0.009	0.009	0.006	0.011	0.012	0.012	0.014	0.01	0.013	0.012	0.016	0.016	0.014	0.016	0.019	0.017	0.016	0.019	0.018	0.021	0.019	0.021	0.019	0.023	0.022	0.019	0.022	0.023	0.024	0.025	0.024
			578	0	0.002	0.002	0.003	0.005	0.003	0.004	0.008	0.004	0.003	0.003	0.005	0.009	0.006	0.006	0.009	0.009	0.006	0.01	0.012	0.014	0.012	0.01	0.013	0.013	0.016	0.016	0.014	0.017	0.019	0.016	0.016	0.018	0.017	0.02	0.019	0.02	0.017	0.023	0.022	0.019	0.022	0.022	0.024	0.024	0.025
			579	0.001	0.003	0.003	0.003	0.006	0.003	0.005	0.008	0.005	0.003	0.004	0.006	0.009	0.007	0.006	0.008	0.009	0.005	0.011	0.012	0.012	0.012	0.01	0.012	0.013	0.015	0.014	0.013	0.017	0.019	0.015	0.014	0.017	0.018	0.02	0.018	0.019	0.017	0.021	0.023	0.018	0.022	0.022	0.022	0.023	0.024
			580	-0.001	0.001	0.002	0.002	0.005	0.001	0.004	0.005	0.003	0.001	0.002	0.004	0.007	0.004	0.004	0.006	0.007	0.004	0.008	0.01	0.01	0.01	0.008	0.01	0.011	0.014	0.013	0.011	0.015	0.017	0.012	0.012	0.017	0.014	0.018	0.015	0.018	0.014	0.02	0.02	0.016	0.02	0.02	0.02	0.021	0.022
			581	-0.001	-0.001	0.001	0	0.003	0	0.002	0.004	0.002	0	0	0.002	0.006	0.003	0.003	0.004	0.006	0.003	0.007	0.007	0.009	0.009	0.006	0.009	0.009	0.012	0.012	0.01	0.013	0.015	0.012	0.01	0.016	0.013	0.015	0.014	0.017	0.013	0.019	0.019	0.015	0.018	0.018	0.019	0.02	0.021
			582	0	0	0.002	0.001	0.003	0	0.003	0.005	0.002	0.001	0.001	0.004	0.006	0.004	0.004	0.004	0.006	0.003	0.006	0.008	0.009	0.008	0.007	0.008	0.01	0.013	0.012	0.011	0.012	0.015	0.012	0.011	0.016	0.013	0.015	0.014	0.017	0.012	0.018	0.019	0.015	0.018	0.018	0.019	0.02	0.021
			583	0	0	0.001	0	0.005	0	0.002	0.005	0.001	0.001	0	0.003	0.006	0.005	0.004	0.004	0.005	0.003	0.006	0.008	0.009	0.008	0.006	0.009	0.01	0.011	0.01	0.01	0.013	0.014	0.013	0.011	0.015	0.013	0.016	0.013	0.017	0.013	0.017	0.018	0.014	0.017	0.018	0.018	0.02	0.019
			584	-0.002	-0.001	0	-0.001	0.003	-0.001	0.001	0.004	0	-0.001	-0.001	0.002	0.006	0.003	0.002	0.003	0.004	0.001	0.004	0.007	0.007	0.007	0.005	0.008	0.008	0.009	0.009	0.009	0.011	0.012	0.009	0.009	0.013	0.011	0.014	0.011	0.015	0.012	0.014	0.016	0.013	0.015	0.015	0.016	0.019	0.016
			585	-0.001	-0.001	0	0	0.004	-0.001	0.001	0.003	0.001	-0.001	0	0.001	0.005	0.004	0.002	0.003	0.005	0	0.004	0.007	0.007	0.008	0.005	0.007	0.008	0.009	0.01	0.009	0.011	0.011	0.009	0.008	0.013	0.011	0.013	0.011	0.015	0.012	0.015	0.015	0.013	0.016	0.016	0.015	0.018	0.016
			586	0.001	0.003	0.002	0.001	0.005	0.002	0.002	0.005	0.002	0.001	0.002	0.003	0.006	0.004	0.004	0.007	0.008	0.002	0.006	0.008	0.01	0.009	0.006	0.009	0.009	0.012	0.011	0.01	0.012	0.013	0.011	0.011	0.015	0.014	0.015	0.013	0.017	0.014	0.017	0.018	0.014	0.017	0.018	0.017	0.02	0.019
			587	0.002	0.004	0.003	0.003	0.005	0.003	0.004	0.007	0.003	0.002	0.003	0.005	0.007	0.005	0.005	0.007	0.009	0.003	0.006	0.01	0.01	0.009	0.007	0.01	0.011	0.013	0.011	0.01	0.014	0.015	0.013	0.012	0.016	0.014	0.015	0.015	0.019	0.015	0.018	0.018	0.014	0.019	0.018	0.019	0.019	0.02
			588	0	0.003	0.002	0.001	0.003	0.001	0.002	0.005	0.002	0	0	0.003	0.005	0.001	0.003	0.004	0.006	0.002	0.003	0.007	0.007	0.006	0.004	0.008	0.008	0.01	0.009	0.008	0.012	0.013	0.01	0.009	0.013	0.01	0.013	0.012	0.016	0.013	0.016	0.017	0.011	0.016	0.017	0.018	0.017	0.018
			589	-0.001	-0.001	0.001	0	0.001	-0.001	0	0.003	0	-0.002	-0.002	0	0.002	0	0	0	0.003	-0.001	0.001	0.004	0.004	0.003	0.001	0.005	0.004	0.007	0.004	0.005	0.007	0.008	0.007	0.005	0.009	0.007	0.011	0.009	0.011	0.009	0.011	0.013	0.009	0.012	0.014	0.014	0.012	0.013
			590	-0.004	-0.004	-0.002	-0.003	-0.001	-0.004	-0.004	-0.001	-0.004	-0.006	-0.005	-0.004	-0.001	-0.003	-0.004	-0.003	-0.001	-0.005	-0.002	0.001	0.001	0.001	-0.003	0	0	0.003	0.001	0.001	0.003	0.004	0.002	0.001	0.006	0.003	0.006	0.004	0.007	0.004	0.007	0.009	0.006	0.007	0.009	0.01	0.009	0.008
			591	-0.004	-0.004	-0.003	-0.005	-0.001	-0.005	-0.003	0	-0.006	-0.006	-0.005	-0.004	-0.001	-0.004	-0.003	-0.003	-0.001	-0.005	-0.002	0.001	0	0.001	-0.002	0	0	0.002	0.002	0.001	0.004	0.004	0.002	0.003	0.005	0.004	0.006	0.004	0.007	0.004	0.008	0.009	0.005	0.007	0.009	0.008	0.009	0.008
			592	-0.002	-0.002	-0.002	-0.003	0.001	-0.004	-0.002	0	-0.003	-0.004	-0.003	-0.002	0.002	-0.003	-0.001	-0.003	0	-0.004	0	0.001	0.002	0.002	-0.001	0.002	0.002	0.004	0.003	0.003	0.005	0.006	0.005	0.004	0.008	0.005	0.007	0.006	0.008	0.005	0.009	0.01	0.007	0.009	0.01	0.011	0.012	0.009
			593	-0.001	0	-0.001	-0.002	0.001	-0.003	-0.001	0	-0.001	-0.004	-0.003	-0.001	0.004	-0.002	-0.001	-0.002	0	-0.003	0	0.001	0.003	0.003	0.001	0.002	0.002	0.005	0.003	0.003	0.005	0.008	0.005	0.004	0.008	0.006	0.01	0.006	0.009	0.005	0.011	0.01	0.007	0.01	0.011	0.011	0.013	0.01
			594	-0.002	0.001	0.001	-0.001	0.002	-0.001	0	0.001	0	-0.002	-0.002	-0.001	0.004	-0.001	0	0.001	0	-0.002	0	0.002	0.004	0.003	0	0.002	0.003	0.006	0.003	0.003	0.006	0.008	0.006	0.003	0.008	0.006	0.009	0.007	0.01	0.006	0.011	0.011	0.008	0.009	0.012	0.011	0.013	0.013
			595	-0.003	-0.001	-0.001	-0.003	0	-0.002	-0.002	-0.001	-0.003	-0.004	-0.004	-0.003	0.002	-0.003	-0.002	-0.003	-0.001	-0.005	-0.002	0.001	0.001	0	-0.003	0	0	0.003	0.002	-0.001	0.004	0.005	0.003	-0.002	0.005	0.003	0.006	0.003	0.006	0.004	0.006	0.008	0.004	0.008	0.009	0.008	0.01	0.009
			596	-0.002	-0.001	-0.001	-0.002	0	-0.002	-0.003	-0.001	-0.004	-0.005	-0.005	-0.003	-0.001	-0.004	-0.003	-0.004	-0.002	-0.006	-0.002	0	0	-0.001	-0.004	0	0	0	0.001	-0.001	0.003	0.003	0.001	-0.003	0.004	0.001	0.004	0.003	0.005	0.002	0.005	0.007	0.003	0.006	0.006	0.006	0.008	0.007
			597	-0.003	-0.001	-0.002	-0.003	0	-0.004	-0.004	0	-0.004	-0.007	-0.005	-0.004	-0.001	-0.005	-0.004	-0.004	-0.002	-0.007	-0.003	-0.001	0	-0.002	-0.005	-0.001	-0.001	0.001	0	-0.001	0.002	0.002	0	-0.002	0.003	0.001	0.003	0.001	0.003	0.002	0.003	0.006	0.002	0.004	0.004	0.004	0.006	0.006
			598	-0.001	-0.002	-0.001	-0.002	0.001	-0.004	-0.002	0	-0.004	-0.007	-0.005	-0.004	-0.002	-0.005	-0.004	-0.003	-0.002	-0.006	-0.004	-0.001	-0.001	-0.001	-0.004	-0.001	-0.002	0.002	0.001	0	0.001	0.003	0	-0.001	0.002	0.003	0.003	0	0.004	0.002	0.004	0.007	0.002	0.005	0.004	0.004	0.007	0.005
			599	-0.002	-0.001	0	-0.002	0	-0.003	-0.001	0.001	-0.004	-0.006	-0.005	-0.004	-0.001	-0.004	-0.004	-0.004	-0.002	-0.006	-0.004	-0.001	0	-0.002	-0.004	-0.002	-0.002	0.002	-0.001	-0.001	0.002	0.003	0	-0.001	0.002	0.003	0.002	0	0.004	0.002	0.004	0.007	0.002	0.005	0.005	0.005	0.007	0.006
			600	-0.001	-0.001	0	-0.002	0.001	-0.003	-0.003	0	-0.004	-0.005	-0.005	-0.004	-0.001	-0.004	-0.004	-0.003	-0.002	-0.007	-0.004	-0.002	0	-0.001	-0.003	-0.002	-0.002	0.001	-0.001	-0.001	0.003	0.002	-0.001	-0.001	0.002	0.002	0.003	0.001	0.004	0.001	0.004	0.006	0.002	0.005	0.004	0.005	0.007	0.006
			601	-0.002	-0.001	0	-0.002	0	-0.003	-0.003	-0.001	-0.004	-0.005	-0.005	-0.004	-0.001	-0.004	-0.005	-0.004	-0.002	-0.008	-0.004	-0.002	-0.001	-0.003	-0.005	-0.003	-0.003	0	-0.001	-0.003	0.001	0.001	-0.002	-0.002	0.001	0	0.002	0	0.003	0	0.005	0.004	0	0.005	0.004	0.006	0.006	0.005
			602	-0.003	-0.002	-0.002	-0.003	-0.002	-0.005	-0.003	-0.001	-0.005	-0.006	-0.006	-0.006	-0.002	-0.005	-0.005	-0.006	-0.004	-0.008	-0.005	-0.003	-0.002	-0.004	-0.007	-0.004	-0.004	-0.001	-0.001	-0.004	0	0	-0.003	-0.003	0.001	-0.002	0.002	-0.001	0.002	0	0.004	0.005	-0.001	0.004	0.003	0.006	0.006	0.004
			603	-0.003	-0.003	-0.002	-0.004	-0.001	-0.005	-0.004	-0.002	-0.006	-0.007	-0.007	-0.007	-0.003	-0.007	-0.007	-0.007	-0.005	-0.009	-0.006	-0.003	-0.004	-0.005	-0.007	-0.005	-0.005	-0.001	-0.001	-0.004	-0.002	-0.001	-0.003	-0.005	0	-0.001	0.001	-0.002	0.001	-0.001	0.002	0.004	-0.001	0.002	0.004	0.004	0.006	0.004
			604	-0.002	-0.002	-0.002	-0.003	-0.001	-0.005	-0.004	-0.002	-0.005	-0.006	-0.006	-0.006	-0.001	-0.006	-0.006	-0.006	-0.005	-0.01	-0.005	-0.003	-0.002	-0.004	-0.006	-0.003	-0.005	-0.001	-0.001	-0.004	-0.001	0	-0.003	-0.005	0.001	0	0.001	-0.001	0	-0.001	0.002	0.003	0	0.002	0.003	0.004	0.006	0.004
			605	-0.001	-0.001	-0.001	-0.001	0	-0.003	-0.002	0	-0.004	-0.005	-0.006	-0.005	0	-0.005	-0.004	-0.004	-0.004	-0.007	-0.005	-0.002	-0.001	-0.002	-0.005	0	-0.003	0	0	-0.002	0	0.002	-0.001	-0.003	0.001	0.001	0.002	0.001	0.001	0	0.003	0.004	0.001	0.003	0.003	0.003	0.006	0.004
			606	-0.001	-0.002	-0.002	-0.001	-0.001	-0.004	-0.004	-0.002	-0.005	-0.007	-0.007	-0.006	-0.001	-0.006	-0.006	-0.006	-0.004	-0.007	-0.006	-0.003	-0.003	-0.003	-0.008	-0.003	-0.005	-0.001	-0.003	-0.003	-0.001	0.001	-0.003	-0.003	0	-0.002	0.001	0	0.001	-0.001	0.002	0.003	0	0.002	0.003	0.003	0.004	0.003
			607	-0.003	-0.001	-0.002	-0.004	-0.001	-0.004	-0.004	-0.001	-0.004	-0.007	-0.008	-0.007	-0.003	-0.006	-0.006	-0.008	-0.005	-0.008	-0.005	-0.004	-0.003	-0.005	-0.007	-0.005	-0.005	-0.003	-0.004	-0.004	-0.003	-0.001	-0.004	-0.004	0	-0.002	0.001	-0.002	0	-0.003	0.001	0.002	-0.002	0	0.002	0.002	0.003	0.003
			608	-0.003	-0.002	-0.003	-0.005	-0.002	-0.006	-0.005	-0.002	-0.006	-0.007	-0.008	-0.007	-0.004	-0.008	-0.007	-0.008	-0.006	-0.009	-0.006	-0.005	-0.004	-0.005	-0.008	-0.006	-0.007	-0.004	-0.005	-0.005	-0.002	-0.002	-0.005	-0.007	-0.001	-0.004	-0.001	-0.004	-0.001	-0.004	0	0	-0.004	-0.001	0.001	0.001	0.001	0.002
			609	-0.004	-0.002	-0.004	-0.004	-0.002	-0.006	-0.005	-0.002	-0.007	-0.008	-0.007	-0.008	-0.004	-0.008	-0.007	-0.008	-0.006	-0.01	-0.007	-0.006	-0.005	-0.005	-0.007	-0.006	-0.006	-0.005	-0.005	-0.006	-0.003	-0.003	-0.006	-0.006	-0.002	-0.004	-0.001	-0.005	-0.001	-0.004	-0.001	-0.001	-0.004	-0.001	0	0	0.002	0.002
			610	-0.003	-0.003	-0.003	-0.004	-0.002	-0.007	-0.005	-0.003	-0.007	-0.008	-0.007	-0.008	-0.004	-0.008	-0.007	-0.009	-0.007	-0.011	-0.008	-0.006	-0.005	-0.007	-0.007	-0.005	-0.005	-0.005	-0.005	-0.007	-0.004	-0.003	-0.005	-0.007	-0.003	-0.005	-0.002	-0.004	-0.002	-0.004	-0.001	0	-0.005	-0.001	0	0	0.002	0.002
			611	-0.003	-0.003	-0.002	-0.003	-0.001	-0.006	-0.004	-0.002	-0.006	-0.008	-0.006	-0.008	-0.003	-0.006	-0.006	-0.008	-0.006	-0.009	-0.007	-0.004	-0.005	-0.005	-0.006	-0.005	-0.005	-0.003	-0.004	-0.005	-0.004	-0.001	-0.004	-0.005	-0.002	-0.004	-0.001	-0.003	-0.001	-0.002	0	0.001	-0.003	0	0.001	0.002	0.003	0.003
			612	-0.003	-0.003	-0.003	-0.003	-0.001	-0.005	-0.003	-0.002	-0.006	-0.007	-0.007	-0.007	-0.003	-0.007	-0.006	-0.007	-0.006	-0.011	-0.008	-0.003	-0.005	-0.004	-0.007	-0.006	-0.005	-0.004	-0.006	-0.006	-0.004	-0.001	-0.004	-0.007	-0.001	-0.004	-0.002	-0.004	-0.002	-0.004	-0.001	0	-0.004	-0.001	0.001	0	0.002	0.002
			613	-0.002	-0.002	-0.002	-0.002	0	-0.004	-0.003	-0.001	-0.005	-0.007	-0.007	-0.006	-0.003	-0.007	-0.006	-0.007	-0.005	-0.009	-0.006	-0.003	-0.004	-0.004	-0.007	-0.005	-0.005	-0.004	-0.005	-0.005	-0.003	-0.001	-0.004	-0.005	-0.001	-0.004	-0.001	-0.005	-0.002	-0.004	-0.001	0	-0.003	-0.001	0.001	0	0.002	0.001
			614	-0.003	-0.001	-0.003	-0.003	-0.001	-0.005	-0.004	-0.002	-0.006	-0.008	-0.008	-0.006	-0.004	-0.008	-0.007	-0.008	-0.005	-0.011	-0.007	-0.004	-0.005	-0.006	-0.008	-0.005	-0.005	-0.005	-0.005	-0.005	-0.003	-0.001	-0.005	-0.006	-0.002	-0.005	-0.001	-0.005	-0.002	-0.004	-0.002	-0.001	-0.002	0	-0.001	0	0.002	0.001
			615	-0.003	-0.001	-0.002	-0.003	-0.001	-0.007	-0.005	-0.002	-0.006	-0.007	-0.008	-0.007	-0.004	-0.007	-0.007	-0.007	-0.005	-0.011	-0.007	-0.004	-0.004	-0.005	-0.008	-0.006	-0.004	-0.003	-0.003	-0.006	-0.004	-0.002	-0.005	-0.005	-0.001	-0.004	-0.001	-0.003	-0.001	-0.004	-0.001	0.002	-0.002	0	0	0.002	0.003	0.002
			616	-0.003	-0.003	-0.001	-0.004	-0.002	-0.006	-0.006	-0.003	-0.007	-0.008	-0.01	-0.008	-0.005	-0.008	-0.007	-0.007	-0.007	-0.011	-0.008	-0.005	-0.007	-0.006	-0.009	-0.007	-0.006	-0.005	-0.005	-0.007	-0.004	-0.003	-0.005	-0.006	-0.002	-0.005	-0.002	-0.004	-0.002	-0.004	-0.001	0.001	-0.003	-0.002	-0.001	0	0.003	0.001
			617	-0.001	-0.001	-0.002	-0.004	-0.002	-0.005	-0.005	-0.002	-0.007	-0.008	-0.01	-0.008	-0.003	-0.008	-0.008	-0.008	-0.008	-0.01	-0.008	-0.005	-0.007	-0.004	-0.009	-0.006	-0.007	-0.005	-0.006	-0.006	-0.005	-0.002	-0.005	-0.007	-0.003	-0.005	-0.003	-0.004	-0.003	-0.004	-0.002	0.001	-0.004	-0.003	0	0.001	0.002	0.001
			618	-0.001	-0.001	-0.001	-0.003	-0.001	-0.003	-0.004	-0.001	-0.005	-0.007	-0.008	-0.006	-0.003	-0.008	-0.006	-0.007	-0.006	-0.01	-0.007	-0.004	-0.005	-0.004	-0.008	-0.005	-0.005	-0.003	-0.003	-0.005	-0.002	-0.001	-0.004	-0.005	-0.002	-0.004	0.001	-0.003	-0.001	-0.003	-0.001	0.001	-0.002	-0.001	0.001	0.001	0.004	0.003
			619	0.001	0.001	0	-0.001	0.001	-0.002	-0.002	0	-0.003	-0.004	-0.006	-0.004	-0.001	-0.006	-0.005	-0.006	-0.004	-0.008	-0.004	-0.001	-0.001	-0.001	-0.005	-0.003	-0.004	0.001	-0.001	-0.002	0.001	0.001	-0.003	-0.003	-0.001	-0.002	0.002	-0.001	0.003	-0.001	0.001	0.004	0	0.002	0.003	0.003	0.005	0.006
			620	0.002	0.002	0.002	0.001	0.004	-0.001	0	0.002	-0.002	-0.003	-0.003	-0.002	0.001	-0.004	-0.002	-0.004	-0.002	-0.006	-0.003	0	0.001	0	-0.003	-0.001	-0.002	0.003	0.001	-0.001	0.002	0.003	0	-0.002	0.001	0	0.004	0.001	0.005	0.001	0.004	0.005	0.002	0.004	0.006	0.004	0.008	0.006
			621	0.003	0.002	0.002	0.001	0.004	-0.001	0.001	0.002	-0.002	-0.003	-0.004	-0.002	0.002	-0.002	-0.001	-0.003	-0.001	-0.006	-0.002	0	0.001	0	-0.002	0	-0.001	0.002	0.001	-0.001	0.003	0.004	0.001	-0.001	0.002	0.001	0.004	0.002	0.005	0.003	0.005	0.007	0.001	0.004	0.006	0.006	0.009	0.007
			622	0.001	0	0	-0.001	0.003	-0.002	-0.001	0.001	-0.004	-0.005	-0.006	-0.004	0	-0.004	-0.003	-0.004	-0.003	-0.008	-0.003	-0.002	0	-0.002	-0.005	-0.003	-0.003	0	-0.002	-0.002	0.001	0.002	-0.001	-0.002	-0.001	-0.001	0.001	0	0.002	0.001	0.002	0.004	-0.001	0.001	0.003	0.003	0.006	0.002
			623	-0.001	-0.002	-0.001	-0.004	-0.001	-0.004	-0.003	-0.001	-0.005	-0.006	-0.007	-0.006	-0.002	-0.006	-0.005	-0.006	-0.005	-0.009	-0.005	-0.005	-0.003	-0.004	-0.007	-0.005	-0.005	-0.002	-0.004	-0.004	-0.003	0	-0.004	-0.005	-0.003	-0.003	0	-0.002	-0.001	-0.004	0	0.001	-0.002	-0.001	0	0	0.003	0
			624	-0.003	-0.003	-0.002	-0.004	-0.002	-0.006	-0.005	-0.002	-0.006	-0.007	-0.007	-0.006	-0.003	-0.007	-0.007	-0.006	-0.006	-0.009	-0.006	-0.004	-0.004	-0.005	-0.006	-0.006	-0.005	-0.004	-0.005	-0.004	-0.003	-0.002	-0.005	-0.006	-0.003	-0.003	-0.002	-0.003	-0.002	-0.004	-0.001	0.001	-0.003	-0.001	0	0	0.002	-0.001
			625	-0.006	-0.004	-0.004	-0.006	-0.003	-0.008	-0.006	-0.004	-0.007	-0.01	-0.009	-0.009	-0.005	-0.01	-0.009	-0.008	-0.008	-0.011	-0.008	-0.006	-0.007	-0.008	-0.01	-0.008	-0.007	-0.007	-0.007	-0.008	-0.004	-0.005	-0.007	-0.009	-0.005	-0.005	-0.003	-0.005	-0.004	-0.007	-0.003	-0.002	-0.003	-0.002	-0.001	-0.001	0	0
			626	-0.006	-0.004	-0.005	-0.005	-0.004	-0.008	-0.006	-0.005	-0.009	-0.01	-0.01	-0.009	-0.005	-0.01	-0.009	-0.01	-0.007	-0.013	-0.01	-0.007	-0.007	-0.008	-0.011	-0.009	-0.009	-0.007	-0.009	-0.01	-0.006	-0.007	-0.009	-0.01	-0.005	-0.007	-0.005	-0.008	-0.005	-0.008	-0.003	-0.003	-0.006	-0.005	-0.003	-0.003	-0.001	-0.002
			627	-0.003	-0.002	-0.003	-0.004	-0.002	-0.007	-0.004	-0.003	-0.007	-0.008	-0.008	-0.007	-0.004	-0.008	-0.007	-0.007	-0.005	-0.011	-0.007	-0.005	-0.004	-0.007	-0.009	-0.007	-0.008	-0.005	-0.006	-0.008	-0.004	-0.004	-0.007	-0.008	-0.004	-0.005	-0.004	-0.007	-0.003	-0.007	-0.002	-0.002	-0.005	-0.003	-0.001	-0.002	-0.002	-0.001
			628	0	-0.001	-0.002	-0.002	0	-0.004	-0.003	0	-0.004	-0.005	-0.005	-0.004	-0.001	-0.004	-0.005	-0.005	-0.003	-0.008	-0.005	-0.003	-0.002	-0.004	-0.006	-0.004	-0.005	-0.002	-0.004	-0.005	-0.001	-0.001	-0.004	-0.005	-0.002	-0.002	-0.001	-0.004	-0.001	-0.003	0.001	0.001	-0.003	0.001	0.001	0	0.002	0.001
			629	-0.001	-0.001	-0.002	-0.002	0.001	-0.004	-0.003	0	-0.003	-0.004	-0.005	-0.004	0	-0.004	-0.005	-0.005	-0.003	-0.007	-0.004	-0.002	-0.001	-0.003	-0.005	-0.003	-0.002	0	-0.003	-0.004	0.001	0	-0.002	-0.004	0	0	0.001	-0.002	0.001	-0.002	0.003	0.003	0	0.002	0.002	0.002	0.004	0.003
			630	-0.003	-0.003	-0.002	-0.003	-0.001	-0.005	-0.003	-0.001	-0.004	-0.006	-0.006	-0.004	-0.001	-0.006	-0.006	-0.005	-0.004	-0.007	-0.005	-0.003	-0.002	-0.004	-0.006	-0.003	-0.003	-0.001	-0.003	-0.004	-0.002	0	-0.003	-0.003	-0.001	-0.002	0	-0.002	0	-0.003	0.001	0.001	-0.001	0	0	0.002	0.002	0.001
			631	-0.001	-0.001	0	-0.002	0.001	-0.003	-0.001	-0.001	-0.004	-0.005	-0.005	-0.004	-0.001	-0.004	-0.005	-0.005	-0.003	-0.007	-0.004	-0.003	-0.002	-0.003	-0.006	-0.002	-0.003	-0.002	-0.002	-0.003	-0.001	0.001	-0.003	-0.003	-0.001	-0.002	0.001	-0.002	0.001	-0.003	0.001	0.002	-0.002	0	0.002	0.002	0.002	0.002
			632	-0.002	-0.001	0	-0.001	0	-0.003	-0.001	0	-0.004	-0.005	-0.005	-0.004	0	-0.005	-0.005	-0.004	-0.003	-0.008	-0.005	-0.003	-0.003	-0.003	-0.006	-0.003	-0.004	-0.002	-0.003	-0.004	-0.002	0	-0.004	-0.005	-0.001	-0.003	-0.002	-0.004	0	-0.004	0	0.001	-0.002	-0.002	0.001	0	0.002	0.002
			633	0	-0.001	0.001	-0.002	0.001	-0.004	-0.002	-0.001	-0.005	-0.005	-0.004	-0.004	0	-0.005	-0.005	-0.004	-0.003	-0.007	-0.006	-0.003	-0.001	-0.003	-0.008	-0.005	-0.005	-0.002	-0.003	-0.004	-0.002	0	-0.005	-0.007	-0.001	-0.003	-0.002	-0.004	-0.002	-0.004	0	0	-0.003	-0.002	-0.001	0	0.002	0.001
			634	-0.001	0	0	-0.002	-0.001	-0.004	-0.003	0	-0.005	-0.006	-0.005	-0.005	0	-0.005	-0.005	-0.004	-0.002	-0.007	-0.006	-0.003	0	-0.003	-0.006	-0.004	-0.004	-0.001	-0.002	-0.004	-0.003	0	-0.004	-0.006	0	-0.003	-0.001	-0.003	0	-0.003	0	0.001	-0.001	0	0	0	0.002	0.001
			635	-0.001	0.001	0.001	-0.002	0.001	-0.003	-0.002	0	-0.003	-0.004	-0.003	-0.004	0.001	-0.002	-0.003	-0.003	-0.001	-0.006	-0.004	-0.002	0	-0.001	-0.004	-0.003	-0.003	0	-0.001	-0.003	0	0	-0.001	-0.004	0.001	-0.001	0.001	-0.002	0.002	-0.002	0	0.003	-0.002	0.001	0.002	0.002	0.004	0.002
			636	0.001	0.002	0.002	0	0.004	-0.001	0	0.003	-0.001	-0.002	-0.001	-0.002	0.002	-0.001	-0.001	-0.001	0	-0.004	-0.001	0.001	0.001	0	-0.002	0	-0.001	0.002	0.001	-0.002	0.001	0.002	0	-0.002	0.003	0.001	0.002	0.001	0.002	0.001	0.001	0.005	0	0.003	0.005	0.004	0.005	0.003
			637	0	0	0.002	-0.002	0.003	-0.001	-0.001	0.001	-0.003	-0.002	-0.003	-0.003	0.001	-0.002	-0.002	-0.002	-0.001	-0.005	-0.002	0.001	0.001	-0.002	-0.004	-0.002	-0.002	0	0	-0.003	0	0.002	-0.001	-0.003	0.001	-0.001	0.001	-0.001	0.001	-0.001	0.001	0.004	-0.002	0	0.003	0.002	0.004	0.002
			638	-0.002	-0.003	0	-0.004	-0.001	-0.004	-0.003	-0.002	-0.005	-0.005	-0.006	-0.005	-0.002	-0.005	-0.005	-0.003	-0.003	-0.008	-0.005	-0.003	-0.002	-0.004	-0.006	-0.005	-0.005	-0.002	-0.003	-0.004	-0.002	0	-0.004	-0.006	-0.003	-0.004	-0.002	-0.003	-0.002	-0.003	-0.001	0.001	-0.003	-0.001	0	0.001	0.003	0
			639	-0.004	-0.004	-0.002	-0.003	-0.003	-0.005	-0.005	-0.004	-0.006	-0.007	-0.008	-0.007	-0.002	-0.006	-0.004	-0.005	-0.004	-0.008	-0.007	-0.004	-0.003	-0.006	-0.007	-0.006	-0.005	-0.002	-0.003	-0.005	-0.003	-0.001	-0.006	-0.007	-0.004	-0.004	-0.004	-0.003	-0.003	-0.004	-0.002	-0.001	-0.003	-0.002	-0.001	0	0.001	-0.001
			640	-0.001	-0.002	-0.002	-0.002	-0.001	-0.004	-0.003	-0.001	-0.005	-0.006	-0.005	-0.003	0	-0.004	-0.003	-0.004	-0.002	-0.007	-0.005	-0.003	-0.001	-0.005	-0.006	-0.004	-0.003	0	-0.002	-0.005	-0.001	0	-0.004	-0.004	-0.001	-0.001	-0.001	-0.002	-0.001	-0.003	-0.001	0.001	-0.002	0	0	0.001	0.002	0
			641	0.001	0	-0.001	-0.002	0.001	-0.002	-0.001	0.001	-0.003	-0.003	-0.003	-0.002	0.002	-0.001	-0.001	-0.003	-0.001	-0.005	-0.003	0	0	-0.002	-0.004	-0.001	-0.001	0	-0.001	-0.003	0	0.002	-0.002	-0.004	0	0.001	-0.001	-0.001	0.001	-0.002	0.001	0.002	-0.002	0	0.002	0	0.003	0.002
			642	0.001	0	0	-0.002	0.002	-0.001	0	0.002	-0.002	-0.003	-0.002	0	0.002	-0.001	-0.002	-0.004	-0.001	-0.005	-0.002	0	0	-0.001	-0.004	-0.002	-0.001	0	0	-0.002	-0.001	0.001	-0.001	-0.005	0.001	0	0	-0.001	0	-0.004	0.001	0.002	-0.003	-0.001	0.003	0.001	0.002	0
			643	0	0	0	-0.002	0.001	-0.001	-0.001	0	-0.002	-0.003	-0.003	-0.002	0.001	-0.002	-0.003	-0.005	-0.002	-0.006	-0.002	0	0	-0.002	-0.003	-0.001	-0.001	0	-0.001	-0.002	0	0	-0.001	-0.006	0	-0.002	0	-0.002	0	-0.003	0	0.002	-0.004	-0.002	0.002	0	0	0
			644	0	0.001	0.001	0	0.002	-0.001	-0.001	0	-0.001	-0.004	-0.003	-0.001	0.001	-0.003	-0.003	-0.004	-0.001	-0.005	-0.003	0.001	0	0	-0.002	-0.001	-0.001	0	-0.002	-0.002	0.002	0.001	0	-0.005	0	-0.003	0.001	-0.001	0.001	-0.001	0.002	0.003	-0.003	-0.001	0.001	0.001	0.002	0.001
			645	0.001	0.001	0.002	0.001	0.002	-0.002	-0.001	0.001	-0.001	-0.003	-0.003	-0.002	0.002	-0.001	-0.002	-0.001	0	-0.004	-0.002	0.002	0.001	0	-0.002	0	-0.001	0.001	-0.001	-0.001	0.001	0.002	0	-0.004	0.001	-0.002	0.001	0	0.002	0	0.002	0.003	-0.001	-0.001	0.002	0.002	0.003	0.002
			646	0.001	0.001	0.003	0.001	0.003	-0.002	-0.001	0.002	0	-0.002	-0.001	0	0.002	-0.001	0	-0.001	0.001	-0.003	-0.001	0.002	0.002	0	-0.001	0.002	0.001	0.002	0.001	0	0.002	0.003	0	-0.002	0.003	0.001	0.002	0.001	0.002	0.001	0.004	0.004	0.001	0.001	0.002	0.002	0.005	0.004
			647	0.003	0.002	0.004	0.001	0.005	-0.001	0.001	0.003	0	-0.001	-0.001	0	0.004	0.001	0.001	0	0.001	-0.002	0	0.003	0.003	0.001	-0.001	0.001	0.002	0.005	0.003	0.002	0.004	0.004	0.001	-0.001	0.004	0.002	0.003	0.002	0.002	0.001	0.004	0.005	0.001	0.003	0.003	0.004	0.005	0.004
			648	0	0	0	-0.001	0.003	-0.003	-0.001	0.001	-0.001	-0.003	-0.003	-0.002	0.002	-0.001	0	-0.001	-0.001	-0.004	-0.002	0	0.002	0	-0.002	-0.001	0	0.002	0	0	0.003	0.002	0.001	-0.003	0.002	0	0.001	0	0.002	0	0.002	0.002	-0.003	0.002	0.001	0.002	0.003	0.001
			649	-0.002	0	-0.002	-0.003	0.001	-0.004	-0.001	0.001	-0.004	-0.004	-0.003	-0.002	0.001	-0.001	-0.002	-0.002	-0.001	-0.006	-0.003	-0.002	0	-0.001	-0.004	-0.003	-0.002	0	-0.002	-0.002	0	0.001	-0.001	-0.005	0	-0.002	0	-0.001	0.001	-0.003	-0.001	0.001	-0.004	0.002	0	0.001	0.001	0
			650	-0.002	0.001	0.001	-0.003	0.002	-0.002	-0.001	0.001	-0.002	-0.003	-0.002	0	0.001	-0.002	-0.001	-0.001	0	-0.005	-0.002	-0.001	0	-0.002	-0.003	-0.001	-0.002	0	-0.002	-0.003	0	0.001	-0.002	-0.005	0	-0.001	0.001	0	0.001	-0.003	0.001	0.001	-0.002	0.001	0	0	0.002	0.001
			651	0.001	0.002	0.002	0	0.004	0	0	0.003	0	-0.002	0	0.001	0.003	0	0.001	0.001	0.002	-0.003	-0.001	0.002	0.001	0.001	-0.002	0.002	0.001	0.002	0.002	0.001	0.001	0.003	0	-0.002	0.002	0.001	0.002	0.001	0.001	-0.002	0.003	0.003	0	0.001	0.003	0.002	0.004	0.002
			652	0	0	0.001	-0.001	0.003	0	0	0.002	-0.001	-0.002	-0.001	-0.001	0.004	-0.001	0	-0.001	0.001	-0.004	-0.002	0.002	0	0	-0.003	0.001	0.001	0.003	0.002	0.001	0.001	0.003	0	-0.004	0.001	-0.001	0.002	-0.001	0.001	-0.002	0.003	0.003	-0.001	0.001	0.001	0	0.002	0.001
			653	-0.001	-0.001	0	-0.001	0.002	-0.003	-0.001	0.002	-0.001	-0.002	-0.001	0	0.004	-0.001	-0.002	-0.001	0.001	-0.004	-0.002	0.001	0	0	-0.003	-0.002	-0.001	0.002	-0.001	-0.001	0.001	0.002	-0.001	-0.004	-0.001	-0.002	0	-0.003	0	-0.003	0.001	0.002	-0.002	0	0.001	0	0	0
			654	-0.002	-0.001	-0.001	-0.002	0.001	-0.004	-0.002	-0.001	-0.004	-0.003	-0.003	-0.002	0.002	-0.003	-0.002	-0.002	-0.002	-0.005	-0.002	-0.002	-0.001	-0.002	-0.004	-0.003	-0.003	-0.001	-0.004	-0.004	-0.001	0	-0.002	-0.005	-0.001	-0.003	-0.001	-0.004	-0.002	-0.004	-0.001	-0.001	-0.003	-0.002	-0.003	-0.002	0	0
			655	0	0.001	0.001	-0.001	0.001	-0.003	-0.001	0.001	-0.002	-0.003	-0.002	-0.001	0.002	-0.001	-0.002	-0.001	0	-0.004	-0.001	0	0.001	-0.002	-0.003	-0.002	-0.002	-0.001	-0.002	-0.002	0.001	0.001	-0.002	-0.005	0.001	-0.002	0	-0.003	0	-0.001	0.001	0.001	-0.002	-0.002	-0.001	-0.002	0.001	0
			656	-0.001	0.002	0.002	0	0.002	-0.002	0	0.002	0	-0.002	-0.002	-0.001	0.004	0	-0.001	0	0	-0.004	0	0.002	0.001	0	-0.002	0	0	0	0	-0.001	0.002	0.002	0	-0.003	0.002	-0.001	0.001	-0.002	0.001	-0.001	0.003	0.002	0	0	0.001	0	0.003	0
			657	0.001	0.002	0.003	0.001	0.003	0	0.001	0.005	0	-0.001	0.001	0.001	0.005	0.002	0.001	0	0.002	-0.002	0	0.003	0.002	0.001	0	0.002	0.002	0.003	0.002	0	0.004	0.003	0.002	-0.001	0.003	0.001	0.003	0.001	0.002	0.001	0.004	0.003	0	0.002	0.003	0.004	0.003	0.002
			658	0	0.002	0.002	0.002	0.003	0	0.001	0.005	0.001	0	0.001	0.002	0.005	0.002	0.002	0.002	0.003	-0.002	0.001	0.002	0.002	0.001	-0.001	0.002	0.002	0.003	0.003	0	0.004	0.004	0.003	0	0.003	0.002	0.003	0.001	0.003	0	0.003	0.003	0.001	0.002	0.003	0.004	0.004	0.003
			659	0	0.002	0.002	0.002	0.002	0	0.001	0.004	0	0.001	0.001	0.002	0.004	0.002	0	0.002	0.002	-0.002	0.001	0.003	0.003	0.001	-0.001	0.002	0.002	0.004	0.003	0	0.004	0.004	0.001	0	0.002	0.001	0.003	0.001	0.002	-0.001	0.002	0.002	-0.001	0.001	0.002	0.003	0.003	0.001
			660	0.002	0.002	0.003	0.002	0.004	0.001	0.002	0.004	0	0.001	0	0.002	0.005	0.003	0.001	0.002	0.003	-0.001	0.001	0.003	0.004	0.003	0.001	0.004	0.003	0.005	0.004	0.002	0.005	0.005	0.003	0	0.006	0.002	0.004	0.002	0.004	0.002	0.004	0.005	0.002	0.003	0.003	0.003	0.005	0.003
			661	0.002	0.002	0.003	0.002	0.005	0	0.001	0.003	0	0	0.001	0.001	0.005	0.002	0.001	0.002	0.004	-0.002	0.001	0.003	0.003	0.003	0.001	0.003	0.003	0.005	0.003	0.002	0.003	0.004	0.002	0	0.006	0.002	0.003	0.002	0.003	0.001	0.004	0.005	0.002	0.002	0.004	0.004	0.005	0.005
			662	0.002	0.002	0.003	0.002	0.004	0.001	0.002	0.004	0	0	0.001	0.002	0.005	0.003	0.002	0.001	0.004	-0.002	0.003	0.004	0.005	0.003	0.002	0.003	0.003	0.006	0.003	0.001	0.004	0.005	0.002	0	0.003	0.002	0.004	0.001	0.003	0.001	0.004	0.005	0.001	0.002	0.004	0.005	0.004	0.004
			663	0.002	0.003	0.004	0.002	0.004	0.001	0.002	0.004	-0.001	0	0	0.002	0.004	0.003	0.002	0.002	0.002	-0.002	0.002	0.005	0.005	0.002	0	0.002	0.002	0.004	0.002	0.002	0.004	0.005	0.002	0	0.002	-0.001	0.004	0.002	0.003	0.001	0.004	0.005	0.001	0.002	0.003	0.004	0.003	0.003
			664	0.001	0.003	0.003	0.002	0.005	0.001	0.002	0.004	0	-0.001	0.001	0.003	0.004	0.003	0.002	0.002	0.001	-0.002	0.002	0.006	0.004	0.002	-0.001	0.002	0.002	0.004	0.001	0.003	0.003	0.005	0.001	-0.002	0.003	0	0.003	0.001	0.003	0	0.004	0.005	0.002	0.002	0.002	0.003	0.002	0.002
			665	0	0.001	0.003	0.001	0.004	0	0.001	0.003	-0.001	-0.002	0.001	0.002	0.004	0.002	0	0.002	0	-0.004	-0.001	0.003	0.002	0	-0.002	0.002	0	0.002	0.001	0.002	0.003	0.004	0.001	-0.002	0.002	0	0.002	0	0.002	-0.001	0.003	0.003	0	0.002	0.002	0.002	0.002	0
			666	-0.001	0	0.001	0.001	0.003	-0.001	0	0.003	0	-0.002	-0.001	0	0.003	0	-0.002	0	0	-0.005	-0.002	0.001	0	-0.001	-0.004	0.001	-0.002	0.001	0	-0.001	0.001	0.002	-0.001	-0.004	0	-0.001	0.001	-0.002	-0.001	-0.004	0	0.001	-0.002	0	-0.001	0	0	-0.001
			667	0	0	0.002	0.001	0.003	-0.001	0	0.003	0	-0.002	-0.001	-0.001	0.002	0	-0.002	-0.002	-0.001	-0.005	-0.002	0.001	0.001	-0.001	-0.003	-0.001	-0.002	0	-0.002	-0.002	0.001	0.001	-0.003	-0.004	-0.002	-0.003	0	-0.002	-0.002	-0.005	0	0.001	-0.002	-0.002	-0.002	-0.001	0	-0.001
			668	0.001	0.001	0.003	0	0.003	-0.001	0.001	0.003	-0.001	-0.002	0	-0.001	0.003	0	0	-0.001	0	-0.005	-0.001	0.002	0.002	0.001	-0.002	0	0	0.001	-0.001	-0.003	0.002	0.002	-0.001	-0.003	0	-0.001	0.001	-0.002	-0.001	-0.003	0.001	0.001	-0.002	0	0	0	0.002	-0.001
			669	0.001	0.001	0.003	0.001	0.003	0	0	0.003	-0.002	0	0	0	0.004	0	0.001	0	0	-0.003	0	0.002	0.001	0.001	-0.001	0.002	0.001	0.001	0	-0.001	0.002	0.003	-0.001	-0.003	0.001	-0.001	0.002	-0.002	0.001	-0.002	0.001	0.002	-0.001	0	0	0	0.002	0
			670	-0.001	0.001	0.003	0.001	0.004	0	0	0.003	-0.002	0	-0.001	0	0.005	0.001	0.001	0	0.001	-0.003	0	0.001	0.001	0.001	-0.001	0.002	0.001	0.002	0.002	-0.001	0.003	0.003	0	-0.003	0.002	-0.001	0.001	-0.001	0.001	-0.002	0.002	0.001	-0.002	0.001	0.001	0	0.003	0
			671	0	0.001	0.002	0.001	0.004	0	0.001	0.003	0	-0.001	0	0	0.004	0.001	0.001	0.001	0.002	-0.003	0	0.001	0.002	0.001	-0.004	0.001	0	0.001	0.001	-0.001	0.002	0.003	-0.001	-0.004	0.002	-0.002	0.001	-0.001	0	-0.003	0	0.002	-0.003	-0.001	0.001	-0.001	0.001	0
			672	0	0.001	0.001	0	0.004	-0.001	0	0.002	-0.001	-0.002	0.001	0.001	0.003	0	0	0	0	-0.005	-0.002	-0.001	0.002	0	-0.006	-0.001	-0.002	0	-0.001	-0.003	0.001	0	-0.002	-0.006	0	-0.004	-0.001	-0.002	-0.002	-0.003	-0.003	0.001	-0.004	-0.003	0	-0.002	0	-0.001
			673	-0.001	0	-0.001	-0.001	0.002	-0.002	0	0.001	-0.004	-0.003	-0.002	0	0.002	0	-0.002	-0.002	-0.001	-0.006	-0.004	-0.002	0	-0.001	-0.006	-0.003	-0.004	-0.001	-0.003	-0.005	-0.002	-0.002	-0.005	-0.007	-0.002	-0.005	-0.003	-0.003	-0.001	-0.005	-0.005	-0.001	-0.004	-0.004	-0.003	-0.004	-0.003	-0.004
			674	-0.001	0	-0.001	-0.001	0.001	-0.003	-0.001	0.001	-0.004	-0.003	-0.003	-0.001	0.002	-0.001	-0.003	-0.004	-0.001	-0.006	-0.004	-0.001	-0.001	-0.001	-0.006	-0.002	-0.003	0	-0.003	-0.005	-0.001	-0.001	-0.004	-0.005	-0.002	-0.005	-0.003	-0.004	-0.003	-0.005	-0.004	-0.002	-0.004	-0.004	-0.004	-0.003	-0.004	-0.003
			675	0	-0.001	-0.001	-0.001	0.002	-0.003	-0.002	0.002	-0.002	-0.002	-0.002	-0.002	0.003	-0.001	-0.001	-0.003	0	-0.004	-0.002	0.001	0.001	0	-0.004	0	-0.001	0.001	-0.003	-0.001	0.001	0.001	-0.002	-0.004	0.002	-0.003	-0.001	-0.002	-0.001	-0.005	-0.002	0.001	-0.002	-0.002	-0.003	-0.002	-0.002	-0.002
			676	0.001	0	-0.001	0	0.003	-0.003	-0.002	0.002	-0.002	-0.001	-0.001	-0.002	0.003	0.001	0	-0.001	0	-0.004	-0.001	0.001	0.002	0.001	-0.003	0.001	-0.001	0.002	-0.001	-0.001	0.001	0.002	0	-0.004	0	-0.002	0	-0.001	0	-0.004	0	0.002	-0.003	-0.001	-0.002	-0.001	-0.001	-0.001
			677	0	-0.001	-0.001	0	0.002	-0.002	-0.002	0.001	-0.001	-0.002	-0.002	-0.001	0.004	0	0	-0.001	0	-0.004	-0.003	0.002	0.002	0	-0.003	-0.001	-0.001	0.001	-0.001	-0.002	-0.001	0	-0.002	-0.005	0	-0.001	0	-0.001	-0.001	-0.004	0.001	0.001	-0.003	-0.003	0	-0.002	-0.002	-0.002
			678	-0.001	-0.001	-0.001	0	0.001	-0.001	0	0.002	-0.001	-0.003	-0.002	-0.001	0.003	0	-0.001	0	0	-0.003	-0.002	0.001	0.001	-0.001	-0.003	-0.001	0	0	-0.001	-0.002	-0.001	-0.001	-0.002	-0.005	0	-0.002	0.001	-0.001	0	-0.003	-0.001	0	-0.003	-0.002	0	-0.002	0	-0.002
			679	0	0	0	0	0.001	-0.001	0	0.002	-0.001	-0.003	-0.001	0	0.003	-0.001	-0.001	-0.001	0	-0.004	-0.002	0	0	-0.001	-0.003	-0.001	-0.001	0.001	-0.001	-0.003	0	0	-0.002	-0.005	0	-0.003	0	-0.003	-0.001	-0.005	-0.002	-0.002	-0.004	-0.003	-0.002	-0.003	0	-0.003
			680	0	0	0	0	0.001	-0.001	0.001	0.002	-0.001	-0.003	-0.002	0	0.002	-0.002	-0.001	-0.002	-0.001	-0.004	-0.002	0	-0.001	-0.001	-0.003	0	-0.001	0.001	-0.003	-0.004	0	0	-0.003	-0.006	-0.001	-0.004	0	-0.004	-0.001	-0.005	-0.002	-0.002	-0.004	-0.004	-0.004	-0.003	-0.002	-0.003
			681	-0.001	0	0	-0.001	0	-0.003	-0.001	0	-0.003	-0.004	-0.003	-0.001	0.002	-0.003	-0.003	-0.003	-0.001	-0.006	-0.003	-0.001	-0.003	-0.002	-0.005	-0.002	-0.003	-0.003	-0.004	-0.005	-0.002	-0.002	-0.005	-0.009	-0.004	-0.005	-0.004	-0.006	-0.004	-0.008	-0.003	-0.004	-0.007	-0.007	-0.007	-0.005	-0.005	-0.005
			682	0	0	-0.002	-0.002	-0.001	-0.004	-0.002	0	-0.004	-0.004	-0.003	-0.002	0.002	-0.003	-0.003	-0.003	-0.001	-0.006	-0.003	-0.001	-0.003	-0.003	-0.006	-0.003	-0.004	-0.004	-0.006	-0.005	-0.004	-0.003	-0.006	-0.009	-0.005	-0.007	-0.004	-0.006	-0.004	-0.008	-0.003	-0.005	-0.008	-0.006	-0.006	-0.005	-0.006	-0.006
			683	-0.001	0.001	-0.001	-0.002	0	-0.003	-0.001	0.001	-0.005	-0.004	-0.003	0	0.001	-0.002	-0.003	-0.003	-0.002	-0.006	-0.003	-0.002	-0.002	-0.003	-0.006	-0.004	-0.005	-0.004	-0.005	-0.005	-0.003	-0.002	-0.006	-0.008	-0.005	-0.006	-0.004	-0.006	-0.004	-0.008	-0.004	-0.003	-0.008	-0.006	-0.004	-0.005	-0.005	-0.005
			684	0.001	0.001	0.002	0	0.003	0	0.001	0.003	-0.003	-0.001	-0.001	0.002	0.003	-0.001	0	-0.001	0.001	-0.003	-0.001	0	0.002	0.001	-0.003	-0.001	-0.002	0.001	-0.002	-0.003	0	0.002	-0.003	-0.004	-0.002	-0.002	-0.002	-0.003	-0.002	-0.004	-0.001	0	-0.004	-0.002	-0.002	-0.001	-0.001	-0.003
			685	0	-0.001	0.003	0	0.004	0	0.001	0.003	-0.002	-0.001	-0.001	0.001	0.003	-0.001	0	-0.002	0	-0.003	-0.001	0.001	0.002	0.001	-0.002	-0.001	-0.001	0.001	-0.002	-0.002	0.001	0.002	-0.002	-0.002	-0.001	-0.002	-0.001	-0.002	0	-0.004	-0.001	0	-0.004	-0.001	-0.002	-0.001	-0.001	-0.003
			686	-0.001	-0.003	0.003	0	0.003	-0.002	-0.001	0.002	-0.001	-0.003	-0.001	0.001	0.003	-0.001	-0.001	-0.002	0.001	-0.004	-0.001	0.001	0.002	0	-0.003	0	-0.001	0	-0.001	-0.002	0	0.002	-0.002	-0.004	-0.001	-0.003	-0.001	-0.002	0	-0.004	-0.001	-0.001	-0.004	-0.002	-0.001	-0.001	-0.001	-0.004
			687	0	-0.003	0.001	-0.001	0.002	-0.002	-0.002	0.001	-0.002	-0.003	-0.001	-0.001	0.003	0	-0.001	-0.003	0.001	-0.005	-0.001	-0.001	0.001	-0.002	-0.003	0	-0.002	-0.001	-0.003	-0.002	-0.001	0	-0.002	-0.005	-0.001	-0.003	0	-0.003	-0.002	-0.006	-0.001	-0.001	-0.004	-0.004	-0.002	-0.002	-0.002	-0.003
			688	0	-0.002	0	0	0.003	-0.003	-0.002	0	-0.003	-0.005	-0.003	-0.001	0.003	0	0	-0.003	0	-0.006	-0.001	-0.001	0.002	-0.001	-0.003	0.001	-0.002	0	-0.002	-0.002	-0.001	0	-0.001	-0.004	0	-0.002	-0.002	-0.003	-0.002	-0.004	0	0	-0.004	-0.004	-0.002	-0.002	-0.001	-0.002
			689	0	0.001	0.001	0	0.001	-0.002	0.001	0	-0.003	-0.004	-0.002	-0.001	0.003	0	0	-0.002	0.001	-0.004	-0.001	0	0.002	0	-0.002	0	0	0.002	-0.001	-0.001	0	0	-0.002	-0.003	0.002	-0.002	-0.001	-0.003	-0.002	-0.005	0	0.001	-0.004	-0.001	-0.003	0	-0.001	-0.001
			690	0.001	0.003	0.004	0.002	0.002	0.001	0.002	0.002	-0.001	-0.002	0	0.003	0.005	0.001	0.001	-0.001	0.002	-0.003	0.001	0.002	0.003	0.002	-0.001	0.002	0.001	0.004	0.002	0	0.002	0.002	-0.001	-0.001	0.003	0.001	0.002	0	0.002	-0.001	0.003	0.003	-0.003	0.001	0	0	0	0
			691	0	0.002	0.002	0.002	0.002	0	0.002	0.002	-0.001	-0.001	-0.001	0.003	0.004	0	-0.001	0.001	0.001	-0.003	0	0.002	0.002	0.002	-0.003	0.002	-0.001	0.003	0.002	0.001	0.001	0	-0.002	-0.003	0.001	0	0.001	0	0.002	-0.002	0.001	0.003	-0.003	-0.001	-0.002	-0.001	0.001	-0.002
			692	-0.003	0	0	0	0.002	-0.002	-0.001	0.002	-0.003	-0.003	-0.001	0.001	0.002	-0.001	-0.003	0.001	-0.002	-0.005	-0.002	0.001	0	-0.001	-0.004	-0.001	-0.003	0.001	0	0	0	0	-0.003	-0.004	-0.002	-0.002	0.001	-0.002	0	-0.003	-0.002	0	-0.004	-0.004	-0.004	-0.004	-0.001	-0.004
			693	-0.003	-0.001	0	0.001	0.001	-0.004	-0.001	0.002	-0.003	-0.003	-0.002	0	0.001	-0.002	-0.004	-0.001	-0.003	-0.006	-0.003	-0.001	-0.002	-0.002	-0.006	-0.003	-0.003	-0.001	-0.001	-0.003	-0.001	-0.001	-0.005	-0.006	-0.003	-0.005	-0.003	-0.004	-0.003	-0.005	-0.003	-0.003	-0.007	-0.004	-0.004	-0.005	-0.004	-0.005
			694	-0.001	0.001	0.002	0.001	0.003	-0.003	0.001	0.003	-0.001	-0.002	-0.001	0.001	0.003	-0.001	-0.002	0	0.001	-0.005	-0.001	-0.001	0	-0.001	-0.005	-0.001	-0.001	0.001	0	-0.003	0	0.001	-0.003	-0.005	-0.002	-0.003	-0.001	-0.004	-0.002	-0.004	-0.002	-0.002	-0.005	-0.003	-0.003	-0.004	-0.003	-0.003
			695	0.001	0.003	0.003	0	0.004	-0.001	0	0.002	-0.002	-0.002	-0.001	0.001	0.005	-0.001	-0.001	0.001	0.003	-0.003	-0.001	0.001	0.001	0	-0.003	-0.001	-0.001	0.002	0	-0.002	0	0.001	-0.004	-0.006	-0.002	-0.004	-0.001	-0.003	-0.001	-0.004	-0.002	-0.001	-0.006	-0.003	-0.003	-0.004	-0.001	-0.003
			696	0.002	0.003	0.003	0.001	0.005	0.002	0.001	0.004	-0.001	0	0	0.002	0.005	0.001	0.002	0.003	0.004	-0.002	0.001	0.002	0.004	0.002	0	0	-0.001	0.003	-0.001	0.001	0.001	0.002	-0.001	-0.004	-0.001	-0.001	0	-0.001	0.001	-0.003	0	0.001	-0.003	-0.002	0	-0.002	0	-0.001
			697	0.001	0.001	0.001	0	0.004	0.001	0	0.004	-0.002	-0.001	0	0.001	0.004	0	0.001	0	0.003	-0.003	0.001	0.001	0.002	0.001	-0.002	0	-0.002	0.001	-0.002	-0.001	0.001	0.001	-0.002	-0.005	-0.001	-0.002	-0.001	-0.002	0.001	-0.005	-0.002	0	-0.005	-0.003	-0.002	-0.003	-0.002	-0.002
			698	0	0.001	0	-0.001	0.003	0	0.001	0.003	-0.001	-0.001	-0.002	0.001	0.004	-0.001	0	-0.001	0.002	-0.003	-0.001	0.001	0	0.001	-0.002	-0.001	-0.002	0	-0.002	-0.002	-0.002	0	-0.001	-0.004	-0.001	-0.002	-0.001	-0.003	0	-0.006	-0.001	0	-0.005	-0.002	-0.003	-0.004	-0.004	-0.002
			699	-0.001	0.002	0.001	0	0.002	-0.002	0.001	0.002	-0.002	-0.003	-0.002	-0.001	0.003	-0.002	-0.002	-0.002	0.001	-0.005	-0.002	0	0	0	-0.003	-0.002	-0.003	0	-0.003	-0.003	-0.002	-0.001	-0.003	-0.006	-0.002	-0.004	-0.002	-0.004	-0.002	-0.005	-0.002	-0.003	-0.006	-0.004	-0.005	-0.004	-0.004	-0.004
			700	0	0.002	0.002	0.002	0.003	-0.001	0.001	0.002	0	0	0.001	0.001	0.004	-0.001	0	0	0.003	-0.004	-0.001	0.001	0.001	0.001	-0.003	-0.001	-0.001	0	-0.002	-0.002	-0.001	0	-0.002	-0.004	-0.001	-0.002	-0.001	-0.004	-0.001	-0.003	-0.001	-0.002	-0.006	-0.003	-0.003	-0.004	-0.002	-0.004
			701	0.001	0.002	0.002	0.002	0.003	-0.001	0.001	0.003	0	0	0.001	0.001	0.004	0	0.001	0	0.001	-0.004	-0.001	0.001	0.001	0.001	-0.003	-0.001	-0.001	0.001	0	-0.001	0.001	0	-0.003	-0.004	0	-0.003	-0.001	-0.003	-0.001	-0.004	-0.001	0	-0.005	-0.002	-0.003	-0.003	-0.002	-0.003
			702	0	0.002	0.002	0.001	0.003	-0.001	0	0.003	0.001	0.001	0.001	0.002	0.005	0	0.002	0	0.001	-0.003	0	0.001	0.001	0.001	-0.002	0	0	0.001	0	-0.001	0.002	0.001	-0.002	-0.002	0.001	-0.002	0	-0.002	0	-0.003	0.001	0.001	-0.003	-0.001	-0.001	0	0	-0.001
			703	-0.001	0.001	0	0	0.001	-0.001	-0.001	0.002	-0.002	-0.002	-0.001	0.001	0.003	-0.002	0	-0.001	0	-0.004	-0.002	-0.001	0.001	0	-0.004	-0.002	-0.001	0.001	-0.002	-0.002	0	0	-0.003	-0.005	-0.001	-0.004	-0.002	-0.003	-0.003	-0.005	-0.003	-0.001	-0.004	-0.002	-0.003	-0.003	-0.003	-0.003
			704	-0.004	-0.002	-0.003	-0.003	-0.001	-0.004	-0.003	0	-0.006	-0.005	-0.005	-0.003	-0.001	-0.005	-0.005	-0.004	-0.004	-0.008	-0.006	-0.005	-0.001	-0.004	-0.008	-0.004	-0.005	-0.002	-0.006	-0.007	-0.004	-0.003	-0.007	-0.01	-0.003	-0.007	-0.006	-0.008	-0.006	-0.009	-0.006	-0.004	-0.007	-0.005	-0.006	-0.007	-0.007	-0.006
			705	-0.003	-0.002	-0.002	-0.001	0	-0.004	0	0.001	-0.004	-0.005	-0.003	-0.003	-0.001	-0.003	-0.003	-0.003	-0.003	-0.007	-0.005	-0.003	-0.001	-0.003	-0.008	-0.002	-0.004	-0.001	-0.004	-0.004	-0.004	-0.002	-0.006	-0.008	-0.003	-0.006	-0.004	-0.007	-0.006	-0.009	-0.006	-0.004	-0.006	-0.004	-0.005	-0.005	-0.005	-0.005
			706	0	0	0.001	0.003	0.002	-0.001	0.001	0.005	-0.001	-0.002	0.002	0	0.004	0.001	0.002	0	0.001	-0.004	0	0.001	0.001	0	-0.005	0.002	0	0.001	0	-0.002	0	0.001	-0.002	-0.005	-0.001	-0.002	0.001	-0.005	-0.003	-0.005	-0.003	-0.002	-0.003	-0.001	-0.003	-0.001	-0.001	-0.004
			707	0.003	0.002	0.001	0.002	0.004	0	0.001	0.006	0	-0.001	0.001	0.001	0.004	0.003	0.002	0.001	0.003	-0.002	0.001	0.002	0.002	0.002	-0.003	0.001	0	0.002	0.001	-0.002	0.001	0.001	-0.001	-0.003	-0.001	0	0.001	-0.002	0	-0.003	-0.002	0.001	-0.001	-0.001	-0.001	0	-0.001	-0.002
			708	0.001	0	-0.001	0	0.001	-0.003	-0.002	0.002	-0.002	-0.003	-0.002	0	0.002	-0.001	0	-0.001	-0.001	-0.004	-0.001	0	-0.001	0	-0.004	0	-0.002	0	-0.002	-0.002	-0.001	0	-0.003	-0.006	-0.001	-0.002	-0.001	-0.002	-0.001	-0.004	-0.001	0	-0.004	-0.002	-0.002	-0.002	-0.002	-0.002
			709	0	-0.001	-0.002	-0.002	0.001	-0.003	-0.002	0.001	-0.003	-0.003	-0.002	-0.001	0.003	-0.001	-0.002	-0.002	-0.001	-0.004	-0.002	-0.001	0	0	-0.005	0	-0.001	0.001	-0.001	0	-0.001	-0.001	-0.003	-0.005	0	-0.003	0	-0.002	-0.001	-0.002	0	0.001	-0.003	-0.002	-0.001	0	-0.001	-0.002
			710	0.001	0	0.001	0	0.003	-0.001	0	0.002	-0.001	-0.002	0	0.001	0.004	0.001	0	0.001	0.002	-0.004	0	0.001	0.003	0.001	-0.001	0.002	0	0.002	0.002	0.002	0.001	0.001	0.001	-0.002	0.002	-0.001	0.002	-0.002	0.001	-0.001	0.001	0.002	-0.002	-0.002	-0.001	0	0	-0.002
			711	0.001	0	0.003	0.002	0.004	0	0.003	0.005	0.001	0	0.003	0.003	0.006	0.002	0.002	0	0.002	-0.001	0.001	0.003	0.004	0.002	0.001	0.002	0.002	0.003	0.003	0.002	0.003	0.002	0.001	-0.001	0.003	0	0.003	-0.001	0.001	0	0.002	0.002	-0.001	-0.002	0	-0.001	0.001	-0.002
			712	0.001	0.002	0.003	0.002	0.005	-0.002	0.002	0.005	0.001	0	0.002	0.003	0.004	0.001	0.003	0	0.003	-0.001	0.002	0.002	0.004	0.003	0.001	0.003	0.003	0.004	0.002	0.001	0.002	0.004	0.001	-0.003	0.002	0	0.002	0	0.002	-0.002	0.001	0.003	-0.001	-0.001	0	0.001	0.001	-0.001
			713	0.001	0.002	0.004	0.002	0.005	-0.002	0.002	0.004	0.001	0.001	0.003	0.003	0.006	0.001	0.003	0	0.004	-0.001	0.003	0.005	0.004	0.004	0	0.002	0.004	0.004	0.002	0.002	0.003	0.004	0.001	-0.002	0.004	0	0.004	0	0.003	-0.001	0.002	0.004	0	0	0.002	0.003	0.003	0.002
			714	-0.001	0.001	0.002	0.001	0.002	-0.002	0.001	0.003	0.001	-0.001	0	0.002	0.006	0.001	0.001	0.001	0.002	-0.003	0.002	0.004	0.004	0.002	-0.001	0.002	0.002	0.003	0.003	0.001	0.004	0.003	0.001	-0.002	0.004	-0.001	0.003	0.001	0.004	-0.002	0.001	0.003	-0.001	0.001	0.001	0.002	0.002	0.002
			715	-0.003	-0.001	0	0	-0.001	-0.002	-0.002	0.002	-0.001	-0.002	-0.002	-0.001	0.002	0	0.001	0	0.001	-0.005	-0.001	0.003	0.002	0	-0.002	0.001	0	0.002	0.001	-0.002	0.003	0.001	-0.001	-0.003	0.002	0	-0.001	-0.001	0.001	-0.004	-0.001	0.002	-0.002	-0.001	-0.001	-0.001	0.002	-0.001
			716	-0.001	-0.002	-0.001	-0.001	0.001	-0.002	-0.002	0.003	-0.001	-0.002	-0.002	0.001	0.003	0	0	0	0.002	-0.005	0	0.001	0.003	0.002	-0.003	0	0	0.003	0.002	-0.001	0.003	0.001	-0.001	-0.002	0.001	0.001	-0.001	-0.001	0.001	-0.003	0.001	0.001	-0.003	0	-0.001	0	0.001	-0.001
			717	0	-0.002	-0.002	-0.001	0.002	-0.001	-0.001	0.002	-0.001	-0.001	-0.001	0.002	0.005	0	-0.001	-0.001	0.001	-0.005	-0.001	0.001	0.001	0.002	-0.003	0	0	0.002	0.001	-0.002	0.001	0.001	-0.002	-0.002	0	-0.001	-0.001	-0.002	0	-0.003	0	0	-0.003	0	-0.001	0	0	-0.001
			718	0	0	0.001	0.002	0.002	0	0.001	0.002	-0.001	-0.001	0	0.003	0.007	0.001	0.001	-0.001	0	-0.004	0	0.001	0.001	0.002	-0.003	0	0	0.003	0	-0.001	0.002	0.001	-0.001	-0.004	0	-0.002	0.001	-0.003	0	-0.003	0	0	-0.002	-0.001	0	0	-0.002	-0.002
			719	-0.001	0.002	0.002	0.002	0.003	0	0.001	0.001	-0.002	-0.001	0.002	0.002	0.007	0	0.001	-0.002	0.001	-0.002	0.001	0.002	0.001	0.001	-0.003	0.002	0.001	0.002	-0.001	-0.001	0.002	0	-0.002	-0.003	-0.001	-0.002	0.001	-0.002	0.001	-0.003	-0.001	0	-0.003	-0.002	-0.002	0	0	-0.002
			720	-0.001	0.001	0.002	0.002	0.003	-0.001	-0.001	0.003	-0.002	-0.001	0.002	0.001	0.006	-0.001	0.001	-0.001	0.002	-0.003	0	0	0.002	0.001	-0.002	0.002	0.002	0.002	0	-0.001	0.003	0.002	-0.003	-0.002	0	-0.002	0.001	-0.002	0	-0.004	0	0	-0.003	0	0	0.001	0.001	-0.002
			721	0	0	0.001	0	0.002	-0.002	-0.001	0.002	-0.001	0	-0.001	0	0.004	0	0	0	0.001	-0.003	-0.001	0.002	0.002	0.001	-0.001	0.003	0.002	0.002	0.001	0	0.002	0.002	-0.002	-0.002	0	-0.001	0.002	-0.002	0.001	-0.004	0	0.001	-0.004	0	0	0.001	0	-0.002
			722	0	-0.001	-0.001	-0.001	0	0	-0.001	0.001	0	-0.001	-0.002	-0.001	0.002	0.001	-0.001	0.001	0	-0.003	-0.001	0.002	0.002	0.001	-0.001	0.002	0	0.002	0	0	0.001	0.002	-0.001	-0.004	0.001	-0.001	-0.001	-0.004	0.001	-0.003	0	0	-0.004	0	0.001	0.001	-0.001	-0.001
			723	0	0	0.001	0	0.003	0.001	0.001	0.001	0.001	-0.001	0	0	0.003	0.001	0	0.001	0.001	-0.003	0	0.002	0.003	0.001	-0.003	0.001	0	0.003	0.001	-0.001	0.001	0.002	0	-0.005	0.001	-0.002	0	-0.002	0.001	-0.002	-0.001	0	-0.003	-0.001	0	0	0	0
			724	-0.002	0.001	0.001	0	0.004	0.001	0.001	0.002	0.002	-0.003	-0.001	0.002	0.004	-0.001	0	0	0.001	-0.003	0	0.001	0.003	0	-0.004	0	0	0.002	0	-0.001	0.001	0.001	-0.001	-0.005	0.001	-0.003	0	-0.002	0	-0.003	-0.001	0.001	-0.003	0	-0.001	0.001	-0.001	0
			725	-0.002	0.002	0.001	0	0.002	-0.001	0.001	0	-0.001	-0.002	-0.003	0.001	0.002	-0.001	0	-0.002	-0.001	-0.005	-0.002	-0.001	0.001	-0.002	-0.005	-0.002	-0.001	0.001	-0.001	-0.002	-0.001	-0.001	-0.003	-0.007	0	-0.004	-0.002	-0.003	-0.004	-0.005	-0.002	-0.002	-0.005	-0.003	-0.004	-0.001	-0.003	-0.003
			726	-0.003	0	0	-0.001	0	-0.003	-0.001	0	-0.001	-0.002	-0.002	0.001	0.003	-0.001	0	-0.002	-0.001	-0.006	-0.004	0	0.001	-0.002	-0.004	-0.001	-0.002	0.001	-0.002	-0.003	-0.002	-0.001	-0.004	-0.004	-0.001	-0.002	-0.002	-0.003	-0.003	-0.007	-0.002	-0.001	-0.005	-0.004	-0.005	-0.002	-0.004	-0.003
			727	-0.001	-0.001	0.002	0	0	-0.002	0.001	0.001	-0.001	-0.001	0.001	0.002	0.004	-0.001	0.002	-0.001	0.002	-0.005	-0.002	0.001	0.002	0	-0.002	0	0	0.002	-0.001	-0.002	0	0.001	-0.003	-0.003	0	-0.001	0	0	-0.001	-0.004	0	0.001	-0.005	-0.003	-0.003	-0.001	-0.001	-0.001
			728	0	-0.001	0.003	0.002	0.003	0	0.002	0.001	-0.002	-0.001	0.001	0.002	0.005	0	0.003	0.002	0.002	-0.003	0	0.003	0.002	0.001	0	0.001	0.001	0.004	0.001	0	0.003	0.002	-0.001	-0.002	0	0.001	0.002	0.001	0.002	-0.001	0.001	0.002	-0.002	0	0	0	0	0.001
			729	0	0	0.002	0.003	0.003	0	0.002	0.001	-0.002	0	0.002	0.003	0.003	0.001	0.003	0.002	0.002	-0.002	0.002	0.003	0.002	0	-0.001	0.002	0.003	0.003	0.001	0.002	0.004	0.003	0	-0.001	0.003	0.001	0.002	-0.001	0.004	0.001	0.002	0.003	-0.002	0	0.001	0.001	0.001	0.003
			730	0.002	0.002	0.003	0.004	0.004	0.001	0.002	0.001	-0.001	0.001	0.002	0.004	0.005	0.003	0.003	0.002	0.004	0	0.003	0.004	0.003	0.001	0.002	0.005	0.004	0.006	0.003	0.004	0.005	0.005	0.002	0	0.005	0.003	0.006	0.001	0.006	0.002	0.004	0.005	0	0.002	0.002	0.004	0.003	0.002
			731	0	0.002	0.004	0.003	0.005	0	0.002	0.002	0.001	0.001	0.001	0.003	0.006	0.002	0.003	0.002	0.005	0	0.003	0.004	0.004	0.003	0.003	0.005	0.004	0.005	0.004	0.002	0.004	0.005	0.003	-0.001	0.005	0.002	0.007	0.001	0.006	0.001	0.005	0.005	0	0.003	0.001	0.002	0.001	0.002
			732	0	0.003	0.004	0.003	0.004	0	0.002	0.004	0.001	-0.001	0.002	0.003	0.008	0.002	0.001	0.003	0.005	-0.001	0.002	0.004	0.004	0.002	0.003	0.004	0.003	0.004	0.003	0.002	0.005	0.005	0.001	-0.001	0.003	0	0.006	0.001	0.003	-0.002	0.003	0.004	0	0.003	0.001	0	0	0
			733	0.002	0.003	0.003	0.003	0.004	0.001	0.002	0.004	0	-0.001	0.002	0.003	0.01	0.002	0.002	0.004	0.004	-0.001	0.002	0.003	0.004	0.003	0.001	0.003	0.002	0.003	0.001	0.002	0.005	0.004	-0.001	0	0.002	0	0.004	0.002	0.002	0	0.001	0.003	0.002	0.003	0.001	0	0.001	0.001
			734	0.001	0	0	0.001	0.002	-0.002	0	0.002	-0.002	-0.002	-0.001	0.002	0.007	0.001	0.001	0.003	0.002	-0.005	0	0	0.002	0.002	-0.001	0	0.001	0.001	-0.001	0.001	0.004	0.003	-0.003	-0.003	0.001	-0.001	0.001	0.001	0	0	0	0.002	-0.001	-0.001	-0.001	-0.001	0.001	0
			735	0	-0.002	-0.001	0	0.001	-0.005	-0.001	0	-0.002	-0.003	-0.002	0.001	0.003	-0.001	0.001	0	0.001	-0.004	0.001	-0.001	0.001	0.002	-0.004	-0.001	0.003	0.002	0	-0.001	0.001	0.001	0	-0.004	-0.001	-0.002	0.002	0	0.001	0	0.001	0.001	-0.002	-0.002	0.001	0	0.001	0
			736	0	0	-0.001	0	-0.001	-0.005	-0.001	0	-0.002	-0.002	-0.002	0	0.002	-0.001	0	-0.001	0	-0.002	0	0	0.001	0.002	-0.003	0	0.003	0.003	0.001	-0.002	0.001	0.002	0.002	-0.003	0.001	-0.001	0.002	-0.001	0.001	-0.001	0.002	0.002	-0.002	-0.003	0.002	0.001	0	0
			737	0.001	0.003	0.002	0.001	0.001	-0.001	0.002	0.003	0.001	0	0	0.003	0.004	0.002	0.003	0.003	0.002	-0.001	0.002	0.004	0.004	0.003	0	0.002	0.003	0.005	0.002	0.001	0.002	0.005	0.002	0	0.003	0	0.003	0	0.004	0.001	0.002	0.006	-0.001	0.002	0.003	0.002	0.004	0.001
			738	-0.002	0.002	0.001	0	0.002	0	0.002	0.005	0.001	-0.001	0.002	0.002	0.003	0.002	0.003	0.003	0.003	-0.004	0.003	0.002	0.005	0.001	-0.001	0.001	0.001	0.002	0.001	0	0	0.003	0.001	-0.002	0.001	-0.002	0	-0.001	0.001	-0.002	-0.001	0.005	-0.003	0.001	0	-0.001	0.001	-0.002
			739	-0.003	-0.001	0	0	0.003	0	0.002	0.004	0	-0.003	0.002	0.001	0.004	0	0.002	0.003	0.003	-0.003	0.002	0.003	0.003	-0.001	-0.002	-0.001	0.001	0.002	0	-0.001	0	0.003	0	-0.004	0	-0.002	0	-0.002	-0.001	-0.004	-0.002	0.003	-0.004	-0.001	-0.002	-0.003	0.001	-0.001
			740	-0.003	-0.003	0	-0.002	0.002	-0.003	0	0.002	-0.001	-0.002	0	0.001	0.004	-0.001	0.001	0	0.001	-0.004	0.001	0.002	0	0	-0.003	-0.001	0	0	0	-0.002	-0.001	0.002	-0.001	-0.006	-0.001	-0.003	0	-0.004	-0.001	-0.003	-0.001	0	-0.003	-0.002	-0.002	-0.001	0.001	0
			741	-0.001	-0.003	0.001	0	0.001	-0.003	0	0.001	-0.001	-0.001	0.001	0.001	0.005	0.002	0	0	0.001	-0.004	0	0.002	0.002	0.002	-0.002	0	0	0.001	0.001	-0.001	0.001	0.002	-0.001	-0.003	0	-0.001	0.002	-0.002	0.002	-0.001	0.001	0.002	-0.002	-0.001	-0.001	0.001	0.002	0
			742	-0.001	-0.002	0.003	0	0.001	-0.004	0	0.002	-0.001	0.001	0.001	0.002	0.006	0.002	0.001	-0.001	0.003	-0.002	0	0.002	0.004	0.003	-0.001	0	0.001	0.004	0.003	0.001	0	0.002	0	-0.001	0.003	-0.001	0.003	-0.001	0.005	-0.002	0.003	0.003	-0.001	0.001	0	0.001	0.003	0.002
			743	0	-0.001	0	-0.002	-0.001	-0.004	-0.002	0	-0.004	0	-0.002	-0.001	0.003	-0.001	0	-0.001	0.001	-0.004	-0.003	0.002	0.002	0.001	-0.003	-0.001	0	0.003	0.001	-0.001	0	0.002	-0.001	0	0.002	-0.001	0.002	-0.003	0.002	-0.001	0	0.003	-0.002	-0.002	0	-0.001	0	0
			744	0.001	0	-0.001	0	0.001	-0.003	0	0	-0.002	-0.001	-0.002	0	0.003	0.001	0.001	0	0.002	-0.003	-0.001	0.003	0.001	0	-0.003	0.001	0.002	0.003	0.001	0.001	0.001	0.005	0	-0.001	0.002	-0.003	0.003	-0.003	0.002	0.001	0	0.002	-0.001	-0.001	0.001	0.001	0.001	-0.001
			745	0.002	0.002	0.001	0.002	0.003	-0.001	0.001	0.002	0.001	0.001	-0.001	0.002	0.005	0.004	0.002	0.002	0.003	-0.001	0.001	0.005	0.004	0.001	0	0.002	0.002	0.006	0.003	0.001	0.003	0.005	0.002	0	0.003	0	0.001	0	0.005	0.002	0.002	0.004	0.002	0.001	0.002	0.004	0.003	-0.001
			746	0.003	0.004	0.006	0.005	0.005	0.002	0.005	0.006	0.005	0.004	0.003	0.003	0.008	0.006	0.004	0.004	0.007	0.002	0.004	0.007	0.005	0.004	0.004	0.005	0.004	0.008	0.006	0.005	0.006	0.009	0.004	0.002	0.006	0.004	0.003	0.004	0.008	0.003	0.007	0.008	0.004	0.003	0.004	0.006	0.005	0.004
			747	0.003	0.003	0.005	0.004	0.005	0.003	0.004	0.006	0.004	0.005	0.004	0.004	0.009	0.006	0.003	0.004	0.008	0.001	0.005	0.006	0.006	0.005	0.004	0.006	0.004	0.005	0.006	0.005	0.008	0.008	0.005	0.002	0.005	0.006	0.005	0.005	0.008	0.002	0.007	0.007	0.003	0.004	0.005	0.006	0.005	0.005
			748	0.002	0.003	0.003	0.005	0.004	0.001	0.005	0.004	0.002	0.003	0.003	0.005	0.007	0.004	0.002	0.004	0.006	-0.001	0.004	0.004	0.006	0.005	0.003	0.004	0.003	0.004	0.005	0.005	0.006	0.005	0.002	0.001	0.003	0.002	0.006	0.003	0.004	0.002	0.006	0.006	0.002	0.003	0.003	0.005	0.003	0.003
			749	0.002	0.003	0.002	0.005	0.002	0	0.003	0.004	0.002	0.002	0.002	0.006	0.004	0.003	0.002	0.001	0.002	0.001	0.003	0.004	0.005	0.004	0.004	0.002	0.003	0.003	0.004	0.003	0.002	0.003	0.002	0.002	0.003	0.001	0.004	0.001	0.003	0.004	0.004	0.003	0.002	0.003	0	0.004	0.003	0.002
[truncated: 3 more columns]

## Sheet: Fig. 4B
Supplementary Data 1: All source data for Figures.
Figure 4 (B): ITC of heme binding to apo-PefR.
Top panel, differential heating power versus time.			Lower panel, intefrated and normalized heat of reaction versus the molar ratio.
Time (min.)	cp (mcal/sec.)		Molar ratio	kcal/mole of injectant	Fit
2	-0.00293		0.0712	--	-7422.77
4	-0.00306		0.14291	--	-7374.41
6	-0.00311		0.21512	-7496.06	-7313.32
8	-0.00328		0.28784	-7251.41	-7235.17
10	-0.00267		0.36105	-7002.84	-7133.76
12	-0.00293		0.43477	-7245.68	-7000.13
14	-0.0024		0.509	-6548.98	-6821.34
16	-0.00278		0.58373	-6187.57	-6579.09
18	-0.00238		0.65896	-6546.39	-6248.91
20	-0.0025		0.73469	-5819.02	-5802.37
22	-0.00321		0.81093	-5155.68	-5217.09
24	-0.00254		0.88767	-4679.36	-4497.97
26	-0.0025		0.96492	-3780.36	-3698.78
28	-0.00286		1.04267	-2771.72	-2913.6
30	-0.00259		1.12092	-2140.51	-2229.62
32	-0.00428		1.19967	-1513.85	-1686.94
34	-0.00551		1.27893	-1394.8	-1280.26
36	-0.00572		1.35869	-1195.41	-983.174
38	-0.00427		1.43896	-740.786	-767.041
40	-0.00267		1.51973	-645.186	-608.521
42	-0.00237		1.601	-468.983	-490.607
44	-0.00265		1.68278	-423.803	-401.443
46	-0.00225		1.76505	-397.9	-332.874
48	-0.00214		1.84784	-280.423	-279.279
50	-0.00236		1.93112	-103.296	-236.744
52	-0.00203
54	-0.00192
56	-0.00193
58	-0.00229
60	-0.0017
62	-0.00202
64	-0.00179
66	-0.00175
68	-0.00188
70	-0.00164
72	-0.00166
74	-0.00322
76	-0.00232
78	-0.00201
80	-0.00174
82	-0.00206
84	-0.00243
86	-0.00195
88	-0.00259
90	-0.00208
92	-0.00155
94	-0.000746514
96	-0.0013
98	-0.00196
100	-0.00206
102	-0.000989815
104	-0.00045964
106	-0.000938465
108	-0.00223
110	-0.00278
112	-0.00203
114	-0.0032
116	-0.00266
118	-0.00221
120	-0.00153
122	-4.40677e-05
124	0.000924107
126	-0.00115
128	-0.0077
130	-0.0147
132	-0.02182
134	-0.03022
136	-0.03912
138	-0.04894
140	-0.0591
142	-0.07005
144	-0.07814
146	-0.08187
148	-0.08503
150	-0.0868
152	-0.08714
154	-0.08729
156	-0.08647
158	-0.08419
160	-0.08138
162	-0.07771
164	-0.07413
166	-0.07151
168	-0.06927
170	-0.06761
172	-0.06407
174	-0.06194
176	-0.06122
178	-0.05984
180	-0.05836
182	-0.05727
184	-0.05622
186	-0.05516
188	-0.05433
190	-0.0539
192	-0.05286
194	-0.05249
196	-0.05238
198	-0.05237
200	-0.05262
202	-0.05284
204	-0.05194
206	-0.05058
208	-0.05043
210	-0.05079
212	-0.05004
214	-0.0497
216	-0.0492
218	-0.04863
220	-0.0484
222	-0.04932
224	-0.05096
226	-0.04987
228	-0.0477
230	-0.04713
232	-0.04549
234	-0.04451
236	-0.04472
238	-0.04485
240	-0.04461
242	-0.04359
244	-0.04446
246	-0.04474
248	-0.0437
250	-0.04366
252	-0.04402
254	-0.0434
256	-0.04316
258	-0.04329
260	-0.04335
262	-0.04313
264	-0.04353
266	-0.04335
268	-0.0423
270	-0.04139
272	-0.04037
274	-0.03989
276	-0.03964
278	-0.03957
280	-0.03928
282	-0.03821
284	-0.03777
286	-0.03758
288	-0.03829
290	-0.03856
292	-0.03816
294	-0.03742
296	-0.03678
298	-0.03647
300	-0.03658
302	-0.03644
304	-0.03606
306	-0.03534
308	-0.03439
310	-0.03437
312	-0.03475
314	-0.03447
316	-0.03423
318	-0.03389
320	-0.03362
322	-0.03361
324	-0.03371
326	-0.03449
328	-0.03414
330	-0.03232
332	-0.03167
334	-0.03153
336	-0.0306
338	-0.03043
340	-0.03053
342	-0.03028
344	-0.02922
346	-0.02889
348	-0.02837
350	-0.02762
352	-0.0279
354	-0.02923
356	-0.03073
358	-0.03144
360	-0.03029
362	-0.02868
364	-0.02787
366	-0.02722
368	-0.02672
370	-0.02645
372	-0.0268
374	-0.02787
376	-0.02901
378	-0.02865
380	-0.02621
382	-0.02442
384	-0.02366
386	-0.02363
388	-0.02358
390	-0.02337
392	-0.02407
394	-0.02584
396	-0.02662
398	-0.02532
400	-0.02282
402	-0.02142
404	-0.02039
406	-0.01975
408	-0.02043
410	-0.02122
412	-0.02108
414	-0.02158
416	-0.02123
418	-0.02212
420	-0.02451
422	-0.023
424	-0.02108
426	-0.0204
428	-0.01892
430	-0.01901
432	-0.01931
434	-0.01879
436	-0.01808
438	-0.01808
440	-0.01929
442	-0.02036
444	-0.01857
446	-0.01766
448	-0.01658
450	-0.01599
452	-0.01591
454	-0.01606
456	-0.0166
458	-0.01654
460	-0.01627
462	-0.01515
464	-0.01472
466	-0.0152
468	-0.01422
470	-0.01405
472	-0.01467
474	-0.01422
476	-0.01428
478	-0.01511
480	-0.01604
482	-0.0157
484	-0.01641
486	-0.01605
488	-0.01444
490	-0.01328
492	-0.01242
494	-0.01181
496	-0.01158
498	-0.01194
500	-0.01174
502	-0.01184
504	-0.01212
506	-0.01256
508	-0.01183
510	-0.01221
512	-0.01435
514	-0.01328
516	-0.01151
518	-0.01235
520	-0.01306
522	-0.01271
524	-0.01223
526	-0.01025
528	-0.00756
530	-0.00685
532	-0.00755
534	-0.00793
536	-0.0081
538	-0.00828
540	-0.00882
542	-0.00877
544	-0.00828
546	-0.00889
548	-0.00918
550	-0.00923
552	-0.00903
554	-0.00798
556	-0.00749
558	-0.00747
560	-0.0076
562	-0.00747
564	-0.00712
566	-0.00739
568	-0.00768
570	-0.00763
572	-0.00742
574	-0.00679
576	-0.00709
578	-0.00708
580	-0.00667
582	-0.00726
584	-0.00731
586	-0.00627
588	-0.00544
590	-0.00524
592	-0.00554
594	-0.0067
596	-0.00906
598	-0.00882
600	-0.00742
602	-0.00567
604	-0.00493
606	-0.00448
608	-0.00496
610	-0.00548
612	-0.0047
614	-0.00482
616	-0.00417
618	-0.00404
620	-0.00472
622	-0.00476
624	-0.00476
626	-0.00416
628	-0.00339
630	-0.00358
632	-0.00335
634	-0.00325
636	-0.00286
638	-0.00201
640	-0.00229
642	-0.00256
644	-0.00273
646	-0.00266
648	-0.00251
650	-0.00174
652	-0.00161
654	-0.00184
656	-0.00356
658	-0.00426
660	-0.00324
662	-0.00211
664	-0.002
666	-0.0021
668	-0.00189
670	-0.00084861
672	-0.002
674	-0.00443
676	-0.00559
678	-0.0035
680	-0.0018
682	-0.00071359
684	0.00016408
686	-0.00055225
688	-0.00047458
690	-0.00035791
692	0.00048976
694	0.00088243
696	-0.0001309
698	-0.00054523
700	-0.00077856
702	-0.00065289
704	0.00020178
706	0.00010945
708	-0.00013288
710	-0.000659495
712	-0.000827595
714	-0.000295696
716	0.000149204
718	-0.00207
720	-0.00314
722	-0.0021
724	-0.00209
726	-0.00728
728	-0.01424
730	-0.02217
732	-0.03158
734	-0.04057
736	-0.04954
738	-0.06109
740	-0.07178
742	-0.08303
744	-0.09237
746	-0.09614
748	-0.09862
750	-0.09889
752	-0.09907
754	-0.0979
756	-0.09557
758	-0.09262
760	-0.09021
762	-0.08769
764	-0.08592
766	-0.08276
768	-0.07934
770	-0.07642
772	-0.07357
774	-0.07173
776	-0.07017
778	-0.06895
780	-0.06722
782	-0.06669
784	-0.06541
786	-0.06376
788	-0.06391
790	-0.06321
792	-0.06314
794	-0.06258
796	-0.06194
798	-0.06113
800	-0.06004
802	-0.06027
804	-0.06078
806	-0.0611
808	-0.06077
810	-0.0591
812	-0.05845
814	-0.05847
816	-0.05809
818	-0.05752
820	-0.05661
822	-0.05634
824	-0.05633
826	-0.05615
828	-0.05622
830	-0.05541
832	-0.05497
834	-0.05441
836	-0.05449
838	-0.0544
840	-0.05337
842	-0.05311
844	-0.05266
846	-0.05251
848	-0.05181
850	-0.05199
852	-0.05162
854	-0.05163
856	-0.05188
858	-0.05123
860	-0.04984
862	-0.04991
864	-0.04964
866	-0.04962
868	-0.04901
870	-0.04829
872	-0.04729
874	-0.04552
876	-0.04606
878	-0.04645
880	-0.04573
882	-0.04561
884	-0.0447
886	-0.04386
888	-0.04421
890	-0.04393
892	-0.04355
894	-0.04327
896	-0.04295
898	-0.04324
900	-0.04304
902	-0.04321
904	-0.04216
906	-0.04189
908	-0.04106
910	-0.04067
912	-0.04067
914	-0.0404
916	-0.04032
918	-0.03894
920	-0.03897
922	-0.03881
924	-0.03915
926	-0.03886
928	-0.03811
930	-0.03696
932	-0.03609
934	-0.03524
936	-0.03458
938	-0.03472
940	-0.0352
942	-0.03541
944	-0.03395
946	-0.03278
948	-0.03349
950	-0.03387
952	-0.03349
954	-0.03278
956	-0.03293
958	-0.03547
960	-0.03524
962	-0.03276
964	-0.03064
966	-0.02944
968	-0.02966
970	-0.02951
972	-0.02875
974	-0.02882
976	-0.02826
978	-0.02733
980	-0.02711
982	-0.02708
984	-0.02639
986	-0.02596
988	-0.02601
990	-0.02585
992	-0.02538
994	-0.02586
996	-0.02474
998	-0.02438
1000	-0.02448
1002	-0.0234
1004	-0.02362
1006	-0.02361
1008	-0.02302
1010	-0.02329
1012	-0.02286
1014	-0.02266
1016	-0.02215
1018	-0.02177
1020	-0.02184
1022	-0.02202
1024	-0.02295
1026	-0.02255
1028	-0.02212
1030	-0.02175
1032	-0.02318
1034	-0.02382
1036	-0.02204
1038	-0.02113
1040	-0.01998
1042	-0.01956
1044	-0.01936
1046	-0.02149
1048	-0.02373
1050	-0.02398
1052	-0.02185
1054	-0.01977
1056	-0.01853
1058	-0.01801
1060	-0.01747
1062	-0.01715
1064	-0.01678
1066	-0.01651
1068	-0.01669
1070	-0.01561
1072	-0.01583
1074	-0.0171
1076	-0.01691
1078	-0.01615
1080	-0.01576
1082	-0.01577
1084	-0.01614
1086	-0.01698
1088	-0.01651
1090	-0.01646
1092	-0.01684
1094	-0.01626
1096	-0.01637
1098	-0.0156
1100	-0.01463
1102	-0.01452
1104	-0.01396
1106	-0.01395
1108	-0.01363
1110	-0.01294
1112	-0.01311
1114	-0.0141
1116	-0.01345
1118	-0.01342
1120	-0.01318
1122	-0.01299
1124	-0.01296
1126	-0.01204
1128	-0.01225
1130	-0.01259
1132	-0.01326
1134	-0.01232
1136	-0.01232
1138	-0.01159
1140	-0.01159
1142	-0.01189
1144	-0.01153
1146	-0.01057
1148	-0.01104
1150	-0.01069
1152	-0.00981
1154	-0.00855
1156	-0.00933
1158	-0.00916
1160	-0.0085
1162	-0.00825
1164	-0.00834
1166	-0.00773
1168	-0.00778
1170	-0.00775
1172	-0.0079
1174	-0.00873
1176	-0.00876
1178	-0.00819
1180	-0.00796
1182	-0.00744
1184	-0.00754
1186	-0.0087
1188	-0.00907
1190	-0.01096
1192	-0.01046
1194	-0.00812
1196	-0.00642
1198	-0.00626
1200	-0.00486
1202	-0.00469
1204	-0.00474
1206	-0.00413
1208	-0.00476
1210	-0.00477
1212	-0.00476
1214	-0.00443
1216	-0.00385
1218	-0.00403
1220	-0.00379
1222	-0.00426
1224	-0.00606
1226	-0.00725
1228	-0.00786
1230	-0.00771
1232	-0.00497
1234	-0.00324
1236	-0.00379
1238	-0.00421
1240	-0.00268
1242	-0.000653273
1244	-0.000281804
1246	-0.000513335
1248	-0.000593865
1250	-0.000747396
1252	-0.000971927
1254	-0.000296458
1256	-0.000659989
1258	-0.000582519
1260	0.00013395
1262	-0.000258581
1264	0.000123888
1266	-9.26426e-05
1268	-0.000141173
1270	-0.000573704
1272	8.6765e-05
1274	-0.000979766
1276	-0.000376881
1278	0.000653227
1280	-9.26649e-05
1282	0.000299443
1284	0.000246551
1286	-0.000317341
1288	5.97667e-05
1290	0.000166875
1292	0.000456983
1294	-2.39096e-05
1296	0.000694198
1298	0.000829306
1300	0.000253414
1302	0.000230522
1304	0.00086563
1306	0.00125
1308	0.00133
1310	0.000948954
1312	0.00178
1314	0.00136
1316	0.000898277
1318	0.000813385
1320	0.00116
1322	0.00122
1324	0.000779709
1326	-0.00552
1328	-0.01418
1330	-0.02213
1332	-0.03039
1334	-0.03933
1336	-0.04906
1338	-0.05949
1340	-0.07027
1342	-0.08096
1344	-0.08994
1346	-0.09427
1348	-0.09571
1350	-0.0973
1352	-0.09781
1354	-0.09661
1356	-0.09471
1358	-0.09122
1360	-0.08779
1362	-0.08548
1364	-0.08304
1366	-0.08006
1368	-0.0785
1370	-0.07764
1372	-0.07409
1374	-0.07041
1376	-0.06704
1378	-0.06475
1380	-0.06332
1382	-0.06206
1384	-0.06094
1386	-0.06007
1388	-0.05868
1390	-0.05911
1392	-0.05914
1394	-0.05912
1396	-0.05814
1398	-0.05728
1400	-0.05775
1402	-0.0566
1404	-0.05632
1406	-0.05614
1408	-0.05588
1410	-0.05581
1412	-0.05534
1414	-0.0548
1416	-0.0549
1418	-0.05475
1420	-0.05501
1422	-0.05365
1424	-0.05298
1426	-0.05124
1428	-0.05159
1430	-0.05184
1432	-0.05128
1434	-0.05046
1436	-0.05027
1438	-0.05031
1440	-0.04982
1442	-0.0496
1444	-0.04969
1446	-0.04925
1448	-0.05024
1450	-0.05093
1452	-0.0493
1454	-0.04773
1456	-0.0476
1458	-0.04849
1460	-0.04854
1462	-0.04814
1464	-0.04786
1466	-0.04709
1468	-0.04567
1470	-0.04505
1472	-0.04524
1474	-0.04426
1476	-0.04379
1478	-0.04345
1480	-0.04379
1482	-0.04273
1484	-0.0422
1486	-0.0411
1488	-0.04055
1490	-0.04081
1492	-0.04128
1494	-0.04102
1496	-0.04078
1498	-0.03991
1500	-0.03898
1502	-0.03852
1504	-0.03762
1506	-0.03685
1508	-0.03699
1510	-0.03674
1512	-0.03649
1514	-0.03612
1516	-0.03497
1518	-0.03492
1520	-0.03448
1522	-0.03455
1524	-0.03467
1526	-0.03376
1528	-0.03367
1530	-0.03375
1532	-0.033
1534	-0.03294
1536	-0.03304
1538	-0.03261
1540	-0.03152
1542	-0.03093
1544	-0.02998
1546	-0.02982
1548	-0.02918
1550	-0.02926
1552	-0.0288
1554	-0.02887
1556	-0.02894
1558	-0.02839
1560	-0.02793
1562	-0.02735
1564	-0.02611
1566	-0.0273
1568	-0.02857
1570	-0.02744
1572	-0.02525
1574	-0.02455
1576	-0.02426
1578	-0.02375
1580	-0.02409
1582	-0.02436
1584	-0.02447
1586	-0.02373
1588	-0.02341
1590	-0.02376
1592	-0.0237
1594	-0.0222
1596	-0.02135
1598	-0.02089
1600	-0.02089
1602	-0.02069
1604	-0.01987
1606	-0.01975
1608	-0.02114
1610	-0.0206
1612	-0.02013
1614	-0.01988
1616	-0.02018
1618	-0.02011
1620	-0.01866
1622	-0.01793
1624	-0.01803
1626	-0.01808
1628	-0.01801
1630	-0.01767
1632	-0.01748
1634	-0.01937
1636	-0.02082
1638	-0.01968
1640	-0.018
1642	-0.01805
1644	-0.01866
1646	-0.01829
1648	-0.01692
1650	-0.01531
1652	-0.01499
1654	-0.01618
1656	-0.01572
1658	-0.01444
1660	-0.01325
1662	-0.01189
1664	-0.01062
1666	-0.01021
1668	-0.00982
1670	-0.00992
1672	-0.01101
1674	-0.01124
1676	-0.01123
1678	-0.01069
1680	-0.01103
1682	-0.01065
1684	-0.01083
1686	-0.01055
1688	-0.01035
1690	-0.01048
1692	-0.01004
1694	-0.0099
1696	-0.01058
1698	-0.00997
1700	-0.00931
1702	-0.00966
1704	-0.0103
1706	-0.01063
1708	-0.01027
1710	-0.00957
1712	-0.00858
1714	-0.00811
1716	-0.00822
1718	-0.0079
1720	-0.00818
1722	-0.00822
1724	-0.00816
1726	-0.00822
1728	-0.00869
1730	-0.00882
1732	-0.008
1734	-0.00727
1736	-0.0071
1738	-0.00704
1740	-0.00796
1742	-0.00855
1744	-0.00817
1746	-0.00854
1748	-0.00836
1750	-0.00824
1752	-0.00778
1754	-0.00724
1756	-0.00634
1758	-0.00605
1760	-0.00616
1762	-0.00581
1764	-0.00564
1766	-0.00473
1768	-0.00348
1770	-0.00404
1772	-0.00481
1774	-0.00491
1776	-0.00502
1778	-0.00495
1780	-0.00579
1782	-0.00497
1784	-0.00395
1786	-0.00453
1788	-0.00499
1790	-0.00402
1792	-0.0041
1794	-0.00455
1796	-0.00536
1798	-0.00515
1800	-0.00447
1802	-0.00449
1804	-0.00405
1806	-0.00326
1808	-0.00338
1810	-0.00315
1812	-0.00246
1814	-0.00256
1816	-0.00124
1818	-0.00282
1820	-0.00482
1822	-0.00478
1824	-0.00291
1826	-0.000565224
1828	0.000467397
1830	0.000343019
1832	-0.00067536
1834	-0.00292
1836	-0.00412
1838	-0.00397
1840	-0.00235
1842	-0.000431735
1844	0.000374785
1846	0.000677305
1848	0.000634825
1850	0.000377344
1852	0.000497864
1854	-0.000378616
1856	-0.000917097
1858	-0.000449577
1860	-0.000656057
1862	-0.000786538
1864	-0.000796018
1866	6.85018e-05
1868	0.000486021
1870	0.000787541
1872	0.000444061
1874	0.000560581
1876	0.0005571
1878	-0.00041238
1880	-0.00018486
1882	-0.000419341
1884	-0.000478821
1886	-0.000610301
1888	-0.000244782
1890	-0.000875262
1892	-0.00194
1894	-0.00202
1896	-0.00137
1898	0.000635817
1900	0.00148
1902	0.00133
1904	0.000542376
1906	0.000473896
1908	0.000974415
1910	0.00109
1912	0.00158
1914	0.00128
1916	0.00188
1918	0.00192
1920	0.00146
1922	0.000897153
1924	-0.000156565
1926	-0.00622
1928	-0.01416
1930	-0.02306
1932	-0.03167
1934	-0.04133
1936	-0.05062
1938	-0.06022
1940	-0.07045
1942	-0.08049
1944	-0.0897
1946	-0.09375
1948	-0.09605
1950	-0.09746
1952	-0.09737
1954	-0.09548
1956	-0.09417
1958	-0.09156
1960	-0.08864
1962	-0.08553
1964	-0.08354
1966	-0.07976
1968	-0.07676
1970	-0.07418
1972	-0.07182
1974	-0.0707
1976	-0.06954
1978	-0.06767
1980	-0.06576
1982	-0.06374
1984	-0.06244
1986	-0.0618
1988	-0.06089
1990	-0.06003
1992	-0.05938
1994	-0.05946
1996	-0.05945
1998	-0.05883
2000	-0.05776
2002	-0.05785
2004	-0.05696
2006	-0.0579
2008	-0.0577
2010	-0.05714
2012	-0.05596
2014	-0.05535
2016	-0.05506
2018	-0.05448
2020	-0.05432
2022	-0.05334
2024	-0.0528
2026	-0.0528
2028	-0.05174
2030	-0.05155
2032	-0.0519
2034	-0.05109
2036	-0.04967
2038	-0.04935
2040	-0.04873
2042	-0.04854
2044	-0.04807
2046	-0.04735
2048	-0.0473
2050	-0.04716
2052	-0.04747
2054	-0.04702
2056	-0.04946
2058	-0.04968
2060	-0.04818
2062	-0.04629
2064	-0.04547
2066	-0.04555
2068	-0.04648
2070	-0.04556
2072	-0.04361
2074	-0.04183
2076	-0.04167
2078	-0.0418
2080	-0.04191
2082	-0.04081
2084	-0.03987
2086	-0.03946
2088	-0.04096
2090	-0.0405
2092	-0.04004
2094	-0.03907
2096	-0.03747
2098	-0.03623
2100	-0.03622
2102	-0.03564
2104	-0.03415
2106	-0.03418
2108	-0.03395
2110	-0.03364
2112	-0.03273
2114	-0.03307
2116	-0.03284
2118	-0.03297
2120	-0.03249
2122	-0.03196
2124	-0.0318
2126	-0.03205
2128	-0.0313
2130	-0.02968
2132	-0.02922
2134	-0.02903
2136	-0.02908
2138	-0.0288
2140	-0.02799
2142	-0.02751
2144	-0.02695
2146	-0.02642
2148	-0.02602
2150	-0.02626
2152	-0.02717
2154	-0.02622
2156	-0.0257
2158	-0.02583
2160	-0.02583
2162	-0.02496
2164	-0.02433
2166	-0.02369
2168	-0.02257
2170	-0.02273
2172	-0.02316
2174	-0.02306
2176	-0.02344
2178	-0.02319
2180	-0.02236
2182	-0.02151
2184	-0.02167
2186	-0.0219
2188	-0.02111
2190	-0.02112
2192	-0.02084
2194	-0.02019
2196	-0.02086
2198	-0.02127
2200	-0.02085
2202	-0.01961
2204	-0.01849
2206	-0.01877
2208	-0.019
2210	-0.01749
2212	-0.0175
2214	-0.0179
2216	-0.01953
2218	-0.02039
2220	-0.01805
2222	-0.0155
2224	-0.01541
2226	-0.01544
2228	-0.0149
2230	-0.01561
2232	-0.01584
2234	-0.01504
2236	-0.01467
2238	-0.0144
2240	-0.01446
2242	-0.01387
2244	-0.0139
2246	-0.0149
2248	-0.01461
2250	-0.01413
2252	-0.01348
2254	-0.01356
2256	-0.01294
2258	-0.01233
2260	-0.01271
2262	-0.01254
2264	-0.01214
2266	-0.01131
2268	-0.01116
2270	-0.01122
2272	-0.01157
2274	-0.01109
2276	-0.01073
2278	-0.01037
2280	-0.01046
2282	-0.01048
2284	-0.01071
2286	-0.01009
2288	-0.00986
2290	-0.0091
2292	-0.0088
2294	-0.00948
2296	-0.00928
2298	-0.00862
2300	-0.00891
2302	-0.00873
2304	-0.00831
2306	-0.00869
2308	-0.00857
2310	-0.00891
2312	-0.00903
2314	-0.00847
2316	-0.00807
2318	-0.00825
2320	-0.0082
2322	-0.00867
2324	-0.00855
2326	-0.0081
2328	-0.00998
2330	-0.01149
2332	-0.01028
2334	-0.00892
2336	-0.00775
2338	-0.00743
2340	-0.00682
2342	-0.00628
2344	-0.00832
2346	-0.00883
2348	-0.0076
2350	-0.00592
2352	-0.00499
2354	-0.00449
2356	-0.00416
2358	-0.00457
2360	-0.00568
2362	-0.00648
2364	-0.00636
2366	-0.00538
2368	-0.0048
2370	-0.00464
2372	-0.00434
2374	-0.00381
2376	-0.00302
2378	-0.003
2380	-0.0039
2382	-0.00412
2384	-0.00436
2386	-0.00406
2388	-0.00358
2390	-0.00362
2392	-0.00385
2394	-0.00297
2396	-0.00357
2398	-0.00386
2400	-0.00345
2402	-0.00315
2404	-0.0026
2406	-0.00257
2408	-0.00249
2410	-0.00304
2412	-0.00278
2414	-0.00238
2416	-0.0033
2418	-0.00257
2420	-0.00151
2422	-0.00155
2424	-0.00117
2426	-0.00221
2428	-0.00251
2430	-0.00251
2432	-0.00178
2434	-0.00211
2436	-0.00258
2438	-0.00213
2440	-0.00271
2442	-0.00345
2444	-0.00293
2446	-0.0023
2448	-0.00254
2450	-0.00283
2452	-0.00178
2454	-0.000192794
2456	-0.00165
2458	-0.00201
2460	-0.00155
2462	-0.00114
2464	-0.00148
2466	-0.00118
2468	-0.000706638
2470	-0.000772758
2472	-0.000442879
2474	-0.000881999
2476	-0.00308
2478	-0.00279
2480	-0.00159
2482	-0.000378279
2484	-0.000566331
2486	-0.00107
2488	-0.00102
2490	-0.000383486
2492	-0.000344538
2494	-0.00103
2496	-4.06419e-05
2498	-0.000218694
2500	-0.000124746
2502	-0.000120797
2504	-5.68493e-05
2506	0.000449099
2508	0.000447047
2510	0.000280995
2512	-1.20568e-05
2514	0.000272891
2516	0.00107
2518	0.000468788
2520	2.07358e-05
2522	-0.000209316
2524	-0.00101
2526	-0.00682
2528	-0.01437
2530	-0.02326
2532	-0.03127
2534	-0.0399
2536	-0.05003
2538	-0.05967
2540	-0.06964
2542	-0.08162
2544	-0.09188
2546	-0.09521
2548	-0.09563
2550	-0.09644
2552	-0.09514
2554	-0.09344
2556	-0.09157
2558	-0.0893
2560	-0.08685
2562	-0.08483
2564	-0.08191
2566	-0.07827
2568	-0.07473
2570	-0.07237
2572	-0.0706
2574	-0.06879
2576	-0.0671
2578	-0.06552
2580	-0.06374
2582	-0.0623
2584	-0.06173
2586	-0.06142
2588	-0.06079
2590	-0.05983
2592	-0.05857
2594	-0.05769
2596	-0.05712
2598	-0.05708
2600	-0.05621
2602	-0.05481
2604	-0.05483
2606	-0.05472
2608	-0.05375
2610	-0.0536
2612	-0.05356
2614	-0.05297
2616	-0.05344
2618	-0.0537
2620	-0.05349
2622	-0.05477
2624	-0.0556
2626	-0.05401
2628	-0.05133
2630	-0.04996
2632	-0.04961
2634	-0.05088
2636	-0.05149
2638	-0.05021
2640	-0.05038
2642	-0.0495
2644	-0.04759
2646	-0.04575
2648	-0.04508
2650	-0.04535
2652	-0.04482
2654	-0.04466
2656	-0.04434
2658	-0.04442
2660	-0.04375
2662	-0.04352
2664	-0.04279
2666	-0.04242
2668	-0.04278
2670	-0.04217
2672	-0.04265
2674	-0.04177
2676	-0.04115
2678	-0.03901
2680	-0.03928
2682	-0.03975
2684	-0.03848
2686	-0.03815
2688	-0.03831
2690	-0.03801
2692	-0.03744
2694	-0.03834
2696	-0.03962
2698	-0.03804
2700	-0.03652
2702	-0.03572
2704	-0.03561
2706	-0.03677
2708	-0.03698
2710	-0.0348
2712	-0.0337
2714	-0.03202
2716	-0.0314
2718	-0.03018
2720	-0.03017
2722	-0.02948
2724	-0.0301
2726	-0.0301
2728	-0.02976
2730	-0.02956
2732	-0.02896
2734	-0.0281
2736	-0.02896
2738	-0.03036
2740	-0.03071
2742	-0.02883
2744	-0.02881
2746	-0.03005
2748	-0.03075
2750	-0.02946
2752	-0.0296
2754	-0.02991
2756	-0.0274
2758	-0.02541
2760	-0.02386
2762	-0.02208
2764	-0.02159
2766	-0.02085
2768	-0.02062
2770	-0.0217
2772	-0.02191
2774	-0.02168
2776	-0.02145
2778	-0.0215
2780	-0.0212
2782	-0.02012
2784	-0.02013
2786	-0.02012
2788	-0.01948
2790	-0.01933
2792	-0.02006
2794	-0.01938
2796	-0.0186
2798	-0.01764
2800	-0.01676
2802	-0.01774
2804	-0.01753
2806	-0.01724
2808	-0.01782
2810	-0.01799
2812	-0.01723
2814	-0.0167
2816	-0.017
2818	-0.01767
2820	-0.01773
2822	-0.01758
2824	-0.0164
2826	-0.01589
2828	-0.01593
2830	-0.01576
2832	-0.01533
2834	-0.01463
2836	-0.01494
2838	-0.01423
2840	-0.01419
2842	-0.01379
2844	-0.01356
2846	-0.01327
2848	-0.01298
2850	-0.01194
2852	-0.01174
2854	-0.01159
2856	-0.01108
2858	-0.01156
2860	-0.01182
2862	-0.01223
2864	-0.01196
2866	-0.01147
2868	-0.01147
2870	-0.01104
2872	-0.01066
2874	-0.0103
2876	-0.01069
2878	-0.01084
2880	-0.01037
2882	-0.01033
2884	-0.00987
2886	-0.00962
2888	-0.01004
2890	-0.01021
2892	-0.00976
2894	-0.00949
2896	-0.00926
2898	-0.0094
2900	-0.00886
2902	-0.00844
2904	-0.00804
2906	-0.00851
2908	-0.00801
2910	-0.00819
2912	-0.00834
2914	-0.00745
2916	-0.00688
2918	-0.00734
2920	-0.00716
2922	-0.00752
2924	-0.00778
2926	-0.00814
2928	-0.00841
2930	-0.0074
2932	-0.00664
2934	-0.00734
2936	-0.00692
2938	-0.00594
2940	-0.00618
2942	-0.00629
2944	-0.00656
2946	-0.00515
2948	-0.00454
2950	-0.00486
2952	-0.00547
2954	-0.00543
2956	-0.00466
2958	-0.00402
2960	-0.00387
2962	-0.00392
2964	-0.0037
2966	-0.00357
2968	-0.00382
2970	-0.0037
2972	-0.00447
2974	-0.00421
2976	-0.00321
2978	-0.00265
2980	-0.00204
2982	-0.00191
2984	-0.00218
2986	-0.00273
2988	-0.00257
2990	-0.00267
2992	-0.00276
2994	-0.00262
2996	-0.00276
2998	-0.00259
3000	-0.0021
3002	-0.00165
3004	-0.00221
3006	-0.00222
3008	-0.00205
3010	-0.00278
3012	-0.00423
3014	-0.00356
3016	-0.00283
3018	-0.00166
3020	-0.000989646
3022	-0.000256002
3024	6.96429e-05
3026	-0.000275713
3028	-0.000325068
3030	-0.000551424
3032	-0.00081278
3034	-0.00271
3036	-0.00283
3038	-0.00114
3040	-0.000426202
3042	-0.000501958
3044	-0.000849696
3046	-0.000996434
3048	-8.81722e-05
3050	0.00031209
3052	-0.000534649
3054	-0.00119
3056	4.87505e-06
3058	-1.58632e-05
3060	-0.000970601
3062	-0.00175
3064	-0.00172
3066	-0.00131
3068	-0.00127
3070	-0.00118
3072	-0.000785031
3074	-0.000708769
3076	-0.00134
3078	-0.00157
3080	-0.00158
3082	-0.00104
3084	-0.00157
3086	-0.00241
3088	-0.00158
3090	-2.16743e-05
3092	-0.000127413
3094	7.28493e-05
3096	-0.000622889
3098	-0.000662627
3100	-0.000794365
3102	-0.000688104
3104	-0.000339842
3106	0.00034242
3108	1.56819e-05
3110	0.000423944
3112	0.000190779
3114	0.000854059
3116	0.000505339
3118	0.000486619
3120	-0.000295101
3122	0.00024818
3124	0.00050946
3126	-0.00452
3128	-0.01284
3130	-0.02136
3132	-0.02863
3134	-0.0368
3136	-0.04627
3138	-0.05596
3140	-0.06538
3142	-0.07524
3144	-0.08531
3146	-0.08986
3148	-0.09081
3150	-0.09219
3152	-0.09265
3154	-0.09179
3156	-0.0897
3158	-0.0875
3160	-0.08557
3162	-0.08294
3164	-0.08023
3166	-0.07764
3168	-0.07452
3170	-0.07124
3172	-0.06915
3174	-0.06821
3176	-0.0664
3178	-0.06384
3180	-0.06241
3182	-0.06083
3184	-0.05993
3186	-0.05947
3188	-0.05932
3190	-0.05809
3192	-0.05718
3194	-0.05673
3196	-0.05671
3198	-0.05728
3200	-0.0584
3202	-0.05758
3204	-0.05616
3206	-0.05479
3208	-0.05471
3210	-0.05459
3212	-0.05421
3214	-0.05588
3216	-0.05686
3218	-0.05704
3220	-0.05686
3222	-0.05516
3224	-0.05182
3226	-0.04802
3228	-0.04628
3230	-0.04583
3232	-0.04592
3234	-0.04631
3236	-0.04633
3238	-0.04682
3240	-0.04667
3242	-0.04617
3244	-0.04634
3246	-0.04631
3248	-0.04632
3250	-0.04648
3252	-0.04533
3254	-0.04444
3256	-0.04414
3258	-0.04335
3260	-0.04317
3262	-0.04359
3264	-0.04395
3266	-0.04363
3268	-0.04359
3270	-0.04297
3272	-0.04272
3274	-0.04227
3276	-0.04172
3278	-0.04062
3280	-0.03961
3282	-0.03968
3284	-0.03929
3286	-0.03858
3288	-0.03901
3290	-0.03915
3292	-0.04063
3294	-0.03965
3296	-0.03819
3298	-0.03694
3300	-0.03638
3302	-0.0367
3304	-0.0357
3306	-0.03599
3308	-0.03644
3310	-0.03498
3312	-0.0342
3314	-0.03388
3316	-0.03541
3318	-0.03491
3320	-0.03252
3322	-0.03065
3324	-0.03028
3326	-0.03167
3328	-0.03275
3330	-0.0312
3332	-0.0296
3334	-0.02907
3336	-0.02863
3338	-0.02999
3340	-0.03202
3342	-0.03063
3344	-0.02832
3346	-0.02759
3348	-0.02738
3350	-0.02685
3352	-0.02703
3354	-0.0272
3356	-0.02636
3358	-0.02554
3360	-0.02547
3362	-0.02645
3364	-0.02913
3366	-0.02856
3368	-0.02619
3370	-0.02496
3372	-0.02375
3374	-0.02385
3376	-0.02306
3378	-0.02179
3380	-0.02142
3382	-0.02193
3384	-0.02193
3386	-0.02131
3388	-0.02125
3390	-0.02078
3392	-0.02073
3394	-0.02055
3396	-0.02048
3398	-0.01962
3400	-0.01962
3402	-0.01963
3404	-0.01998
3406	-0.01997
3408	-0.01941
3410	-0.01825
3412	-0.01776
3414	-0.01816
3416	-0.01782
3418	-0.01817
3420	-0.01864
3422	-0.0184
3424	-0.01784
3426	-0.01628
3428	-0.01634
3430	-0.01723
3432	-0.01659
3434	-0.01662
3436	-0.01642
3438	-0.01665
3440	-0.01626
3442	-0.01543
3444	-0.01437
3446	-0.01487
3448	-0.01483
3450	-0.01444
3452	-0.01384
3454	-0.01378
3456	-0.01394
3458	-0.01351
3460	-0.01427
3462	-0.01592
3464	-0.01579
3466	-0.01432
3468	-0.01292
3470	-0.01288
3472	-0.01236
3474	-0.01112
3476	-0.01108
3478	-0.01061
3480	-0.01035
3482	-0.01055
3484	-0.01074
3486	-0.01073
3488	-0.01106
3490	-0.01082
3492	-0.01107
3494	-0.01067
3496	-0.00898
3498	-0.00893
3500	-0.00941
3502	-0.00967
3504	-0.0099
3506	-0.00965
3508	-0.00962
3510	-0.00936
3512	-0.00998
3514	-0.01152
3516	-0.01218
3518	-0.01061
3520	-0.00894
3522	-0.00848
3524	-0.00829
3526	-0.00901
3528	-0.00889
3530	-0.00832
3532	-0.00772
3534	-0.00697
3536	-0.0074
3538	-0.00771
3540	-0.00736
3542	-0.00713
3544	-0.0077
3546	-0.0076
3548	-0.0072
3550	-0.00709
3552	-0.00714
3554	-0.00642
3556	-0.00633
3558	-0.00718
3560	-0.00755
3562	-0.00677
3564	-0.00595
3566	-0.0051
3568	-0.00529
3570	-0.00517
3572	-0.00734
3574	-0.00786
3576	-0.00658
3578	-0.00473
3580	-0.00384
3582	-0.0037
3584	-0.00417
3586	-0.00494
3588	-0.00421
3590	-0.00592
3592	-0.00809
3594	-0.00725
3596	-0.00594
3598	-0.00507
3600	-0.0043
3602	-0.0039
3604	-0.00437
3606	-0.00528
3608	-0.00467
3610	-0.00376
3612	-0.00365
3614	-0.00379
3616	-0.00379
3618	-0.00334
3620	-0.00445
3622	-0.00442
3624	-0.00433
3626	-0.00508
3628	-0.00487
3630	-0.00406
3632	-0.00291
3634	-0.00279
3636	-0.00379
3638	-0.0038
3640	-0.00348
3642	-0.0035
3644	-0.00333
3646	-0.00226
3648	-0.00182
3650	-0.00231
3652	-0.00399
3654	-0.00621
3656	-0.00763
3658	-0.00773
3660	-0.00635
3662	-0.00322
3664	-0.00145
3666	-0.000884569
3668	-0.000514808
3670	-2.80464e-05
3672	0.000133715
3674	0.000105477
3676	0.000919238
3678	0.000362195
3680	0.000438141
3682	3.7087e-05
3684	-0.000881967
3686	-0.000398021
3688	0.000359924
3690	-0.00042013
3692	-0.00104
3694	-0.00106
3696	-0.000995293
3698	-0.00125
3700	-0.00124
3702	-0.000580455
3704	-0.000551509
3706	-0.000680564
3708	-0.000946618
3710	-0.000481672
3712	-0.000177726
3714	-0.000441781
3716	-0.000899835
3718	-0.000231889
3720	-0.00132
3722	-0.000925997
3724	-0.00218
3726	-0.00749
3728	-0.01439
3730	-0.02055
3732	-0.0271
3734	-0.03587
3736	-0.04601
3738	-0.05682
3740	-0.06694
3742	-0.0746
3744	-0.08215
3746	-0.0865
3748	-0.08796
3750	-0.08883
3752	-0.08922
3754	-0.08906
3756	-0.08709
3758	-0.08463
3760	-0.08295
3762	-0.07987
3764	-0.07733
3766	-0.07463
3768	-0.07189
3770	-0.06997
3772	-0.06817
3774	-0.06632
3776	-0.06409
3778	-0.06256
3780	-0.06142
3782	-0.06102
3784	-0.0594
3786	-0.05775
3788	-0.05705
3790	-0.05582
3792	-0.05515
3794	-0.05501
3796	-0.05528
3798	-0.0551
3800	-0.05341
3802	-0.05315
3804	-0.05404
3806	-0.05547
3808	-0.0553
3810	-0.05328
3812	-0.05142
3814	-0.05073
3816	-0.05003
3818	-0.04975
3820	-0.04872
3822	-0.04844
3824	-0.04798
3826	-0.04719
3828	-0.04657
3830	-0.04689
3832	-0.04653
3834	-0.04662
3836	-0.04587
3838	-0.04538
3840	-0.04536
3842	-0.04476
3844	-0.0443
3846	-0.04374
3848	-0.04392
3850	-0.04322
3852	-0.04404
3854	-0.04533
3856	-0.04406
3858	-0.04238
3860	-0.04199
3862	-0.04107
3864	-0.04215
3866	-0.04347
3868	-0.04363
3870	-0.04164
3872	-0.03959
3874	-0.03878
3876	-0.03716
3878	-0.03656
3880	-0.03671
3882	-0.0368
3884	-0.03591
3886	-0.03521
3888	-0.03437
3890	-0.03405
3892	-0.03447
3894	-0.03414
3896	-0.03263
3898	-0.03223
3900	-0.03178
3902	-0.03234
3904	-0.03261
3906	-0.03253
3908	-0.0316
3910	-0.03043
3912	-0.03174
3914	-0.03228
3916	-0.03124
3918	-0.03057
3920	-0.02919
3922	-0.02901
3924	-0.0295
3926	-0.02875
3928	-0.02704
3930	-0.02659
3932	-0.02701
3934	-0.02644
3936	-0.02665
3938	-0.02725
3940	-0.02793
3942	-0.02694
3944	-0.02521
3946	-0.02405
3948	-0.02351
3950	-0.02409
3952	-0.02385
3954	-0.02359
3956	-0.02345
3958	-0.0223
3960	-0.0222
3962	-0.02187
3964	-0.02117
3966	-0.02073
3968	-0.02078
3970	-0.02063
3972	-0.02073
3974	-0.02073
3976	-0.02035
3978	-0.02079
3980	-0.02292
3982	-0.02268
3984	-0.02271
3986	-0.02237
3988	-0.01984
3990	-0.01688
3992	-0.01592
[truncated: 5,567 more rows]

## Sheet: Fig. 4C
Supplementary Data 1: All source data for Figures.
Figure 4 (C): Optical absorption spectra of PefR.
Left panel				Right panel
Wavelength (nm)	Hemin (Fe3+)	KCN (Fe3+CN-)		Wavelength (nm)	Hemin (Fe3+)	Na2S2O4 (Fe2+)	CO (Fe2+CO)
700	0.01972	0.00511		700	-0.296172	-0.296293	-0.144177
699	0.01982	0.00517		699	-0.296256	-0.296329	-0.144254
698	0.01998	0.0053		698	-0.296353	-0.296402	-0.144364
697	0.02018	0.00546		697	-0.296414	-0.296462	-0.144474
696	0.02045	0.00559		696	-0.296474	-0.296523	-0.144606
695	0.02072	0.00568		695	-0.296474	-0.296571	-0.144716
694	0.02103	0.00575		694	-0.296523	-0.296644	-0.144859
693	0.02129	0.00581		693	-0.296523	-0.296728	-0.145013
692	0.02158	0.00591		692	-0.296498	-0.296765	-0.145112
691	0.02191	0.0061		691	-0.296498	-0.296813	-0.145112
690	0.02211	0.00623		690	-0.296511	-0.296874	-0.145222
689	0.0223	0.00637		689	-0.296523	-0.296922	-0.145277
688	0.02254	0.00651		688	-0.296547	-0.296982	-0.145266
687	0.02271	0.00667		687	-0.296644	-0.297067	-0.145365
686	0.02295	0.0068		686	-0.296777	-0.297091	-0.145486
685	0.02326	0.00689		685	-0.296825	-0.297128	-0.14564
684	0.02361	0.00704		684	-0.297007	-0.297261	-0.145805
683	0.02391	0.00719		683	-0.297043	-0.297261	-0.145893
682	0.02423	0.00733		682	-0.297079	-0.2972	-0.145948
681	0.02445	0.00743		681	-0.297019	-0.296994	-0.145849
680	0.02466	0.00756		680	-0.297031	-0.296837	-0.145805
679	0.02483	0.00769		679	-0.296994	-0.296752	-0.14586
678	0.02506	0.00783		678	-0.29697	-0.296595	-0.145849
677	0.02528	0.00791		677	-0.297067	-0.296523	-0.145849
676	0.02548	0.00796		676	-0.297128	-0.29645	-0.145959
675	0.02576	0.00804		675	-0.297249	-0.296462	-0.146102
674	0.02609	0.00812		674	-0.297321	-0.296462	-0.146201
673	0.02643	0.00822		673	-0.29737	-0.296438	-0.146223
672	0.02677	0.00833		672	-0.297394	-0.296353	-0.146168
671	0.02714	0.0085		671	-0.297333	-0.296123	-0.146036
670	0.02753	0.00873		670	-0.297261	-0.295942	-0.145893
669	0.02786	0.00894		669	-0.297176	-0.295688	-0.145728
668	0.02827	0.00907		668	-0.297152	-0.295482	-0.145585
667	0.02858	0.00916		667	-0.297103	-0.295204	-0.14542
666	0.02894	0.00923		666	-0.297128	-0.294962	-0.14542
665	0.02928	0.00936		665	-0.297019	-0.29472	-0.145365
664	0.02969	0.00952		664	-0.296849	-0.294514	-0.145288
663	0.03011	0.00974		663	-0.29668	-0.294369	-0.145167
662	0.03053	0.00992		662	-0.296414	-0.294175	-0.145057
661	0.03098	0.01013		661	-0.296196	-0.293994	-0.144881
660	0.03147	0.01031		660	-0.296087	-0.2938	-0.144815
659	0.03202	0.01047		659	-0.295942	-0.293643	-0.144727
658	0.03255	0.01053		658	-0.295821	-0.293522	-0.144617
657	0.03312	0.01064		657	-0.295639	-0.29328	-0.144419
656	0.03369	0.01082		656	-0.295409	-0.293074	-0.144276
655	0.03422	0.01102		655	-0.295119	-0.292844	-0.144034
654	0.03485	0.0113		654	-0.294853	-0.292687	-0.143726
653	0.03543	0.01159		653	-0.294393	-0.292397	-0.143264
652	0.03611	0.01189		652	-0.294127	-0.292203	-0.142967
651	0.03671	0.0121		651	-0.293788	-0.291925	-0.142538
650	0.03727	0.01226		650	-0.293461	-0.291755	-0.142142
649	0.03781	0.01239		649	-0.293123	-0.291598	-0.141746
648	0.03833	0.01241		648	-0.292626	-0.291295	-0.141262
647	0.03889	0.01242		647	-0.292154	-0.291017	-0.140712
646	0.03944	0.0124		646	-0.291731	-0.290702	-0.140228
645	0.04008	0.01252		645	-0.29132	-0.290461	-0.139788
644	0.04069	0.01256		644	-0.290848	-0.290267	-0.139337
643	0.04137	0.01271		643	-0.290388	-0.289977	-0.138809
642	0.04201	0.01281		642	-0.290013	-0.289795	-0.138325
641	0.04265	0.01296		641	-0.28948	-0.289541	-0.137676
640	0.04327	0.01313		640	-0.289142	-0.289384	-0.137115
639	0.04389	0.01329		639	-0.288609	-0.289105	-0.13651
638	0.04458	0.01355		638	-0.288234	-0.288912	-0.136059
637	0.0453	0.0138		637	-0.287774	-0.288609	-0.135597
636	0.04597	0.01405		636	-0.287363	-0.288403	-0.135245
635	0.04665	0.01433		635	-0.286952	-0.288246	-0.134926
634	0.04727	0.01463		634	-0.286419	-0.288053	-0.134618
633	0.04791	0.01491		633	-0.285935	-0.287907	-0.134365
632	0.04853	0.01512		632	-0.285512	-0.287665	-0.134145
631	0.04914	0.01545		631	-0.285052	-0.287436	-0.133892
630	0.04974	0.01572		630	-0.284483	-0.287181	-0.13365
629	0.05029	0.0161		629	-0.283987	-0.286976	-0.133551
628	0.05088	0.01643		628	-0.2836	-0.286867	-0.133463
627	0.05147	0.01684		627	-0.283104	-0.286661	-0.133331
626	0.05195	0.01721		626	-0.28268	-0.286467	-0.133254
625	0.05249	0.01769		625	-0.282269	-0.286395	-0.133353
624	0.05302	0.01819		624	-0.281882	-0.286286	-0.133463
623	0.05355	0.01865		623	-0.281458	-0.286153	-0.133628
622	0.05406	0.01915		622	-0.281095	-0.286104	-0.13387
621	0.05455	0.01963		621	-0.28066	-0.285996	-0.134024
620	0.05506	0.02017		620	-0.280272	-0.28602	-0.134167
619	0.0555	0.02068		619	-0.279825	-0.286068	-0.134398
618	0.0559	0.02115		618	-0.279546	-0.286104	-0.134662
617	0.05629	0.02174		617	-0.279292	-0.286165	-0.134871
616	0.05672	0.02237		616	-0.27905	-0.286153	-0.135146
615	0.0571	0.02307		615	-0.278699	-0.286129	-0.13552
614	0.05756	0.02383		614	-0.278361	-0.286056	-0.135872
613	0.05803	0.02463		613	-0.278022	-0.285959	-0.136169
612	0.05844	0.02541		612	-0.277586	-0.285814	-0.136378
611	0.05888	0.02632		611	-0.277102	-0.285681	-0.136565
610	0.05932	0.02725		610	-0.276618	-0.28556	-0.136708
609	0.05974	0.02819		609	-0.27617	-0.285366	-0.136829
608	0.06016	0.02918		608	-0.275916	-0.285318	-0.136994
607	0.06052	0.03013		607	-0.275807	-0.285366	-0.137225
606	0.06105	0.03137		606	-0.275408	-0.285064	-0.137203
605	0.0615	0.03252		605	-0.274973	-0.284713	-0.137159
604	0.06197	0.03364		604	-0.274658	-0.284495	-0.137247
603	0.06236	0.03469		603	-0.274537	-0.284447	-0.137379
602	0.06275	0.03573		602	-0.274718	-0.28464	-0.137599
601	0.0631	0.03671		601	-0.274924	-0.284894	-0.137742
600	0.06341	0.03775		600	-0.27519	-0.2851	-0.137874
599	0.06377	0.03881		599	-0.27542	-0.285233	-0.137995
598	0.06412	0.03996		598	-0.275577	-0.285245	-0.137973
597	0.06452	0.04121		597	-0.275432	-0.284858	-0.137643
596	0.06488	0.04258		596	-0.275057	-0.28435	-0.137148
595	0.06536	0.04411		595	-0.274464	-0.283515	-0.136477
594	0.0659	0.04573		594	-0.273944	-0.282741	-0.135729
593	0.06644	0.04715		593	-0.273569	-0.282136	-0.135146
592	0.06711	0.04881		592	-0.273085	-0.281494	-0.134387
591	0.06775	0.05043		591	-0.272637	-0.280829	-0.133518
590	0.06851	0.05211		590	-0.272117	-0.280139	-0.132561
589	0.06925	0.05372		589	-0.271621	-0.279401	-0.131538
588	0.07002	0.05542		588	-0.271209	-0.278796	-0.13046
587	0.07079	0.05704		587	-0.270738	-0.278106	-0.129195
586	0.07152	0.05873		586	-0.270181	-0.27732	-0.127655
585	0.07224	0.06036		585	-0.269612	-0.276449	-0.125917
584	0.07301	0.0621		584	-0.26885	-0.275469	-0.123904
583	0.07388	0.06382		583	-0.268027	-0.274367	-0.121506
582	0.07467	0.06565		582	-0.267095	-0.27317	-0.118789
581	0.07558	0.0675		581	-0.266152	-0.271972	-0.116039
580	0.07653	0.0695		580	-0.26522	-0.27075	-0.113146
579	0.07744	0.07133		579	-0.264252	-0.269419	-0.110253
578	0.07836	0.07326		578	-0.263369	-0.268172	-0.107316
577	0.07915	0.07507		577	-0.262606	-0.266878	-0.104621
576	0.08001	0.07694		576	-0.261759	-0.265353	-0.101904
575	0.08084	0.07873		575	-0.260961	-0.263707	-0.099275
574	0.0817	0.08062		574	-0.260174	-0.261711	-0.096767
573	0.08257	0.08252		573	-0.259412	-0.259509	-0.094479
572	0.08351	0.08447		572	-0.258492	-0.256835	-0.092411
571	0.08441	0.08633		571	-0.257682	-0.253906	-0.090739
570	0.08527	0.08824		570	-0.256714	-0.250276	-0.089364
569	0.08602	0.08998		569	-0.255976	-0.246283	-0.088319
568	0.08668	0.09177		568	-0.255274	-0.241371	-0.08756
567	0.08731	0.09346		567	-0.254693	-0.235744	-0.087131
566	0.0879	0.09523		566	-0.254124	-0.229162	-0.086988
565	0.08845	0.09694		565	-0.253543	-0.221829	-0.086911
564	0.08899	0.09868		564	-0.253084	-0.214049	-0.0869
563	0.08932	0.10027		563	-0.252793	-0.206329	-0.087142
562	0.08967	0.1019		562	-0.252466	-0.199239	-0.087461
561	0.08996	0.10343		561	-0.252188	-0.193273	-0.087769
560	0.0902	0.10491		560	-0.252007	-0.188954	-0.088154
559	0.09038	0.10635		559	-0.25191	-0.186618	-0.088495
558	0.09054	0.10771		558	-0.251716	-0.186292	-0.088737
557	0.09081	0.10907		557	-0.251607	-0.18807	-0.089034
556	0.09111	0.11041		556	-0.251281	-0.191313	-0.089155
555	0.09134	0.11155		555	-0.250906	-0.195838	-0.089045
554	0.09164	0.11262		554	-0.250591	-0.201126	-0.088913
553	0.09188	0.11354		553	-0.250349	-0.206813	-0.088748
552	0.09219	0.11443		552	-0.250095	-0.212403	-0.088583
551	0.09251	0.11519		551	-0.249805	-0.217558	-0.088209
550	0.09292	0.11589		550	-0.249611	-0.222192	-0.087758
549	0.09324	0.11641		549	-0.249321	-0.226088	-0.087208
548	0.09366	0.11688		548	-0.248957	-0.229416	-0.086614
547	0.09408	0.11718		547	-0.248486	-0.232005	-0.085833
546	0.09449	0.11735		546	-0.248038	-0.23422	-0.085096
545	0.0949	0.1174		545	-0.247602	-0.235841	-0.084359
544	0.0953	0.11726		544	-0.247167	-0.237015	-0.083545
543	0.09573	0.11703		543	-0.246816	-0.237741	-0.082885
542	0.09622	0.11679		542	-0.246465	-0.23808	-0.082302
541	0.09668	0.11642		541	-0.246078	-0.237898	-0.081807
540	0.09718	0.11599		540	-0.245763	-0.23739	-0.081466
539	0.09761	0.11544		539	-0.24534	-0.236543	-0.081246
538	0.09812	0.11488		538	-0.244904	-0.235514	-0.081224
537	0.09861	0.11415		537	-0.244517	-0.234377	-0.08129
536	0.09914	0.11334		536	-0.244226	-0.233191	-0.081609
535	0.09956	0.11241		535	-0.243984	-0.231824	-0.082115
534	0.10008	0.11143		534	-0.243755	-0.23036	-0.082753
533	0.10052	0.11029		533	-0.243549	-0.228859	-0.083512
532	0.10095	0.10913		532	-0.243404	-0.227432	-0.084513
531	0.1014	0.10791		531	-0.243271	-0.226076	-0.085657
530	0.10182	0.10666		530	-0.243149	-0.225048	-0.086889
529	0.10217	0.10526		529	-0.242956	-0.224358	-0.08811
528	0.10254	0.10384		528	-0.242847	-0.22437	-0.089397
527	0.10286	0.10236		527	-0.242799	-0.224963	-0.090849
526	0.10322	0.10093		526	-0.242799	-0.226125	-0.092356
525	0.10352	0.09942		525	-0.242714	-0.227637	-0.093852
524	0.10386	0.09796		524	-0.242774	-0.229513	-0.095403
523	0.10414	0.09651		523	-0.242835	-0.231461	-0.096965
522	0.10443	0.09511		522	-0.242944	-0.233542	-0.098527
521	0.10464	0.09379		521	-0.243065	-0.235514	-0.100012
520	0.10488	0.09252		520	-0.24321	-0.237487	-0.101464
519	0.10507	0.09129		519	-0.243404	-0.239507	-0.102828
518	0.10521	0.09023		518	-0.243682	-0.241637	-0.104126
517	0.10532	0.08921		517	-0.243997	-0.243742	-0.105402
516	0.10542	0.08834		516	-0.244299	-0.246005	-0.106645
515	0.10552	0.08753		515	-0.244577	-0.248147	-0.107734
514	0.1056	0.08681		514	-0.244843	-0.250422	-0.108713
513	0.10568	0.08622		513	-0.245073	-0.252624	-0.10967
512	0.10582	0.08585		512	-0.245194	-0.254657	-0.110396
511	0.10594	0.0855		511	-0.245182	-0.25652	-0.110957
510	0.10619	0.08527		510	-0.245231	-0.258371	-0.111441
509	0.10641	0.08516		509	-0.245158	-0.259932	-0.111793
508	0.10671	0.08516		508	-0.244952	-0.261408	-0.11198
507	0.10707	0.08529		507	-0.244674	-0.262594	-0.11209
506	0.10742	0.08543		506	-0.244299	-0.263659	-0.112266
505	0.10787	0.08571		505	-0.243851	-0.264494	-0.112354
504	0.10843	0.08612		504	-0.243283	-0.265172	-0.112387
503	0.10907	0.08665		503	-0.242811	-0.265764	-0.112486
502	0.10982	0.08726		502	-0.24223	-0.266248	-0.112519
501	0.11059	0.08799		501	-0.241782	-0.266636	-0.112519
500	0.11145	0.08881		500	-0.24125	-0.266853	-0.112442
499	0.11231	0.08972		499	-0.240705	-0.267047	-0.112475
498	0.11325	0.09078		498	-0.240088	-0.267095	-0.11242
497	0.11419	0.09189		497	-0.239495	-0.267144	-0.112475
496	0.11515	0.09301		496	-0.238818	-0.267071	-0.112497
495	0.1161	0.09422		495	-0.238031	-0.266817	-0.112464
494	0.1171	0.09544		494	-0.23716	-0.266551	-0.112365
493	0.11827	0.09683		493	-0.236289	-0.266176	-0.112167
492	0.11952	0.09826		492	-0.235381	-0.265789	-0.11198
491	0.12082	0.09985		491	-0.234353	-0.265184	-0.111628
490	0.12216	0.10148		490	-0.233373	-0.264482	-0.111298
489	0.12356	0.1033		489	-0.232368	-0.263768	-0.111012
488	0.12492	0.10507		488	-0.231328	-0.262945	-0.110572
487	0.12626	0.10698		487	-0.230299	-0.262207	-0.110066
486	0.12761	0.10885		486	-0.229307	-0.26136	-0.109549
485	0.12893	0.11079		485	-0.228291	-0.260452	-0.109054
484	0.13033	0.1128		484	-0.227298	-0.259557	-0.108559
483	0.1318	0.11496		483	-0.226355	-0.25871	-0.108053
482	0.1332	0.1171		482	-0.225338	-0.257815	-0.107492
481	0.13471	0.11938		481	-0.224104	-0.25675	-0.106733
480	0.13613	0.12169		480	-0.222846	-0.255746	-0.10593
479	0.13763	0.12422		479	-0.221466	-0.254693	-0.104896
478	0.13915	0.12677		478	-0.220123	-0.253785	-0.10384
477	0.14072	0.12953		477	-0.218647	-0.252878	-0.102696
476	0.14226	0.13229		476	-0.217352	-0.252079	-0.101563
475	0.14393	0.13532		475	-0.215949	-0.251317	-0.100496
474	0.14555	0.13837		474	-0.21463	-0.250579	-0.09933
473	0.14733	0.14173		473	-0.213129	-0.249817	-0.098054
472	0.14903	0.14513		472	-0.211544	-0.248982	-0.096657
471	0.15084	0.14879		471	-0.209814	-0.248074	-0.095139
470	0.15269	0.15261		470	-0.208096	-0.247142	-0.093698
469	0.15471	0.15686		469	-0.206329	-0.246138	-0.092169
468	0.15671	0.1612		468	-0.20455	-0.245086	-0.090651
467	0.15883	0.16578		467	-0.202615	-0.243791	-0.089012
466	0.16095	0.17037		466	-0.20063	-0.242375	-0.087318
465	0.16318	0.17526		465	-0.19844	-0.240572	-0.085514
464	0.16551	0.18019		464	-0.19625	-0.23866	-0.083743
463	0.168	0.18546		463	-0.193806	-0.236301	-0.08184
462	0.17043	0.19082		462	-0.191216	-0.233591	-0.079816
461	0.17308	0.19665		461	-0.18847	-0.230493	-0.077627
460	0.17574	0.2026		460	-0.185832	-0.227093	-0.075438
459	0.17859	0.20898		459	-0.183012	-0.223003	-0.073139
458	0.18142	0.21541		458	-0.180109	-0.218478	-0.070686
457	0.18442	0.2222		457	-0.177059	-0.213129	-0.068079
456	0.18732	0.22876		456	-0.173998	-0.207442	-0.065516
455	0.1904	0.23566		455	-0.171179	-0.200836	-0.062942
454	0.19357	0.24308		454	-0.168299	-0.193406	-0.060225
453	0.19677	0.25096		453	-0.165153	-0.184416	-0.057068
452	0.20002	0.2594		452	-0.161596	-0.174095	-0.053438
451	0.20323	0.26843		451	-0.157772	-0.161753	-0.049302
450	0.20657	0.27818		450	-0.153767	-0.14814	-0.044858
449	0.20991	0.28847		449	-0.149604	-0.132447	-0.039809
448	0.2133	0.29951		448	-0.145442	-0.115519	-0.034617
447	0.21676	0.31127		447	-0.141449	-0.0970299	-0.029007
446	0.22016	0.32337		446	-0.137976	-0.0778514	-0.023331
445	0.22372	0.33684		445	-0.134492	-0.0569184	-0.017127
444	0.22744	0.35141		444	-0.131152	-0.0349811	-0.010571
443	0.23159	0.3682		443	-0.127316	-0.0106601	-0.002816
442	0.2358	0.38605		442	-0.123009	0.0146652	0.005676
441	0.24049	0.40575		441	-0.118241	0.0420838	0.015653
440	0.24547	0.42698		440	-0.113074	0.0700832	0.026631
439	0.251	0.44973		439	-0.107375	0.0997887	0.039589
438	0.2568	0.47356		438	-0.101398	0.129385	0.053878
437	0.26302	0.49822		437	-0.0949003	0.160313	0.070422
436	0.26958	0.52363		436	-0.0881001	0.190998	0.088451
435	0.27678	0.54991		435	-0.0804045	0.223838	0.109604
434	0.28469	0.57772		434	-0.0719587	0.257657	0.133133
433	0.2937	0.60732		433	-0.0621093	0.294708	0.160996
432	0.30334	0.63752		432	-0.0513282	0.333174	0.192423
431	0.31443	0.66969		431	-0.0388047	0.374217	0.229515
430	0.32644	0.70209		430	-0.0252648	0.415332	0.271436
429	0.34028	0.73584		429	-0.0097405	0.456218	0.320221
428	0.35506	0.76852		428	0.0069333	0.493474	0.374154
427	0.37174	0.80108		427	0.0256278	0.525793	0.434401
426	0.3896	0.83128		426	0.045738	0.550114	0.498234
425	0.40964	0.85993		425	0.0685223	0.566123	0.565543
424	0.43107	0.88521		424	0.0930853	0.571906	0.631785
423	0.45491	0.90756		423	0.120746	0.567841	0.694958
422	0.48017	0.92519		422	0.150185	0.554349	0.748253
421	0.50753	0.93841		421	0.18219	0.532848	0.788656
420	0.53577	0.9462		420	0.215174	0.505272	0.810722
419	0.56533	0.94877		419	0.249744	0.473497	0.814132
418	0.59432	0.94589		418	0.28366	0.439702	0.797896
417	0.623	0.93789		417	0.317226	0.405108	0.766183
416	0.64939	0.92549		416	0.34825	0.371627	0.722799
415	0.67411	0.90861		415	0.377532	0.339066	0.672034
414	0.6953	0.8883		414	0.40339	0.308719	0.618222
413	0.71374	0.86442		413	0.426235	0.279897	0.563695
412	0.72819	0.83877		412	0.444481	0.253967	0.511786
411	0.739	0.81104		411	0.458953	0.229973	0.462946
410	0.74549	0.78304		410	0.46827	0.208894	0.419034
409	0.74813	0.75424		409	0.473546	0.189776	0.379115
408	0.74684	0.72671		408	0.474417	0.173514	0.344498
407	0.74222	0.69975		407	0.471416	0.158982	0.313478
406	0.73477	0.67473		406	0.464967	0.146809	0.287067
405	0.72506	0.6505		405	0.456122	0.135677	0.263571
404	0.71367	0.62802		404	0.445111	0.12613	0.243694
403	0.70096	0.6061		403	0.432478	0.117116	0.225874
402	0.68763	0.58593		402	0.419035	0.10919	0.211068
401	0.67367	0.56628		401	0.404745	0.101555	0.19756
400	0.65982	0.5481		400	0.390624	0.0946583	0.186054
399	0.64588	0.53027		399	0.376443	0.0878097	0.174779
398	0.63266	0.51388		398	0.363085	0.0817718	0.164494
397	0.61989	0.49806		397	0.350065	0.0761211	0.153879
396	0.60818	0.48357		396	0.338014	0.0712448	0.143539
395	0.59674	0.46925		395	0.326252	0.0668767	0.132979
394	0.58623	0.45585		394	0.315568	0.0636339	0.122518
393	0.57581	0.44256		393	0.304932	0.0612865	0.111991
392	0.56607	0.43009		392	0.294853	0.0604032	0.102047
391	0.55636	0.41792		391	0.284701	0.0605121	0.092884
390	0.54715	0.40657		390	0.275057	0.0623876	0.08503
389	0.5379	0.39567		389	0.265305	0.0654973	0.078441
388	0.52925	0.38587		388	0.256193	0.0705309	0.073876
387	0.52071	0.37682		387	0.247022	0.0770407	0.070928
386	0.51288	0.36905		386	0.238733	0.0853292	0.069905
385	0.50521	0.36202		385	0.230118	0.0953843	0.070576
384	0.49777	0.35605		384	0.221793	0.108355	0.073469
383	0.49049	0.35062		383	0.213759	0.123807	0.077792
382	0.48352	0.34625		382	0.206535	0.142889	0.084348
381	0.47678	0.34252		381	0.199614	0.164584	0.092664
380	0.47047	0.33968		380	0.193576	0.190515	0.103488
379	0.46449	0.33762		379	0.187961	0.219688	0.116303
378	0.459	0.33648		378	0.182904	0.253761	0.132011
377	0.45403	0.33608		377	0.178027	0.291816	0.150271
376	0.44964	0.3364		376	0.173611	0.33425	0.170819
375	0.44553	0.33731		375	0.169255	0.382977	0.195085
374	0.44188	0.33866		374	0.165213	0.439242	0.222915
373	0.43841	0.34036		373	0.161402	0.505078	0.255772
372	0.43538	0.34238		372	0.158413	0.580364	0.292875
371	0.43269	0.34454		371	0.155606	0.666795	0.336039
370	0.43034	0.3469		370	0.153089	0.766015	0.384945
369	0.42826	0.34928		369	0.15079	0.87748	0.440418
368	0.42638	0.35161		368	0.148782	1.0042	0.50259
367	0.42473	0.35367		367	0.146979	1.14142	0.571186
366	0.42321	0.35548		366	0.145406	1.29382	0.647031
365	0.42177	0.35705		365	0.143917	1.45539	0.729531
364	0.42034	0.35828		364	0.142586	1.64075	0.822019
363	0.41893	0.3592		363	0.141147	1.84941	0.925067
362	0.41751	0.35955		362	0.139743	2.06564	1.03585
361	0.41594	0.35952		361	0.138134	2.31589	1.16096
360	0.41423	0.35894		360	0.136512	2.55454	1.29303
359	0.41236	0.358		359	0.134625	2.82651	1.44073
358	0.41032	0.35664		358	0.13264	3.02563	1.58988
357	0.40798	0.35477		357	0.130305	3.22085	1.75058
356	0.40559	0.35254		356	0.127897	3.29109	1.89699
355	0.40289	0.35008		355	0.125138	3.36254	2.04477
354	0.39999	0.34736		354	0.122016	3.37036	2.15931
353	0.39677	0.34417		353	0.118556	3.39854	2.26721
352	0.39343	0.3409		352	0.114708	3.39925	2.33373
351	0.38973	0.33734		351	0.110473	3.4096	2.39059
350	0.38593	0.33371		350	0.106069	3.41444	2.41771
349	0.38182	0.32999		349	0.101253	3.4224	2.44269
348	0.37773	0.32608		348	0.0964491	3.4251	2.45253
347	0.37347	0.32208		347	0.0912461	3.42841	2.46187
346	0.3694	0.31828		346	0.0862125	3.43033	2.47402
345	0.36523	0.31445		345	0.0805981	3.43374	2.46787
344	0.36111	0.31045		344	0.0747175	3.43922	2.46045
343	0.3566	0.30624		343	0.0685465	3.44134	2.46437
342	0.35212	0.30187		342	0.0623029	3.44406	2.4845
341	0.34739	0.29744		341	0.0560472	3.44401	2.52107
340	0.34265	0.29287		340	0.0497915	3.4416	2.57345
339	0.33768	0.28811		339	0.0435842	3.44106	2.63758
338	0.3329	0.28322		338	0.037268	3.43926	2.70292
337	0.328	0.27838		337	0.0308792	3.44002	2.75958
336	0.3234	0.27372		336	0.0245751	3.44154	2.79216
335	0.31878	0.26893		335	0.0177386	3.4447	2.79475
334	0.31414	0.2639		334	0.0108174	3.44805	2.77698
333	0.30912	0.25848		333	0.003388	3.452	2.7607
332	0.30427	0.25317		332	-0.0037147	3.45378	2.78125
331	0.29926	0.24771		331	-0.0110473	3.4564	2.78499
330	0.29434	0.24226		330	-0.0183557	3.46056	2.78832
329	0.28911	0.23669		329	-0.0257367	3.46592	2.79034
328	0.28405	0.23131		328	-0.0330814	3.47087	2.7929
327	0.27894	0.22615		327	-0.0404261	3.47529	2.79469
326	0.27411	0.22126		326	-0.0474804	3.47977	2.79775
325	0.26928	0.21641		325	-0.0546073	3.48337	2.80149
324	0.26463	0.21149		324	-0.0615769	3.48647	2.80545
323	0.25976	0.20651		323	-0.0687159	3.49136	2.81046
322	0.25512	0.20176		322	-0.0756008	3.49518	2.81596
321	0.25052	0.19707		321	-0.0827277	3.49847	2.82039
320	0.246	0.19248		320	-0.0897336	3.50485	2.82442
319	0.24139	0.18801		319	-0.0969936	3.50951	2.82859
318	0.23705	0.18393		318	-0.103854	3.51274	2.83249
317	0.23279	0.18009		317	-0.110788	3.51674	2.8369
316	0.22884	0.17654		316	-0.117322	3.52046	2.84264
315	0.2249	0.1731		315	-0.123735	3.52526	2.84775
314	0.22127	0.16998		314	-0.129712	3.52985	2.85414
313	0.21769	0.16697		313	-0.135629	3.5357	2.85985
312	0.2144	0.16439		312	-0.14105	3.54226	2.86547
311	0.21133	0.16204		311	-0.146458	3.54986	2.87141
310	0.20848	0.16004		310	-0.151492	3.55521	2.87559
309	0.20578	0.15827		309	-0.156441	3.56007	2.88012
308	0.20345	0.15699		308	-0.160821	3.56533	2.88375
307	0.20138	0.15602		307	-0.16508	3.56853	2.88699
306	0.19964	0.15525		306	-0.16894	3.572	2.88979
305	0.19808	0.15463		305	-0.172655	3.57285	2.8928
304	0.19688	0.15434		304	-0.175934	3.57366	2.89582
303	0.19582	0.15429		303	-0.179153	3.5763	2.8995
302	0.19501	0.1543		302	-0.18202	3.5809	2.90474
301	0.19442	0.15448		301	-0.184622	3.58535	2.90997
300	0.19414	0.15487		300	-0.186921	3.59266	2.91597
299	0.19407	0.15539		299	-0.188966	3.60149	2.92117
298	0.1943	0.1561		298	-0.190769	3.6108	2.92579
297	0.19495	0.15705		297	-0.192209	3.61946	2.93212
296	0.19578	0.15806		296	-0.19354	3.62576	2.93767
295	0.19717	0.15962		295	-0.194447	3.63111	2.94503
294	0.19895	0.16162		294	-0.194858	3.63807	2.95278
293	0.2017	0.1647		293	-0.194144	3.64479	2.96128
292	0.20551	0.16881		292	-0.192087	3.65185	2.97034
291	0.21111	0.17467		291	-0.187853	3.66105	2.97916
290	0.21884	0.1825		290	-0.181222	3.67052	2.98706
289	0.22894	0.1926		289	-0.171856	3.68107	2.9952
288	0.24107	0.2044		288	-0.160107	3.69279	3.00385
287	0.25462	0.21724		287	-0.146821	3.70213	3.01237
286	0.26829	0.22997		286	-0.13356	3.71182	3.02101
285	0.2806	0.24154		285	-0.121496	3.72217	3.03046
284	0.29089	0.25104		284	-0.112082	3.73203	3.03959
283	0.29887	0.25853		283	-0.10498	3.73734	3.04951
282	0.30501	0.26427		282	-0.100079	3.74459	3.05793
281	0.31042	0.26941		281	-0.0961587	3.75365	3.06754
280	0.31548	0.27417		280	-0.0926981	3.76294	3.07665
279	0.32089	0.27916		279	-0.0888261	3.77231	3.08602
278	0.32585	0.28375		278	-0.085305	3.78049	3.09613
277	0.33024	0.28766		277	-0.0824615	3.79276	3.1066
276	0.33304	0.29007		276	-0.0814693	3.80349	3.1163
275	0.33418	0.2908		275	-0.08228	3.81427	3.12648
274	0.33377	0.29006		274	-0.0847605	3.82446	3.13613
273	0.33283	0.28847		273	-0.0882332	3.83529	3.1456
272	0.33172	0.2865		272	-0.0920326	3.84761	3.15444
271	0.33057	0.28455		271	-0.0958199	3.86337	3.16484
270	0.3296	0.28249		270	-0.0997161	3.88	3.17709
269	0.32854	0.28039		269	-0.103479	3.89267	3.19099
268	0.32734	0.27813		268	-0.107521	3.90584	3.2047
267	0.32568	0.27555		267	-0.11201	3.91958	3.21764
266	0.32352	0.27263		266	-0.116862	3.93631	3.23093
265	0.32109	0.26946		265	-0.122041	3.95083	3.24342
264	0.31852	0.26645		264	-0.127195	3.96106	3.25589
263	0.31636	0.2639		263	-0.131975	3.97619	3.26697
262	0.31462	0.2621		262	-0.136089	3.98731	3.27544
261	0.31311	0.26082		261	-0.139598	3.99653	3.28391
260	0.31172	0.26007		260	-0.142877	4.00128	3.29036
259	0.31046	0.25987		259	-0.145853	4.00495	3.29639
258	0.30923	0.26005		258	-0.1486	4.01203	3.29771
257	0.3082	0.26095		257	-0.151141	4.01958	3.30022
256	0.30711	0.26191		256	-0.153525	4.02686	3.30133
255	0.30664	0.26402		255	-0.155231	4.02955	3.30364
254	0.307	0.26768		254	-0.156066	4.02942	3.30771
253	0.30814	0.2726		253	-0.155969	4.02942	3.31059
252	0.30978	0.27817		252	-0.155086	4.03491	3.3151
251	0.31152	0.28348		251	-0.153864	4.03825	3.31901
250	0.31293	0.2878		250	-0.15275	4.04346	3.32521

## Sheet: Sup. Fig. 2
Supplementary Data 1: All source data for Figures.
Supplementary Figure 2: Gel filtration profile of purified PefR protein in apo and holo forms.
Gel filtration profile (left panel)							A calibration curve of Kav versus log molecular weight (right panel)
Apo-PefR		Holo-PefR		Molecular weight marker			Standard sample	Molecular weight	Kav	Ve		Vo	8.5
Elution volume (ml)	mAU at 280 nm	Elution volume (ml)	mAU at 280 nm	Elution volume (ml)	mAU at 280 nm		Bovine thyroglobin	670000	0.124516	10.43		Vc	24
0	-2.50093	0	0.115894	0	0.080306		Bovine y-globin	158000	0.303226	13.2
0.001	-2.6413	0.001	0.138015	0.001	0.0958392		Chicken ovalbumin	44000	0.509677	16.4
0.002	-2.75418	0.001	0.160076	0.001	0.106763		Horse myoglobin	17000	0.632258	18.3
0.002	-2.8649	0.002	0.176778	0.002	0.117572		Vitamin B12	1350	0.845161	21.6
0.003	-2.85964	0.003	0.199295	0.003	0.128733		holo-PefR	32462.7	0.512903	16.45
0.003	-2.83579	0.003	0.221822	0.003	0.140144		apo-PefR	31935.2	0.514839	16.48
0.004	-2.81209	0.004	0.244451	0.004	0.151529
0.005	-2.7884	0.004	0.266973	0.004	0.162939
0.005	-2.76471	0.005	0.286145	0.005	0.17429
0.006	-2.74113	0.006	0.292624	0.005	0.185499
0.007	-2.71833	0.006	0.297284	0.006	0.196654
0.007	-2.69746	0.007	0.301965	0.007	0.207799
0.008	-2.67676	0.007	0.306482	0.007	0.208739
0.008	-2.65605	0.008	0.310271	0.008	0.204005
0.009	-2.63527	0.008	0.313966	0.008	0.199184
0.01	-2.61462	0.009	0.317688	0.009	0.194341
0.01	-2.59405	0.01	0.319122	0.009	0.192414
0.011	-2.57354	0.01	0.320672	0.01	0.191292
0.011	-2.55291	0.011	0.322224	0.011	0.190174
0.012	-2.53236	0.011	0.32367	0.011	0.189044
0.013	-2.52253	0.012	0.323423	0.012	0.187882
0.013	-2.52555	0.013	0.323048	0.012	0.186724
0.014	-2.53006	0.013	0.322676	0.013	0.185557
0.015	-2.53457	0.014	0.32178	0.013	0.184512
0.015	-2.53906	0.014	0.320265	0.014	0.183618
0.016	-2.5435	0.015	0.318753	0.014	0.182726
0.016	-2.54673	0.015	0.317329	0.015	0.181832
0.017	-2.54987	0.016	0.317259	0.016	0.182324
0.018	-2.55301	0.017	0.317626	0.016	0.183494
0.018	-2.55615	0.017	0.317995	0.017	0.184656
0.019	-2.55912	0.018	0.317325	0.017	0.185669
0.019	-2.56005	0.018	0.31341	0.018	0.18591
0.02	-2.56125	0.019	0.309472	0.018	0.185987
0.021	-2.56247	0.02	0.30564	0.019	0.186064
0.021	-2.56369	0.02	0.303004	0.02	0.185451
0.022	-2.56487	0.021	0.300634	0.02	0.183671
0.022	-2.56578	0.021	0.298291	0.021	0.181886
0.023	-2.56644	0.022	0.296199	0.021	0.18012
0.024	-2.5671	0.022	0.295836	0.022	0.178323
0.024	-2.56775	0.023	0.295882	0.022	0.176499
0.025	-2.56826	0.024	0.295927	0.023	0.174678
0.026	-2.56821	0.024	0.295843	0.024	0.172772
0.026	-2.56818	0.025	0.296531	0.024	0.170239
0.027	-2.56826	0.025	0.297374	0.025	0.167564
0.027	-2.56833	0.026	0.298212	0.025	0.164892
0.028	-2.56841	0.027	0.299426	0.026	0.162019
0.029	-2.56916	0.027	0.299472	0.026	0.158417
0.029	-2.57082	0.028	0.299517	0.027	0.154838
0.03	-2.57258	0.028	0.299612	0.028	0.151355
0.03	-2.57434	0.029	0.30169	0.028	0.14966
0.031	-2.57609	0.029	0.30405	0.029	0.149131
0.032	-2.57758	0.03	0.306407	0.029	0.148601
0.032	-2.57801	0.031	0.307411	0.03	0.148003
0.033	-2.57823	0.031	0.30616	0.03	0.146323
0.034	-2.57844	0.032	0.304838	0.031	0.144207
0.034	-2.57865	0.032	0.303486	0.032	0.14207
0.035	-2.57889	0.033	0.301663	0.032	0.140405
0.035	-2.57932	0.034	0.299909	0.033	0.140354
0.036	-2.57947	0.034	0.29815	0.033	0.140303
0.037	-2.57962	0.035	0.297584	0.034	0.140258
0.037	-2.57977	0.035	0.300923	0.034	0.140744
0.038	-2.57989	0.036	0.30428	0.035	0.141784
0.038	-2.5801	0.036	0.307629	0.036	0.142831
0.039	-2.58081	0.037	0.307873	0.036	0.143882
0.04	-2.5817	0.038	0.306376	0.037	0.143137
0.04	-2.5826	0.038	0.304876	0.037	0.141868
0.041	-2.5835	0.039	0.303263	0.038	0.140583
0.042	-2.58389	0.039	0.301162	0.038	0.139728
0.042	-2.58234	0.04	0.29899	0.039	0.142106
0.043	-2.58028	0.041	0.296814	0.04	0.144834
0.043	-2.57822	0.041	0.295084	0.04	0.147581
0.044	-2.57617	0.042	0.296266	0.041	0.149567
0.045	-2.57434	0.042	0.297453	0.041	0.15024
0.045	-2.56564	0.043	0.298341	0.042	0.150832
0.046	-2.55413	0.043	0.299082	0.042	0.151419
0.046	-2.54266	0.044	0.300679	0.043	0.1509
0.047	-2.53121	0.045	0.30228	0.043	0.149494
0.048	-2.51979	0.045	0.306172	0.044	0.148078
0.048	-2.51068	0.046	0.33278	0.045	0.146921
0.049	-2.50397	0.046	0.361408	0.045	0.147365
0.05	-2.49724	0.047	0.388549	0.046	0.14811
0.05	-2.49051	0.048	0.417009	0.046	0.148847
0.051	-2.48366	0.048	0.447646	0.047	0.149453
0.051	-2.47711	0.049	0.479945	0.047	0.150614
0.052	-2.47243	0.049	0.5126	0.048	0.151945
0.053	-2.46791	0.05	0.540287	0.049	0.153284
0.053	-2.46341	0.05	0.558529	0.049	0.153824
0.054	-2.45906	0.051	0.576748	0.05	0.153103
0.054	-2.45614	0.052	0.594689	0.05	0.152382
0.055	-2.45532	0.052	0.605841	0.051	0.151754
0.056	-2.45508	0.053	0.613855	0.051	0.151103
0.056	-2.45483	0.053	0.621851	0.052	0.150353
0.057	-2.45457	0.054	0.622077	0.053	0.149601
0.057	-2.45622	0.055	0.600434	0.053	0.148802
0.058	-2.46448	0.055	0.578436	0.054	0.147876
0.059	-2.47351	0.056	0.556566	0.054	0.146991
0.059	-2.48252	0.056	0.532016	0.055	0.146152
0.06	-2.49156	0.057	0.504455	0.055	0.144013
0.061	-2.50011	0.057	0.477162	0.056	0.140428
0.061	-2.5064	0.058	0.450765	0.057	0.136612
0.062	-2.51182	0.059	0.432725	0.057	0.132527
0.062	-2.51735	0.059	0.416155	0.058	0.130481
0.063	-2.5229	0.06	0.399574	0.058	0.131178
0.064	-2.52843	0.06	0.385038	0.059	0.131872
0.064	-2.53203	0.061	0.372621	0.059	0.132618
0.065	-2.53568	0.062	0.359894	0.06	0.136611
0.065	-2.53947	0.062	0.347332	0.061	0.142131
0.066	-2.54323	0.063	0.335594	0.061	0.147676
0.067	-2.54701	0.063	0.322078	0.062	0.152839
0.067	-2.55026	0.064	0.308526	0.062	0.155619
0.068	-2.55193	0.064	0.296792	0.063	0.157709
0.069	-2.55355	0.065	0.288854	0.063	0.159801
0.069	-2.55517	0.066	0.280783	0.064	0.161876
0.07	-2.55678	0.066	0.272702	0.065	0.162998
0.07	-2.55851	0.067	0.263421	0.065	0.164118
0.071	-2.56095	0.067	0.251619	0.066	0.165138
0.072	-2.56355	0.068	0.240038	0.066	0.165732
0.072	-2.56614	0.069	0.228725	0.067	0.167861
0.073	-2.56873	0.069	0.215545	0.067	0.169992
0.073	-2.5712	0.07	0.200682	0.068	0.171735
0.074	-2.57309	0.07	0.185589	0.069	0.16971
0.075	-2.5747	0.071	0.171957	0.069	0.166735
0.075	-2.5763	0.071	0.16286	0.07	0.163787
0.076	-2.57791	0.072	0.153818	0.07	0.161335
0.077	-2.57938	0.073	0.144749	0.071	0.160377
0.077	-2.581	0.073	0.136	0.071	0.159298
0.078	-2.58387	0.074	0.127287	0.072	0.158227
0.078	-2.58701	0.074	0.118629	0.073	0.158024
0.079	-2.59014	0.075	0.110245	0.073	0.158962
0.08	-2.59327	0.076	0.103791	0.074	0.159933
0.08	-2.59612	0.076	0.0977606	0.074	0.160854
0.081	-2.5982	0.077	0.0917337	0.075	0.159647
0.081	-2.60024	0.077	0.0889095	0.075	0.156999
0.082	-2.60228	0.078	0.0910677	0.076	0.154356
0.083	-2.60431	0.078	0.0932444	0.076	0.151786
0.083	-2.60625	0.079	0.0954043	0.077	0.151032
0.084	-2.60749	0.08	0.096351	0.078	0.150396
0.084	-2.60873	0.08	0.0970065	0.078	0.149767
0.085	-2.60996	0.081	0.0976551	0.079	0.149344
0.086	-2.61121	0.081	0.0983947	0.079	0.149295
0.086	-2.61252	0.082	0.0985218	0.08	0.149256
0.087	-2.61414	0.083	0.0986175	0.08	0.149217
0.088	-2.61581	0.083	0.0987106	0.081	0.148409
0.088	-2.61747	0.084	0.0985787	0.082	0.146667
0.089	-2.61913	0.084	0.0981875	0.082	0.144877
0.089	-2.6201	0.085	0.0977871	0.083	0.143057
0.09	-2.61887	0.085	0.0972126	0.083	0.142165
0.091	-2.61686	0.086	0.0952648	0.084	0.141799
0.091	-2.61486	0.087	0.0931723	0.084	0.141433
0.092	-2.61288	0.087	0.0911037	0.085	0.141045
0.092	-2.61112	0.088	0.088935	0.086	0.141477
0.093	-2.61093	0.088	0.0861649	0.086	0.142259
0.094	-2.61166	0.089	0.0833468	0.087	0.14305
0.094	-2.61243	0.09	0.0806173	0.087	0.144033
0.095	-2.6132	0.09	0.0789449	0.088	0.14583
0.096	-2.61397	0.091	0.077708	0.088	0.147781
0.096	-2.61461	0.091	0.0764473	0.089	0.149719
0.097	-2.61457	0.092	0.0751992	0.09	0.15189
0.097	-2.61452	0.092	0.0737407	0.09	0.153882
0.098	-2.61447	0.093	0.0722116	0.091	0.155872
0.099	-2.61442	0.094	0.0706835	0.091	0.157832
0.099	-2.61381	0.094	0.0691081	0.092	0.159
0.1	-2.61247	0.095	0.06738	0.092	0.159712
0.1	-2.61112	0.095	0.0656534	0.093	0.160431
0.101	-2.60977	0.096	0.0639634	0.094	0.160933
0.102	-2.60845	0.097	0.0638914	0.094	0.160762
0.102	-2.60811	0.097	0.0641578	0.095	0.160774
0.103	-2.6096	0.098	0.0644232	0.095	0.160786
0.104	-2.61109	0.098	0.0645588	0.096	0.160251
0.104	-2.61258	0.099	0.0644028	0.096	0.158006
0.105	-2.61407	0.099	0.06424	0.097	0.155244
0.105	-2.61515	0.1	0.0640858	0.098	0.152549
0.106	-2.6155	0.101	0.0645344	0.098	0.150464
0.107	-2.61574	0.101	0.0655721	0.099	0.149229
0.107	-2.61598	0.102	0.0666761	0.099	0.14802
0.108	-2.61621	0.102	0.0678486	0.1	0.146866
0.108	-2.61663	0.103	0.0682639	0.1	0.146513
0.109	-2.61773	0.104	0.0678959	0.101	0.147027
0.11	-2.61929	0.104	0.0675307	0.102	0.147589
0.11	-2.62092	0.105	0.0669515	0.102	0.148144
0.111	-2.62255	0.105	0.0655904	0.103	0.147054
0.112	-2.62428	0.106	0.0641253	0.103	0.145056
0.112	-2.62599	0.106	0.0626622	0.104	0.143057
0.113	-2.62713	0.107	0.0619723	0.104	0.141399
0.113	-2.6281	0.108	0.0625067	0.105	0.143531
0.114	-2.62906	0.108	0.0630404	0.105	0.146572
0.115	-2.62993	0.109	0.0635097	0.106	0.149592
0.115	-2.6296	0.109	0.0646778	0.107	0.15217
0.116	-2.62909	0.11	0.0662835	0.107	0.153633
0.116	-2.6287	0.111	0.0678858	0.108	0.155003
0.117	-2.62831	0.111	0.069792	0.108	0.156288
0.118	-2.62792	0.112	0.0710638	0.109	0.156867
0.118	-2.62741	0.112	0.0722304	0.109	0.155906
0.119	-2.62705	0.113	0.0734052	0.11	0.154884
0.119	-2.62673	0.113	0.074215	0.111	0.153814
0.12	-2.62641	0.114	0.0745455	0.111	0.153733
0.121	-2.62609	0.115	0.0748682	0.112	0.154355
0.121	-2.62573	0.115	0.074944	0.112	0.154961
0.122	-2.62464	0.116	0.0731773	0.113	0.155563
0.123	-2.623	0.116	0.0712972	0.113	0.155143
0.123	-2.62136	0.117	0.0694162	0.114	0.155272
0.124	-2.61971	0.118	0.0668956	0.115	0.155401
0.124	-2.61832	0.118	0.0643403	0.115	0.0423022
0.125	-2.6181	0.119	0.0617532	0.116	0.00131412
0.126	-2.61822	0.119	0.0593486	0.116	0.00242183
0.126	-2.61835	0.12	0.0586251	0.117	0.00353183
0.127	-2.61847	0.12	0.0584877	0.117	0.00508429
0.127	-2.61845	0.121	0.0583493	0.118	0.00729838
0.128	-2.61806	0.122	0.0585469	0.119	0.00945956
0.129	-2.61777	0.122	0.0605491	0.119	0.0116276
0.129	-2.61756	0.123	0.0629269	0.12	0.0145462
0.13	-2.61735	0.123	0.0653066	0.12	0.0193327
0.131	-2.61714	0.124	0.067913	0.121	0.0241489
0.131	-2.61679	0.125	0.0706259	0.121	0.0286378
0.132	-2.61654	0.125	0.0733227	0.122	0.0310289
0.132	-2.61631	0.126	0.0759663	0.123	0.032908
0.133	-2.61609	0.126	0.0761055	0.123	0.0347875
0.134	-2.61586	0.127	0.074908	0.124	0.0369268
0.134	-2.61604	0.127	0.073714	0.124	0.0408372
0.135	-2.61674	0.128	0.0724741	0.125	0.0452354
0.135	-2.61734	0.129	0.0724069	0.125	0.0496571
0.136	-2.61794	0.129	0.0726193	0.126	0.0543376
0.137	-2.61854	0.13	0.07282	0.127	0.0598172
0.137	-2.61916	0.13	0.0719034	0.127	0.0653042
0.138	-2.62038	0.131	0.0696761	0.128	0.0708113
0.139	-2.62241	0.131	0.0673815	0.128	0.0739386
0.139	-2.62444	0.132	0.0650738	0.129	0.0754855
0.14	-2.62647	0.133	0.0637359	0.129	0.0770154
0.14	-2.62839	0.133	0.0636967	0.13	0.0789906
0.141	-2.62916	0.134	0.0636841	0.131	0.0848303
0.142	-2.62874	0.134	0.0645717	0.131	0.0917203
0.142	-2.62824	0.135	0.0675248	0.132	0.0986089
0.143	-2.62775	0.136	0.0705209	0.132	0.104791
0.143	-2.62723	0.136	0.0735079	0.133	0.10977
0.144	-2.62658	0.137	0.0754782	0.133	0.114723
0.145	-0.155509	0.137	0.0761015	0.134	0.119725
0.145	0.00122388	0.138	0.0767281	0.134	0.124614
0.146	0.00192341	0.138	0.0774805	0.135	0.129894
0.147	0.00261616	0.139	0.0804481	0.136	0.135163
0.147	0.00309597	0.14	0.084469	0.136	0.140538
0.148	0.00240111	0.14	0.0884521	0.137	0.148078
0.148	0.00135466	0.141	0.091803	0.137	0.156173
0.149	0.000303673	0.141	0.0924714	0.138	0.164337
0.15	-0.0007436	0.142	0.0929629	0.138	0.170893
0.15	-0.00150506	0.143	0.0934616	0.139	0.174385
0.151	-0.00129362	0.143	0.0926255	0.14	0.177983
0.151	-0.00122339	0.144	0.0905701	0.14	0.181547
0.152	-0.0011526	0.144	0.088516	0.141	0.186694
0.153	-0.00108194	0.145	0.0865974	0.141	0.196828
0.153	-0.00128625	0.145	0.0854796	0.142	0.20733
0.154	-0.0022047	0.146	0.0845123	0.142	0.217803
0.154	-0.00193824	0.147	0.083548	0.143	0.226439
0.155	-0.00167211	0.147	0.0812692	0.144	0.232902
0.156	-0.00140648	0.148	0.0773246	0.144	0.239337
0.156	-0.0011229	0.148	0.0733308	0.145	0.245565
0.157	-0.00105495	0.149	0.0693305	0.145	0.254125
0.158	-0.00140583	0.15	0.0665073	0.146	0.264281
0.158	-0.00182983	0.15	0.0638737	0.146	0.274443
0.159	-0.00225256	0.151	0.0612402	0.147	0.28462
0.159	-0.00267545	0.151	0.0592347	0.148	0.295909
0.16	-0.00209844	0.152	0.0586518	0.148	0.30751
0.161	-0.000314836	0.152	0.0580746	0.149	0.319135
0.161	0.00149951	0.153	0.0575125	0.149	0.326951
0.162	0.00322199	0.154	0.0573816	0.15	0.334029
0.162	0.00498034	0.154	0.057808	0.15	0.341237
0.163	0.00671628	0.155	0.0582688	0.151	0.348481
0.164	0.00772758	0.155	0.0587615	0.152	0.356872
0.164	0.00831458	0.156	0.0595731	0.152	0.364978
0.165	0.00889984	0.157	0.0604736	0.153	0.373137
0.166	0.0094843	0.157	0.0613741	0.153	0.38044
0.166	0.0100686	0.158	0.0622669	0.154	0.385716
0.167	0.0100397	0.158	0.0623903	0.154	0.390987
0.167	0.0100255	0.159	0.062309	0.155	0.396241
0.168	0.0100402	0.159	0.0622271	0.156	0.400645
0.169	0.0100549	0.16	0.0628542	0.156	0.403811
0.169	0.0100697	0.161	0.0651277	0.157	0.406963
0.17	0.0115772	0.161	0.0675397	0.157	0.410144
0.17	0.0143495	0.162	0.069946	0.158	0.412711
0.171	0.017119	0.162	0.0708842	0.158	0.417805
0.172	0.0198716	0.163	0.0714362	0.159	0.422887
0.172	0.0226273	0.164	0.0719839	0.16	0.428212
0.173	0.0534802	0.164	0.0725628	0.16	0.435065
0.174	0.124921	0.165	0.0729655	0.161	0.442299
0.174	0.195941	0.165	0.0733211	0.161	0.44951
0.175	0.267498	0.166	0.073676	0.162	0.455997
0.175	0.338624	0.166	0.0748295	0.162	0.459127
0.176	0.432407	0.167	0.0773212	0.163	0.461787
0.177	0.574145	0.168	0.0798217	0.163	0.464579
0.177	0.715152	0.168	0.0821145	0.164	0.467719
0.178	0.857081	0.169	0.0829638	0.165	0.472754
0.178	0.999625	0.169	0.0837089	0.165	0.478479
0.179	1.15219	0.17	0.0844563	0.166	0.484181
0.18	1.32538	0.171	0.0853184	0.166	0.488269
0.18	1.50144	0.171	0.0863882	0.167	0.486837
0.181	1.6781	0.172	0.0873988	0.167	0.485392
0.181	1.85382	0.172	0.0884078	0.168	0.483957
0.182	2.02989	0.173	0.0901422	0.169	0.484516
0.183	2.21129	0.173	0.0932957	0.169	0.487358
0.183	2.39642	0.174	0.0964854	0.17	0.490227
0.184	2.57915	0.175	0.0995041	0.17	0.493105
0.185	2.76218	0.175	0.102021	0.171	0.495759
0.185	2.92947	0.176	0.104552	0.171	0.498073
0.186	3.04248	0.176	0.107084	0.172	0.500383
0.186	3.14722	0.177	0.109723	0.173	0.502165
0.187	3.25187	0.178	0.113875	0.173	0.503398
0.188	3.35715	0.178	0.118392	0.174	0.504638
0.188	3.46003	0.179	0.122928	0.174	0.505888
0.189	3.48851	0.179	0.127632	0.175	0.508674
0.189	3.51171	0.18	0.132437	0.175	0.513324
0.19	3.53486	0.18	0.137326	0.176	0.518058
0.191	3.55836	0.181	0.141976	0.177	0.522604
0.191	3.57668	0.182	0.144377	0.177	0.524645
0.192	3.5671	0.182	0.146406	0.178	0.526593
0.193	3.55093	0.183	0.148433	0.178	0.528532
0.193	3.5349	0.183	0.150649	0.179	0.531057
0.194	3.51869	0.184	0.154129	0.179	0.541956
0.194	3.50159	0.185	0.157591	0.18	0.553796
0.195	3.47371	0.185	0.160993	0.181	0.565506
0.196	3.4347	0.186	0.163729	0.181	0.576164
0.196	3.39597	0.186	0.1666	0.182	0.58531
0.197	3.35683	0.187	0.169453	0.182	0.594243
0.197	3.3179	0.187	0.172145	0.183	0.603244
0.198	3.28577	0.188	0.172827	0.183	0.613149
0.199	3.2615	0.189	0.173031	0.184	0.625018
0.199	3.23829	0.189	0.17324	0.185	0.637106
0.2	3.21504	0.19	0.175415	0.185	0.648907
0.201	3.19176	0.19	0.181515	0.186	0.661208
0.201	3.17185	0.191	0.187586	0.186	0.674737
0.202	3.15446	0.192	0.19346	0.187	0.68806
0.202	3.13716	0.192	0.197121	0.187	0.700102
0.203	3.11978	0.193	0.199939	0.188	0.715418
0.204	3.10245	0.193	0.202729	0.189	0.732286
0.204	3.08582	0.194	0.205046	0.189	0.749078
0.205	3.07102	0.194	0.205958	0.19	0.769229
0.205	3.0562	0.195	0.206796	0.19	0.796936
0.206	3.04134	0.196	0.207647	0.191	0.824578
0.207	3.02643	0.196	0.211786	0.191	0.85231
0.207	3.01372	0.197	0.218528	0.192	0.880957
0.208	3.00877	0.197	0.225246	0.192	0.912456
0.209	3.00399	0.198	0.231239	0.193	0.943559
0.209	2.99927	0.199	0.235899	0.194	0.974934
0.21	2.99451	0.199	0.240945	0.194	1.00859
0.21	2.98915	0.2	0.245943	0.195	1.04318
0.211	2.9822	0.2	0.251776	0.195	1.07785
0.212	2.97492	0.201	0.259989	0.196	1.11022
0.212	2.96756	0.201	0.268533	0.196	1.14159
0.213	2.96031	0.202	0.276939	0.197	1.17534
0.213	2.95406	0.203	0.287365	0.198	1.20905
0.214	2.95358	0.203	0.300583	0.198	1.23704
0.215	2.95544	0.204	0.313944	0.199	1.26728
0.215	2.95722	0.204	0.32647	0.199	1.29721
0.216	2.95906	0.205	0.337971	0.2	1.3266
0.216	2.961	0.206	0.350183	0.2	1.35323
0.217	2.96029	0.206	0.362283	0.201	1.38507
0.218	2.95394	0.207	0.372494	0.202	1.4173
0.218	2.94637	0.207	0.38412	0.202	1.44819
0.219	2.93877	0.208	0.395547	0.203	1.47749
0.22	2.9312	0.208	0.407683	0.203	1.50956
0.22	2.92421	0.209	0.420294	0.204	1.5422
0.221	2.91745	0.21	0.435161	0.204	1.57172
0.221	2.9106	0.21	0.4505	0.205	1.60058
0.222	2.90377	0.211	0.465802	0.206	1.63173
0.223	2.89694	0.211	0.477355	0.206	1.66231
0.223	2.88773	0.212	0.487548	0.207	1.68932
0.224	2.87001	0.213	0.497746	0.207	1.70885
0.224	2.85145	0.213	0.507876	0.208	1.72803
0.225	2.83282	0.214	0.522534	0.208	1.74709
0.226	2.81423	0.214	0.537664	0.209	1.76003
0.226	2.79558	0.215	0.552827	0.21	1.77158
0.227	2.77691	0.215	0.565389	0.21	1.78327
0.228	2.75817	0.216	0.574999	0.211	1.79494
0.228	2.73946	0.217	0.584594	0.211	1.80168
0.229	2.72087	0.217	0.594048	0.212	1.80976
0.229	2.70242	0.218	0.601735	0.212	1.81784
0.23	2.68604	0.218	0.610243	0.213	1.82425
0.231	2.67019	0.219	0.61871	0.214	1.82614
0.231	2.65432	0.22	0.627238	0.214	1.82783
0.232	2.63847	0.22	0.633936	0.215	1.82949
0.232	2.62353	0.221	0.640213	0.215	1.83262
0.233	2.61318	0.221	0.646356	0.216	1.83716
0.234	2.60506	0.222	0.647695	0.216	1.84129
0.234	2.59693	0.222	0.646738	0.217	1.8456
0.235	2.58885	0.223	0.645784	0.218	1.84943
0.236	2.58133	0.224	0.645045	0.218	1.85269
0.236	2.58884	0.224	0.648092	0.219	1.85603
0.237	2.60669	0.225	0.653481	0.219	1.85934
0.237	2.62479	0.225	0.658841	0.22	1.86076
0.238	2.64295	0.226	0.663325	0.22	1.85954
0.239	2.66113	0.227	0.664586	0.221	1.85823
0.239	2.68174	0.227	0.665593	0.221	1.85692
0.24	2.70792	0.228	0.666609	0.222	1.85404
0.24	2.73412	0.228	0.668775	0.223	1.84992
0.241	2.76045	0.229	0.669324	0.223	1.84579
0.242	2.78692	0.229	0.669563	0.224	1.84208
0.242	2.81764	0.23	0.669806	0.224	1.84429
0.243	2.84759	0.231	0.67312	0.225	1.84965
0.244	2.87777	0.231	0.678652	0.225	1.85502
0.244	2.90793	0.232	0.684156	0.226	1.86004
0.245	2.93803	0.232	0.687816	0.227	1.8638
0.245	2.96623	0.233	0.687035	0.227	1.86727
0.246	2.9922	0.234	0.685952	0.228	1.87073
0.247	3.01824	0.234	0.684872	0.228	1.87471
0.247	3.04431	0.235	0.684864	0.229	1.87755
0.248	3.07038	0.235	0.686875	0.229	1.88003
0.248	3.09109	0.236	0.689006	0.23	1.88259
0.249	3.10266	0.236	0.691265	0.231	1.88654
0.25	3.11419	0.237	0.698178	0.231	1.89157
0.25	3.12575	0.238	0.707157	0.232	1.8966
0.251	3.13723	0.238	0.715956	0.232	1.90073
0.251	3.14623	0.239	0.723054	0.233	1.89928
0.252	3.14919	0.239	0.729084	0.233	1.89687
0.253	3.15058	0.24	0.735191	0.234	1.89445
0.253	3.15197	0.241	0.741397	0.235	1.8924
0.254	3.15336	0.241	0.747376	0.235	1.89373
0.255	3.15532	0.242	0.751	0.236	1.89536
0.255	3.16023	0.242	0.75461	0.236	1.897
0.256	3.16564	0.243	0.757915	0.237	1.9
0.256	3.17108	0.243	0.765525	0.237	1.90535
0.257	3.17651	0.244	0.776046	0.238	1.91072
0.258	3.18193	0.245	0.786517	0.239	1.91602
0.258	3.18548	0.245	0.796802	0.239	1.91915
0.259	3.18768	0.246	0.810553	0.24	1.92024
0.259	3.18989	0.246	0.825394	0.24	1.92131
0.26	3.19209	0.247	0.84009	0.241	1.92239
0.261	3.19404	0.248	0.856776	0.241	1.92644
0.261	3.19075	0.248	0.878147	0.242	1.93183
0.262	3.18095	0.249	0.899296	0.243	1.93728
0.263	3.17114	0.249	0.921533	0.243	1.9415
0.263	3.16127	0.25	0.961968	0.244	1.94109
0.264	3.15145	0.25	1.00499	0.244	1.94019
0.264	3.14308	0.251	1.04797	0.245	1.93929
0.265	3.13815	0.252	1.08935	0.245	1.938
0.266	3.13414	0.252	1.13835	0.246	1.93801
0.266	3.13014	0.253	1.18883	0.247	1.93815
0.267	3.12615	0.253	1.23877	0.247	1.93828
0.267	3.12249	0.254	1.28897	0.248	1.9419
0.268	3.11947	0.255	1.34419	0.248	1.94653
0.269	3.11672	0.255	1.39948	0.249	1.95114
0.269	3.11389	0.256	1.4529	0.249	1.95525
0.27	3.1109	0.256	1.50407	0.25	1.95926
0.271	3.10805	0.257	1.55761	0.25	1.96341
0.271	3.11205	0.257	1.61111	0.251	1.96755
0.272	3.12303	0.258	1.65452	0.252	1.973
0.272	3.13445	0.259	1.70046	0.252	1.98178
0.273	3.14583	0.259	1.7462	0.253	1.99081
0.274	3.15718	0.26	1.79012	0.253	1.99984
0.274	3.17761	0.26	1.82325	0.254	2.01238
0.275	3.20725	0.261	1.85233	0.254	2.02862
0.275	3.23771	0.262	1.88167	0.255	2.0447
0.276	3.2679	0.262	1.91285	0.256	2.06134
0.277	3.29833	0.263	1.93877	0.256	2.08125
0.277	3.32829	0.263	1.96395	0.257	2.10212
0.278	3.35945	0.264	1.989	0.257	2.12286
0.278	3.39084	0.264	2.01297	0.258	2.14474
0.279	3.42225	0.265	2.03148	0.258	2.17065
0.28	3.45363	0.266	2.04952	0.259	2.19649
0.28	3.48458	0.266	2.0674	0.26	2.22255
0.281	3.51396	0.267	2.08272	0.26	2.25022
0.282	3.54284	0.267	2.09626	0.261	2.27995
0.282	3.57172	0.268	2.10989	0.261	2.30982
0.283	3.60034	0.269	2.12335	0.262	2.33845
0.283	3.62644	0.269	2.12903	0.262	2.35887
0.284	3.6415	0.27	2.13047	0.263	2.37719
0.285	3.65378	0.27	2.13192	0.264	2.39564
0.285	3.66604	0.271	2.1315	0.264	2.41417
0.286	3.6784	0.271	2.13125	0.265	2.43696
0.286	3.68814	0.272	2.13193	0.265	2.45958
0.287	3.69163	0.273	2.13259	0.266	2.48228
0.288	3.69363	0.273	2.13245	0.266	2.49795
0.288	3.69565	0.274	2.12717	0.267	2.50867
0.289	3.69766	0.274	2.12189	0.268	2.51934
0.29	3.69829	0.275	2.11557	0.268	2.5297
0.29	3.68961	0.275	2.10403	0.269	2.53844
0.291	3.67314	0.276	2.09065	0.269	2.54702
0.291	3.65594	0.277	2.0774	0.27	2.55543
0.292	3.63877	0.277	2.06635	0.27	2.56437
0.293	3.62168	0.278	2.05873	0.271	2.57446
0.293	3.6043	0.278	2.05037	0.272	2.58501
0.294	3.58455	0.279	2.04205	0.272	2.59554
0.294	3.56487	0.28	2.03146	0.273	2.60393
0.295	3.54511	0.28	2.01867	0.273	2.60437
0.296	3.52549	0.281	2.00569	0.274	2.60483
0.296	3.50683	0.281	1.99305	0.274	2.60529
0.297	3.48824	0.282	1.98264	0.275	2.60691
0.298	3.46908	0.282	1.97114	0.276	2.60755
0.298	3.44994	0.283	1.95966	0.276	2.60819
0.299	3.43062	0.284	1.94907	0.277	2.60863
0.299	3.41018	0.284	1.94123	0.277	2.60584
0.3	3.38385	0.285	1.93384	0.278	2.60049
0.301	3.3554	0.285	1.92629	0.278	2.5951
0.301	3.3272	0.286	1.92199	0.279	2.58987
0.302	3.29862	0.287	1.92089	0.279	2.58686
0.302	3.273	0.287	1.91989	0.28	2.58517
0.303	3.25067	0.288	1.91891	0.281	2.58346
0.304	3.2281	0.288	1.91991	0.281	2.5817
0.304	3.20535	0.289	1.92162	0.282	2.57357
0.305	3.18285	0.289	1.92332	0.282	2.56496
0.306	3.16094	0.29	1.92602	0.283	2.55632
0.306	3.14209	0.291	1.92949	0.283	2.54979
0.307	3.12409	0.291	1.93284	0.284	2.54596
0.307	3.10623	0.292	1.93619	0.285	2.5422
0.308	3.08837	0.292	1.94054	0.285	2.53843
0.309	3.07049	0.293	1.94703	0.286	2.53421
0.309	3.05399	0.294	1.95358	0.286	2.52927
0.31	3.03233	0.294	1.95846	0.287	2.52422
0.31	3.01045	0.295	1.95355	0.287	2.51912
0.311	2.98891	0.295	1.94651	0.288	2.51282
0.312	2.96726	0.296	1.93939	0.289	2.50646
0.312	2.94879	0.296	1.93308	0.289	2.5002
0.313	2.92732	0.297	1.9297	0.29	2.4952
0.313	2.90416	0.298	1.92633	0.29	2.49111
0.314	2.88071	0.298	1.92316	0.291	2.48669
0.315	2.85771	0.299	1.92451	0.291	2.48224
0.315	2.8372	0.299	1.92768	0.292	2.47751
0.316	2.82287	0.3	1.93088	0.293	2.47502
0.317	2.8101	0.301	1.93235	0.293	2.47282
0.317	2.7973	0.301	1.92706	0.294	2.47076
0.318	2.78451	0.302	1.92092	0.294	2.47084
0.318	2.77172	0.302	1.9148	0.295	2.47128
0.319	2.75283	0.303	1.91512	0.295	2.47173
0.32	2.7289	0.303	1.9179	0.296	2.47178
0.32	2.70461	0.304	1.92064	0.297	2.4668
0.321	2.68073	0.305	1.9231	0.297	2.4602
0.321	2.65863	0.305	1.92427	0.298	2.45354
0.322	2.64156	0.306	1.92624	0.298	2.44909
0.323	2.62575	0.306	1.9282	0.299	2.44576
0.323	2.60873	0.307	1.92802	0.299	2.4422
0.324	2.59087	0.308	1.92354	0.3	2.43865
0.325	2.57297	0.308	1.91909	0.301	2.43454
0.325	2.55849	0.309	1.91484	0.301	2.43205
0.326	2.54668	0.309	1.91472	0.302	2.42956
0.326	2.53485	0.31	1.9168	0.302	2.427
0.327	2.52302	0.31	1.91887	0.303	2.42328
0.328	2.51119	0.311	1.92166	0.303	2.41902
0.328	2.49884	0.312	1.92856	0.304	2.4148
0.329	2.48312	0.312	1.93591	0.305	2.41129
0.329	2.4668	0.313	1.94338	0.305	2.41323
0.33	2.45054	0.313	1.94605	0.306	2.41526
0.331	2.43427	0.314	1.94218	0.306	2.41727
0.331	2.41812	0.315	1.93853	0.307	2.41847
0.332	2.40885	0.315	1.93474	0.307	2.41631
0.333	2.39977	0.316	1.9349	0.308	2.41412
0.333	2.3907	0.316	1.94153	0.309	2.41176
0.334	2.3816	0.317	1.94852	0.309	2.40714
0.334	2.37252	0.317	1.95552	0.31	2.40199
0.335	2.36361	0.318	1.95918	0.31	2.39683
0.336	2.35387	0.319	1.96041	0.311	2.39185
0.336	2.34402	0.319	1.96163	0.311	2.38532
0.337	2.33423	0.32	1.96166	0.312	2.37848
0.337	2.3245	0.32	1.96002	0.312	2.37159
0.338	2.31654	0.321	1.95843	0.313	2.36483
0.339	2.31046	0.322	1.95701	0.314	2.35875
0.339	2.30448	0.322	1.96108	0.314	2.35277
0.34	2.29847	0.323	1.9699	0.315	2.34685
0.341	2.29249	0.323	1.9787	0.315	2.34521
0.341	2.28595	0.324	1.98662	0.316	2.34583
0.342	2.27511	0.324	1.98877	0.316	2.34646
0.342	2.26327	0.325	1.99062	0.317	2.34697
0.343	2.25136	0.326	1.99246	0.318	2.34504
0.344	2.23945	0.326	1.99421	0.318	2.34282
0.344	2.22907	0.327	1.9956	0.319	2.34063
0.345	2.2184	0.327	1.99699	0.319	2.33912
0.345	2.20705	0.328	1.99838	0.32	2.33746
0.346	2.19565	0.329	1.99951	0.32	2.33563
0.347	2.18422	0.329	2.00063	0.321	2.33382
0.347	2.17286	0.33	2.00175	0.322	2.33191
0.348	2.16262	0.33	2.0018	0.322	2.33136
0.348	2.15185	0.331	1.9973	0.323	2.33091
0.349	2.14101	0.331	1.99203	0.323	2.33046
0.35	2.13015	0.332	1.98676	0.324	2.32946
0.35	2.11925	0.333	1.98034	0.324	2.32707
0.351	2.1082	0.333	1.9725	0.325	2.32452
0.352	2.0974	0.334	1.96474	0.326	2.32196
0.352	2.08663	0.334	1.95714	0.326	2.31807
0.353	2.07585	0.335	1.95567	0.327	2.31178
0.353	2.06547	0.336	1.95565	0.327	2.3055
0.354	2.05807	0.336	1.95563	0.328	2.29977
0.355	2.05019	0.337	1.95497	0.328	2.2983
0.355	2.04116	0.337	1.95029	0.329	2.29769
0.356	2.0322	0.338	1.94541	0.33	2.29709
0.356	2.02321	0.338	1.94065	0.33	2.29532
0.357	2.01611	0.339	1.93808	0.331	2.29083
0.358	2.00765	0.34	1.93668	0.331	2.28613
0.358	1.99634	0.34	1.93527	0.332	2.28145
0.359	1.98502	0.341	1.93388	0.332	2.27813
0.36	1.97371	0.341	1.93227	0.333	2.27756
0.36	1.96276	0.342	1.93037	0.334	2.27707
0.361	1.95293	0.343	1.92844	0.334	2.27676
0.361	1.94395	0.343	1.92528	0.335	2.27808
0.362	1.93495	0.344	1.92057	0.335	2.27911
0.363	1.92599	0.344	1.91589	0.336	2.28013
0.363	1.91699	0.345	1.91145	0.336	2.28067
0.364	1.9064	0.345	1.90784	0.337	2.28
0.364	1.89229	0.346	1.90223	0.338	2.27934
0.365	1.87703	0.347	1.89665	0.338	2.27869
0.366	1.86189	0.347	1.89086	0.339	2.27763
0.366	1.84682	0.348	1.88706	0.339	2.27297
0.367	1.83408	0.348	1.88438	0.34	2.26834
0.368	1.82341	0.349	1.88167	0.34	2.26366
0.368	1.81278	0.35	1.87949	0.341	2.25995
0.369	1.80219	0.35	1.87708	0.341	2.2572
0.369	1.79161	0.351	1.87453	0.342	2.25444
0.37	1.78305	0.351	1.872	0.343	2.2514
0.371	1.77838	0.352	1.86731	0.343	2.24611
0.371	1.77443	0.352	1.86076	0.344	2.24021
0.372	1.77049	0.353	1.85424	0.344	2.23433
0.372	1.76655	0.354	1.84896	0.345	2.2277
0.373	1.7626	0.354	1.84841	0.345	2.21788
0.374	1.7544	0.355	1.84817	0.346	2.20814
0.374	1.74264	0.355	1.84792	0.347	2.19834
0.375	1.73161	0.356	1.84652	0.347	2.19213
0.375	1.72111	0.357	1.84367	0.348	2.18841
0.376	1.71049	0.357	1.84079	0.348	2.1847
0.377	1.70139	0.358	1.83781	0.349	2.18044
0.377	1.69446	0.358	1.83338	0.349	2.17017
0.378	1.68774	0.359	1.82878	0.35	2.15875
0.379	1.6811	0.359	1.82415	0.351	2.14731
0.379	1.6744	0.36	1.81952	0.351	2.13799
0.38	1.6677	0.361	1.81593	0.352	2.13203
0.38	1.66113	0.361	1.81233	0.352	2.12607
0.381	1.6546	0.362	1.80874	0.353	2.12003
0.382	1.64806	0.362	1.80527	0.353	2.11522
0.382	1.64149	0.363	1.80187	0.354	2.11038
0.383	1.63462	0.364	1.79847	0.355	2.10541
0.383	1.62399	0.364	1.79436	0.355	2.10047
0.384	1.61087	0.365	1.78775	0.356	2.09558
0.385	1.59783	0.365	1.78086	0.356	2.09117
0.385	1.58467	0.366	1.77394	0.357	2.08676
0.386	1.57249	0.366	1.76926	0.357	2.08331
0.387	1.56538	0.367	1.76588	0.358	2.08229
0.387	1.56239	0.368	1.7627	0.359	2.08134
0.388	1.55996	0.368	1.75979	0.359	2.0804
0.388	1.55755	0.369	1.75751	0.36	2.07986
0.389	1.55515	0.369	1.75449	0.36	2.08029
0.39	1.55234	0.37	1.75138	0.361	2.08079
0.39	1.54716	0.371	1.7481	0.361	2.08128
0.391	1.54129	0.371	1.74321	0.362	2.08265
0.391	1.5354	0.372	1.73809	0.363	2.083
0.392	1.52957	0.372	1.73298	0.363	2.08323
0.393	1.52346	0.373	1.72869	0.364	2.0834
0.393	1.51636	0.373	1.72401	0.364	2.08132
0.394	1.50911	0.374	1.71933	0.365	2.07806
0.395	1.50182	0.375	1.71463	0.365	2.0748
0.395	1.49455	0.375	1.71083	0.366	2.07139
0.396	1.48929	0.376	1.70822	0.367	2.06573
0.396	1.48649	0.376	1.70562	0.367	2.05932
0.397	1.48326	0.377	1.70331	0.368	2.05297
0.398	1.48001	0.378	1.70016	0.368	2.04672
0.398	1.47676	0.378	1.69611	0.369	2.04206
0.399	1.47317	0.379	1.69204	0.369	2.03784
0.399	1.46692	0.379	1.68831	0.37	2.03364
0.4	1.45959	0.38	1.68508	0.37	2.02998
0.401	1.45225	0.38	1.68193	0.371	2.02399
0.401	1.44494	0.381	1.67891	0.372	2.0178
0.402	1.43799	0.382	1.67778	0.372	2.01187
0.403	1.43137	0.382	1.67746	0.373	2.00646
0.403	1.42379	0.383	1.67719	0.373	2.00069
0.404	1.41617	0.383	1.67621	0.374	1.9949
0.404	1.40843	0.384	1.6732	0.374	1.98989
0.405	1.40077	0.385	1.66977	0.375	1.98879
0.406	1.39503	0.385	1.66636	0.376	1.98847
0.406	1.39108	0.386	1.66466	0.376	1.98817
0.407	1.38727	0.386	1.66148	0.377	1.98736
0.407	1.38344	0.387	1.65783	0.377	1.9804
0.408	1.37965	0.387	1.65414	0.378	1.97046
0.409	1.37625	0.388	1.65	0.378	1.96012
0.409	1.37268	0.389	1.64509	0.379	1.95082
0.41	1.3691	0.389	1.64025	0.38	1.94617
0.41	1.36557	0.39	1.63532	0.38	1.94227
0.411	1.362	0.39	1.6295	0.381	1.93838
0.412	1.35865	0.391	1.62342	0.381	1.93522
0.412	1.35562	0.392	1.61735	0.382	1.93096
0.413	1.35259	0.392	1.61149	0.382	1.92639
0.414	1.34957	0.393	1.60612	0.383	1.92164
0.414	1.34654	0.393	1.60064	0.384	1.91298
0.415	1.3435	0.394	1.59525	0.384	1.90003
0.415	1.34044	0.394	1.59196	0.385	1.88707
0.416	1.33738	0.395	1.58982	0.385	1.87485
0.417	1.33429	0.396	1.58763	0.386	1.86846
0.417	1.33123	0.396	1.58554	0.386	1.86316
0.418	1.32687	0.397	1.5821	0.387	1.85781
0.418	1.31899	0.397	1.57779	0.388	1.85214
0.419	1.31023	0.398	1.57344	0.388	1.84451
0.42	1.30139	0.399	1.5697	0.389	1.83678
0.42	1.2926	0.399	1.56787	0.389	1.8291
0.421	1.28416	0.4	1.56615	0.39	1.82344
0.422	1.27659	0.4	1.56443	0.39	1.82183
0.422	1.2692	0.401	1.56071	0.391	1.82028
0.423	1.26181	0.401	1.55562	0.392	1.81887
0.423	1.2544	0.402	1.55062	0.392	1.82028
0.424	1.24704	0.403	1.54547	0.393	1.82204
0.425	1.23973	0.403	1.53885	0.393	1.82381
0.425	1.23248	0.404	1.53196	0.394	1.82552
0.426	1.22527	0.404	1.52506	0.394	1.82523
0.426	1.21802	0.405	1.52015	0.395	1.82468
0.427	1.21075	0.406	1.51828	0.396	1.82413
0.428	1.20605	0.406	1.51655	0.396	1.82496
0.428	1.20202	0.407	1.51482	0.397	1.82898
0.429	1.19818	0.407	1.51004	0.397	1.83327
0.43	1.19433	0.408	1.50456	0.398	1.8375
0.43	1.19022	0.408	1.49907	0.398	1.83442
0.431	1.18663	0.409	1.49482	0.399	1.82624
0.431	1.18395	0.41	1.49297	0.399	1.81807
0.432	1.18135	0.41	1.49113	0.4	1.81014
0.433	1.17876	0.411	1.48937	0.401	1.80748
0.433	1.17617	0.411	1.48811	0.401	1.80544
0.434	1.17278	0.412	1.48586	0.402	1.80343
0.434	1.16793	0.413	1.4836	0.402	1.80072
0.435	1.16311	0.413	1.4811	0.403	1.79676
0.436	1.15828	0.414	1.47638	0.403	1.79284
0.436	1.15345	0.414	1.47094	0.404	1.78892
0.437	1.14869	0.415	1.46549	0.405	1.7816
0.438	1.14419	0.415	1.46042	0.405	1.77215
0.438	1.13967	0.416	1.45475	0.406	1.76267
0.439	1.13515	0.417	1.4488	0.406	1.75425
0.439	1.13064	0.417	1.44284	0.407	1.74862
0.44	1.12606	0.418	1.43675	0.407	1.74333
0.441	1.12067	0.418	1.43061	0.408	1.73804
0.441	1.11458	0.419	1.42444	0.409	1.73243
0.442	1.1085	0.42	1.41891	0.409	1.72935
0.442	1.10242	0.42	1.41619	0.41	1.72727
0.443	1.09679	0.421	1.4141	0.41	1.72522
0.444	1.09253	0.421	1.41214	0.411	1.72332
0.444	1.08875	0.422	1.41035	0.411	1.71828
0.445	1.08495	0.422	1.40936	0.412	1.71323
0.445	1.08118	0.423	1.40824	0.413	1.70826
0.446	1.07794	0.424	1.4071	0.413	1.70426
0.447	1.0749	0.424	1.40678	0.414	1.70055
0.447	1.07161	0.425	1.40482	0.414	1.69694
0.448	1.06827	0.425	1.40268	0.415	1.69382
0.449	1.06496	0.426	1.40054	0.415	1.69258
0.449	1.06158	0.426	1.39644	0.416	1.69117
0.45	1.05562	0.427	1.3896	0.417	1.68977
0.45	1.04843	0.428	1.38276	0.417	1.68518
0.451	1.04119	0.428	1.37589	0.418	1.67555
0.452	1.03394	0.429	1.36965	0.418	1.66599
0.452	1.02678	0.429	1.36404	0.419	1.65672
0.453	1.02263	0.43	1.35841	0.419	1.65198
0.453	1.02086	0.431	1.35271	0.42	1.64905
0.454	1.01908	0.431	1.34652	0.421	1.64606
0.455	1.0173	0.432	1.34031	0.421	1.64298
0.455	1.01549	0.432	1.33414	0.422	1.63873
0.456	1.01281	0.433	1.33013	0.422	1.63438
0.457	1.00905	0.433	1.32702	0.423	1.63003
0.457	1.00529	0.434	1.32392	0.423	1.62505
0.458	1.00151	0.435	1.32184	0.424	1.61627
0.458	0.99774	0.435	1.32252	0.425	1.60746
0.459	0.993219	0.436	1.32344	0.425	1.59885
0.46	0.987415	0.436	1.32436	0.426	1.5947
0.46	0.981381	0.437	1.32256	0.426	1.59331
0.461	0.975339	0.438	1.31768	0.427	1.59193
0.461	0.969286	0.438	1.3128	0.427	1.59046
0.462	0.964786	0.439	1.30792	0.428	1.58578
0.463	0.962372	0.439	1.30554	0.428	1.58092
0.463	0.960266	0.44	1.30341	0.429	1.57625
0.464	0.958165	0.44	1.3013	0.43	1.57296
0.465	0.956051	0.441	1.29953	0.43	1.57203
0.465	0.953193	0.442	1.29908	0.431	1.57132
0.466	0.94929	0.442	1.29866	0.431	1.57057
0.466	0.94543	0.443	1.29813	0.432	1.57085
0.467	0.94161	0.443	1.29406	0.432	1.5719
0.468	0.937761	0.444	1.28781	0.433	1.57293
0.468	0.933983	0.445	1.28156	0.434	1.57383
0.469	0.929886	0.445	1.27609	0.434	1.56968
0.469	0.921927	0.446	1.2741	0.435	1.56181
0.47	0.913636	0.446	1.27224	0.435	1.5539
0.471	0.905411	0.447	1.27038	0.436	1.54612
0.471	0.897838	0.447	1.26514	0.436	1.54253
0.472	0.894078	0.448	1.25492	0.437	1.53965
0.472	0.893025	0.449	1.24472	0.438	1.53675
0.473	0.892746	0.449	1.23422	0.438	1.53267
0.474	0.892466	0.45	1.22684	0.439	1.52395
0.474	0.892127	0.45	1.22176	0.439	1.51484
0.475	0.891329	0.451	1.21667	0.44	1.50573
0.476	0.888654	0.452	1.21397	0.44	1.49935
0.476	0.885374	0.452	1.21153	0.441	1.49489
0.477	0.882069	0.453	1.20827	0.442	1.49037
0.477	0.87877	0.453	1.205	0.442	1.48587
0.478	0.875066	0.454	1.20087	0.443	1.48512
0.479	0.871429	0.454	1.19619	0.443	1.48624
0.479	0.868322	0.455	1.19149	0.444	1.48735
0.48	0.865225	0.456	1.18772	0.444	1.4882
0.48	0.862116	0.456	1.18851	0.445	1.4827
0.481	0.859046	0.457	1.18946	0.446	1.47524
0.482	0.860215	0.457	1.19042	0.446	1.46773
0.482	0.860988	0.458	1.18876	0.447	1.46177
0.483	0.861771	0.459	1.18387	0.447	1.46049
0.484	0.862599	0.459	1.17897	0.448	1.45983
0.484	0.863469	0.46	1.17416	0.448	1.45917
0.485	0.862975	0.46	1.17304	0.449	1.45725
0.485	0.860485	0.461	1.17409	0.45	1.45324
0.486	0.857984	0.461	1.17516	0.45	1.44925
0.487	0.85548	0.462	1.17599	0.451	1.44505
0.487	0.852966	0.463	1.17382	0.451	1.43892
0.488	0.850796	0.463	1.17104	0.452	1.43227
0.488	0.850004	0.464	1.16826	0.452	1.42568
0.489	0.848435	0.464	1.167	0.453	1.42042
0.49	0.846862	0.465	1.1683	0.454	1.41962
0.49	0.845297	0.466	1.1696	0.454	1.41908
0.491	0.843627	0.466	1.17065	0.455	1.41855
0.492	0.840786	0.467	1.1663	0.455	1.41667
0.492	0.836642	0.467	1.15999	0.456	1.4137
0.493	0.832426	0.468	1.15368	0.456	1.41079
0.493	0.828238	0.468	1.14727	0.457	1.40808
0.494	0.82411	0.469	1.14102	0.457	1.40586
0.495	0.821395	0.47	1.13484	0.458	1.40128
0.495	0.821078	0.47	1.12863	0.459	1.39673
0.496	0.821288	0.471	1.12587	0.459	1.3922
0.496	0.821495	0.471	1.12461	0.46	1.38876
0.497	0.821705	0.472	1.12336	0.46	1.38582
0.498	0.821774	0.473	1.12125	0.461	1.3829
0.498	0.817011	0.473	1.11532	0.461	1.38014
0.499	0.81072	0.474	1.1092	0.462	1.37475
0.5	0.804484	0.474	1.10343	0.463	1.36908
0.5	0.798249	0.475	1.09898	0.463	1.3636
0.501	0.792358	0.475	1.09644	0.464	1.35753
0.501	0.788768	0.476	1.09374	0.464	1.35127
0.502	0.78689	0.477	1.09091	0.465	1.34494
0.503	0.785014	0.477	1.08864	0.465	1.33872
0.503	0.783148	0.478	1.08661	0.466	1.33635
0.504	0.78145	0.478	1.08457	0.467	1.33563
0.504	0.780607	0.479	1.08185	0.467	1.33489
0.505	0.778687	0.48	1.07612	0.468	1.33386
0.506	0.776754	0.48	1.06998	0.468	1.33113
0.506	0.77485	0.481	1.06381	0.469	1.32827
0.507	0.772619	0.481	1.05941	0.469	1.32542
0.507	0.769013	0.482	1.05774	0.47	1.3243
0.508	0.764933	0.482	1.05607	0.471	1.32639
0.509	0.760959	0.483	1.05454	0.471	1.32864
0.509	0.756945	0.484	1.05433	0.472	1.33089
0.51	0.752961	0.484	1.05409	0.472	1.33027
0.511	0.7519	0.485	1.05384	0.473	1.32671
0.511	0.752972	0.485	1.05229	0.473	1.32315
0.512	0.754042	0.486	1.04748	0.474	1.31955
0.512	0.755094	0.487	1.04244	0.475	1.31683
0.513	0.756154	0.487	1.03737	0.475	1.31437
0.514	0.756607	0.488	1.03703	0.476	1.3119
0.514	0.752963	0.488	1.03954	0.476	1.30943
0.515	0.748891	0.489	1.04203	0.477	1.30682
0.515	0.744769	0.489	1.04409	0.477	1.30418
0.516	0.740671	0.49	1.04036	0.478	1.30153
0.517	0.736644	0.491	1.0358	0.479	1.29789
0.517	0.734941	0.491	1.0312	0.479	1.29271
0.518	0.733365	0.492	1.02746	0.48	1.28733
0.519	0.731782	0.492	1.02424	0.48	1.28231
0.519	0.730214	0.493	1.02097	0.481	1.28005
0.52	0.728496	0.494	1.01792	0.481	1.27648
0.52	0.725938	0.494	1.0163	0.482	1.2729
0.521	0.723187	0.495	1.0138	0.483	1.26924
0.522	0.720444	0.495	1.01132	0.483	1.26665
0.522	0.717702	0.496	1.00796	0.484	1.26534
0.523	0.715021	0.496	1.00405	0.484	1.26397
0.523	0.712602	0.497	1.00191	0.485	1.26255
0.524	0.71018	0.498	0.999797	0.485	1.25824
0.525	0.707798	0.498	0.999827	0.486	1.2518
0.525	0.705358	0.499	1.00042	0.486	1.2454
0.526	0.702958	0.499	1.00075	0.487	1.23917
0.527	0.702218	0.5	1.00109	0.488	1.23379
0.527	0.702475	0.501	1.00144	0.488	1.22858
0.528	0.702731	0.501	1.00138	0.489	1.22334
0.528	0.702986	0.502	1.00133	0.489	1.21898
0.529	0.703241	0.502	1.00149	0.49	1.21663
0.53	0.702018	0.503	1.00123	0.49	1.21427
0.53	0.698958	0.503	1.00079	0.491	1.21193
0.531	0.695833	0.504	1.00036	0.492	1.20649
0.531	0.692706	0.505	0.998744	0.492	1.19889
0.532	0.689567	0.505	0.995258	0.493	1.19132
0.533	0.68667	0.506	0.991729	0.493	1.18456
0.533	0.685326	0.506	0.988196	0.494	1.18339
0.534	0.683985	0.507	0.985181	0.494	1.18348
0.535	0.682666	0.508	0.981783	0.495	1.18356
0.535	0.681415	0.508	0.978388	0.496	1.18325
0.536	0.680362	0.509	0.975168	0.496	1.17856
0.536	0.679178	0.509	0.96814	0.497	1.17387
0.537	0.677548	0.51	0.960882	0.497	1.16918
0.538	0.67583	0.51	0.953551	0.498	1.16548
0.538	0.674097	0.511	0.947875	0.498	1.1631
0.539	0.672365	0.512	0.943628	0.499	1.1607
0.539	0.671567	0.512	0.939444	0.5	1.15844
0.54	0.672099	0.513	0.935084	0.5	1.15856
0.541	0.672631	0.513	0.930863	0.501	1.15962
0.541	0.673163	0.514	0.927153	0.501	1.16067
0.542	0.673843	0.515	0.923449	0.502	1.16116
0.542	0.675255	0.515	0.920128	0.502	1.159
0.543	0.675738	0.516	0.917431	0.503	1.15673
0.544	0.67622	0.516	0.914687	0.504	1.15451
0.544	0.676703	0.517	0.911891	0.504	1.15443
0.545	0.677184	0.517	0.911613	0.505	1.15639
0.546	0.676203	0.518	0.909056	0.505	1.15831
0.546	0.673102	0.519	0.906476	0.506	1.16024
0.547	0.669848	0.519	0.903756	0.506	1.1599
0.547	0.66659	0.52	0.901112	0.507	1.15846
0.548	0.663334	0.52	0.898909	0.508	1.15699
0.549	0.66057	0.521	0.896691	0.508	1.15532
0.549	0.6587	0.522	0.893585	0.509	1.15271
0.55	0.657005	0.522	0.889323	0.509	1.15014
0.55	0.655307	0.523	0.885031	0.51	1.14757
0.551	0.653608	0.523	0.880733	0.51	1.14488
0.552	0.651155	0.524	0.87655	0.511	1.1409
0.552	0.648149	0.524	0.871812	0.512	1.13666
0.553	0.645119	0.525	0.867137	0.512	1.13242
0.554	0.642087	0.526	0.862449	0.513	1.12855
0.554	0.63905	0.526	0.864684	0.513	1.12485
0.555	0.636079	0.527	0.867661	0.514	1.12115
0.555	0.634699	0.527	0.870544	0.514	1.1175
0.556	0.632889	0.528	0.872405	0.515	1.11624
0.557	0.631081	0.529	0.87162	0.515	1.11634
0.557	0.629272	0.529	0.870467	0.516	1.11644
0.558	0.627729	0.53	0.869239	0.517	1.11635
0.558	0.627438	0.53	0.868023	0.517	1.11524
0.559	0.626941	0.531	0.866922	0.518	1.11391
0.56	0.626444	0.531	0.865817	0.518	1.11258
0.56	0.625944	0.532	0.864711	0.519	1.11223
0.561	0.625402	0.533	0.864556	0.519	1.11182
0.562	0.624628	0.533	0.864703	0.52	1.11098
0.562	0.62373	0.534	0.864849	0.521	1.11011
0.563	0.622842	0.534	0.863902	0.521	1.10939
0.563	0.621947	0.535	0.859502	0.522	1.10879
0.564	0.621054	0.536	0.854683	0.522	1.10818
0.565	0.618991	0.536	0.8499	0.523	1.1073
0.565	0.614372	0.537	0.846176	0.523	1.10453
0.566	0.609214	0.537	0.842943	0.524	1.10105
0.566	0.604163	0.538	0.839713	0.525	1.09759
0.567	0.599028	0.538	0.836483	0.525	1.09434
0.568	0.594606	0.539	0.834062	0.526	1.09086
0.568	0.59432	0.54	0.831844	0.526	1.08694
0.569	0.594082	0.54	0.829634	0.527	1.08307
0.569	0.593844	0.541	0.827084	0.527	1.07983
0.57	0.593609	0.541	0.822443	0.528	1.07821
0.571	0.593305	0.542	0.817735	0.529	1.07659
0.571	0.591743	0.543	0.81315	0.529	1.07499
0.572	0.589383	0.543	0.811238	0.53	1.07269
0.573	0.587009	0.544	0.812647	0.53	1.06978
0.573	0.584649	0.544	0.814098	0.531	1.06687
0.574	0.582414	0.545	0.815726	0.531	1.064
0.574	0.581244	0.545	0.813796	0.532	1.06304
0.575	0.580971	0.546	0.809205	0.533	1.06271
0.576	0.5807	0.547	0.8046	0.533	1.06238
0.576	0.580429	0.547	0.799805	0.534	1.06235
0.577	0.58039	0.548	0.796392	0.534	1.06235
0.577	0.580789	0.548	0.792953	0.535	1.06234
0.578	0.580536	0.549	0.789665	0.535	1.06233
0.579	0.580096	0.55	0.78819	0.536	1.06124
0.579	0.579653	0.55	0.787387	0.537	1.05854
0.58	0.579213	0.551	0.786577	0.537	1.05585
0.581	0.576926	0.551	0.784889	0.538	1.05307
0.581	0.576028	0.552	0.779448	0.538	1.05072
0.582	0.575283	0.552	0.77342	0.539	1.0463
0.582	0.574531	0.553	0.767369	0.539	1.04182
0.583	0.573782	0.554	0.763208	0.54	1.03724
0.584	0.574386	0.554	0.760196	0.541	1.03248
0.584	0.574717	0.555	0.757195	0.541	1.02954
0.585	0.575047	0.555	0.754202	0.542	1.02673
0.585	0.575378	0.556	0.751576	0.542	1.02391
0.586	0.575705	0.557	0.749524	0.543	1.02036
0.587	0.575449	0.557	0.747494	0.543	1.01603
0.587	0.574613	0.558	0.744859	0.544	1.0117
0.588	0.573916	0.558	0.739965	0.544	1.00868
0.589	0.573253	0.559	0.735017	0.545	1.00856
0.589	0.572632	0.559	0.730157	0.546	1.00861
0.59	0.572012	0.56	0.728208	0.546	1.00867
0.59	0.571468	0.561	0.728333	0.547	1.00901
0.591	0.570133	0.561	0.728459	0.547	1.01004
0.592	0.568788	0.562	0.728723	0.548	1.01108
0.592	0.56744	0.562	0.729284	0.548	1.01211
0.593	0.566017	0.563	0.729474	0.549	1.00965
0.593	0.56355	0.564	0.729661	0.55	1.00585
0.594	0.560299	0.564	0.729125	0.55	1.00203
0.595	0.557033	0.565	0.728769	0.551	0.99907
0.595	0.553747	0.565	0.728414	0.551	0.999071
0.596	0.550552	0.566	0.728383	0.552	0.999469
0.597	0.547779	0.566	0.72966	0.552	0.999869
0.597	0.545259	0.567	0.731136	0.553	0.998771
0.598	0.542646	0.568	0.732609	0.554	0.995476
0.598	0.540065	0.568	0.731983	0.554	0.992146
0.599	0.537432	0.569	0.727312	0.555	0.988894
0.6	0.534841	0.569	0.722448	0.555	0.989173
0.6	0.532737	0.57	0.717651	0.556	0.991578
0.601	0.530815	0.571	0.715779	0.556	0.993982
0.601	0.528897	0.571	0.714384	0.557	0.996293
0.602	0.526978	0.572	0.713004	0.558	0.994936
0.603	0.526077	0.572	0.711127	0.558	0.992238
0.603	0.524728	0.573	0.709471	0.559	0.989514
0.604	0.523223	0.573	0.707886	0.559	0.986077
0.604	0.521731	0.574	0.706297	0.56	0.983273
0.605	0.520236	0.575	0.705255	0.56	0.980819
0.606	0.518647	0.575	0.705041	0.561	0.978442
0.606	0.5173	0.576	0.704847	0.562	0.977493
0.607	0.516209	0.576	0.704779	0.562	0.976691
0.608	0.515117	0.577	0.70579	0.563	0.975884
0.608	0.514032	0.577	0.706646	0.563	0.974601
0.609	0.513005	0.578	0.7075	0.564	0.969674
0.609	0.51236	0.579	0.708675	0.564	0.963444
0.61	0.511583	0.579	0.710432	0.565	0.95719
0.611	0.510793	0.58	0.712178	0.566	0.952403
0.611	0.510012	0.58	0.713909	0.566	0.95224
0.612	0.509017	0.581	0.713112	0.567	0.951983
0.612	0.507474	0.582	0.710467	0.567	0.951729
0.613	0.505944	0.582	0.707874	0.568	0.950708
0.614	0.504422	0.583	0.705145	0.568	0.946529
0.614	0.502889	0.583	0.702088	0.569	0.942003
0.615	0.501492	0.584	0.698984	0.57	0.937494
0.616	0.501177	0.584	0.695887	0.57	0.933241
0.616	0.500993	0.585	0.692853	0.571	0.92909
0.617	0.500685	0.586	0.690983	0.571	0.924876
0.617	0.500374	0.586	0.68929	0.572	0.920743
0.618	0.500064	0.587	0.687593	0.572	0.917786
0.619	0.499008	0.587	0.685624	0.573	0.91516
0.619	0.49775	0.588	0.68294	0.574	0.912519
0.62	0.496496	0.589	0.680225	0.574	0.909903
0.62	0.495234	0.589	0.677647	0.575	0.908941
0.621	0.493984	0.59	0.678171	0.575	0.908256
0.622	0.493008	0.59	0.679894	0.576	0.907566
0.622	0.490159	0.591	0.681624	0.576	0.907368
0.623	0.487033	0.591	0.683011	0.577	0.907141
0.624	0.483921	0.592	0.681318	0.577	0.906833
0.624	0.480845	0.593	0.679472	0.578	0.906524
0.625	0.477473	0.593	0.677621	0.579	0.906657
0.625	0.47374	0.594	0.676895	0.579	0.907622
0.626	0.470482	0.594	0.677362	0.58	0.908657
0.627	0.467221	0.595	0.677824	0.58	0.90969
0.627	0.46394	0.596	0.678387	0.581	0.909763
0.628	0.461142	0.596	0.678823	0.581	0.907951
0.628	0.459966	0.597	0.679059	0.582	0.906149
0.629	0.459542	0.597	0.679298	0.583	0.903824
0.63	0.459171	0.598	0.678578	0.583	0.901749
0.63	0.458805	0.598	0.676433	0.584	0.900732
0.631	0.458315	0.599	0.674264	0.584	0.899701
0.632	0.457412	0.6	0.67213	0.585	0.899466
0.632	0.456336	0.6	0.67086	0.585	0.899115
0.633	0.455266	0.601	0.669479	0.586	0.898431
0.633	0.454193	0.601	0.668105	0.587	0.897749
0.634	0.453123	0.602	0.66608	0.587	0.896624
0.635	0.453914	0.603	0.663089	0.588	0.895715
0.635	0.454728	0.603	0.660054	0.588	0.894811
0.636	0.455512	0.604	0.657077	0.589	0.893907
0.636	0.456295	0.604	0.65523	0.589	0.894001
0.637	0.457077	0.605	0.654872	0.59	0.894102
0.638	0.457701	0.605	0.654569	0.591	0.8942
0.638	0.457589	0.606	0.654276	0.591	0.894301
0.639	0.457469	0.607	0.654733	0.592	0.892299
0.639	0.457348	0.607	0.655543	0.592	0.888394
0.64	0.457228	0.608	0.656346	0.593	0.884509
0.641	0.456978	0.608	0.658135	0.593	0.880742
0.641	0.456325	0.609	0.660729	0.594	0.878242
0.642	0.455681	0.61	0.66331	0.595	0.876128
0.643	0.455069	0.61	0.665814	0.595	0.874018
0.643	0.454458	0.611	0.666498	0.596	0.871671
0.644	0.453808	0.611	0.664025	0.596	0.868836
0.644	0.453035	0.612	0.661559	0.597	0.866079
0.645	0.452129	0.612	0.658878	0.597	0.863292
0.646	0.45122	0.613	0.654746	0.598	0.861668
0.646	0.450313	0.614	0.650129	0.599	0.862859
0.647	0.449414	0.614	0.645548	0.599	0.864171
0.647	0.448521	0.615	0.640827	0.6	0.865605
0.648	0.447346	0.615	0.636437	0.6	0.867816
0.649	0.446043	0.616	0.632247	0.601	0.869379
0.649	0.44474	0.617	0.628074	0.601	0.870927
0.65	0.443434	0.617	0.623751	0.602	0.872482
0.651	0.44239	0.618	0.618365	0.603	0.872874
0.651	0.441976	0.618	0.612934	0.603	0.872152
0.652	0.44174	0.619	0.608168	0.604	0.871408
0.652	0.441502	0.619	0.605631	0.604	0.870626
0.653	0.441266	0.62	0.603222	0.605	0.869618
0.654	0.441011	0.621	0.600839	0.605	0.8686
0.654	0.440935	0.621	0.598628	0.606	0.867574
0.655	0.440911	0.622	0.596578	0.606	0.864878
0.655	0.440888	0.622	0.59449	0.607	0.85906
0.656	0.440864	0.623	0.592391	0.608	0.853196
0.657	0.440898	0.624	0.590555	0.608	0.847281
0.657	0.440158	0.624	0.589424	0.609	0.841873
0.658	0.439118	0.625	0.588295	0.609	0.836215
0.659	0.438082	0.625	0.587287	0.61	0.830497
0.659	0.437048	0.626	0.586841	0.61	0.824852
0.66	0.436067	0.626	0.586185	0.611	0.820573
0.66	0.435996	0.627	0.585524	0.612	0.816168
0.661	0.435717	0.628	0.58485	0.612	0.811795
0.662	0.435438	0.628	0.582715	0.613	0.807379
0.662	0.43516	0.629	0.580553	0.613	0.807946
0.663	0.434791	0.629	0.578427	0.614	0.809762
0.663	0.434082	0.63	0.576686	0.614	0.811545
0.664	0.433762	0.631	0.575085	0.615	0.813907
0.665	0.433644	0.631	0.573486	0.616	0.813805
0.665	0.433527	0.632	0.571341	0.616	0.81316
0.666	0.433358	0.632	0.567736	0.617	0.812497
0.666	0.432896	0.633	0.56413	0.617	0.813581
0.667	0.431945	0.633	0.560525	0.618	0.816617
0.668	0.430864	0.634	0.557982	0.618	0.81967
0.668	0.429787	0.635	0.556555	0.619	0.822802
0.669	0.428714	0.635	0.555219	0.62	0.826708
0.67	0.42829	0.636	0.553916	0.62	0.830808
0.67	0.42741	0.636	0.553861	0.621	0.834921
0.671	0.425577	0.637	0.554639	0.621	0.837133
0.671	0.423747	0.638	0.555418	0.622	0.833439
0.672	0.421917	0.638	0.556188	0.622	0.829355
0.673	0.420125	0.639	0.556426	0.623	0.825217
0.673	0.418945	0.639	0.556351	0.624	0.823776
0.674	0.418121	0.64	0.556276	0.624	0.825411
0.674	0.4173	0.64	0.556162	0.625	0.827052
0.675	0.416474	0.641	0.556765	0.625	0.828542
0.676	0.415601	0.642	0.557369	0.626	0.827184
0.676	0.414251	0.642	0.557951	0.626	0.82435
0.677	0.413548	0.643	0.557602	0.627	0.821501
0.678	0.413125	0.643	0.556389	0.628	0.81867
0.678	0.412701	0.644	0.555177	0.628	0.815929
0.679	0.412273	0.645	0.553994	0.629	0.81328
0.679	0.411723	0.645	0.553523	0.629	0.81061
0.68	0.410311	0.646	0.553542	0.63	0.808818
0.681	0.408347	0.646	0.553561	0.63	0.806682
0.681	0.406376	0.647	0.553656	0.631	0.804557
0.682	0.40441	0.647	0.553115	0.632	0.80237
0.682	0.403014	0.648	0.552396	0.632	0.798775
0.683	0.403077	0.649	0.551682	0.633	0.794166
0.684	0.403795	0.649	0.550039	0.633	0.789546
0.684	0.404554	0.65	0.54778	0.634	0.785151
0.685	0.405312	0.65	0.545516	0.634	0.783494
0.686	0.406013	0.651	0.543498	0.635	0.782478
0.686	0.406074	0.652	0.542307	0.635	0.781459
0.687	0.404492	0.652	0.541217	0.636	0.780236
0.687	0.402887	0.653	0.540126	0.637	0.778131
0.688	0.401294	0.653	0.538468	0.637	0.776028
0.689	0.399697	0.654	0.53538	0.638	0.773917
0.689	0.397187	0.654	0.532214	0.638	0.772913
0.69	0.395596	0.655	0.529061	0.639	0.773046
0.69	0.394245	0.656	0.526128	0.639	0.773185
0.691	0.3929	0.656	0.522617	0.64	0.773323
0.692	0.391609	0.657	0.519089	0.641	0.772624
0.692	0.391172	0.657	0.51573	0.641	0.771432
0.693	0.390864	0.658	0.514494	0.642	0.77024
0.694	0.390294	0.659	0.513656	0.642	0.768651
0.694	0.389723	0.659	0.512814	0.643	0.76667
0.695	0.389157	0.66	0.511767	0.643	0.764795
0.695	0.388482	0.66	0.510062	0.644	0.763014
0.696	0.387403	0.661	0.508359	0.645	0.761328
0.697	0.386085	0.661	0.506728	0.645	0.760492
0.697	0.384696	0.662	0.506775	0.646	0.75968
0.698	0.383227	0.663	0.507855	0.646	0.758862
0.698	0.381804	0.663	0.508947	0.647	0.757337
0.699	0.381429	0.664	0.51057	0.647	0.753423
0.7	0.382531	0.664	0.514335	0.648	0.749357
0.7	0.383708	0.665	0.518446	0.649	0.745318
0.701	0.384884	0.666	0.522443	0.649	0.744354
0.701	0.386056	0.666	0.524936	0.65	0.745876
0.702	0.386688	0.667	0.522935	0.65	0.747534
0.703	0.386979	0.667	0.520794	0.651	0.749154
0.703	0.387399	0.668	0.518672	0.651	0.748683
0.704	0.387817	0.668	0.517298	0.652	0.746941
0.705	0.388238	0.669	0.517492	0.653	0.745207
0.705	0.389095	0.67	0.517688	0.653	0.743343
0.706	0.38874	0.67	0.517478	0.654	0.74237
0.706	0.388018	0.671	0.514929	0.654	0.741592
0.707	0.387292	0.671	0.5113	0.655	0.740818
0.708	0.386572	0.672	0.507651	0.655	0.74096
0.708	0.385864	0.673	0.503652	0.656	0.741504
0.709	0.386689	0.673	0.500511	0.657	0.742014
0.709	0.388587	0.674	0.497888	0.657	0.742527
0.71	0.390668	0.674	0.495271	0.658	0.740011
0.711	0.392068	0.675	0.495841	0.658	0.73596
0.711	0.389565	0.675	0.496318	0.659	0.731895
0.712	0.386356	0.676	0.496669	0.659	0.728192
0.713	0.383087	0.677	0.497023	0.66	0.72735
0.713	0.380961	0.677	0.496535	0.661	0.727213
0.714	0.380287	0.678	0.496491	0.661	0.727076
0.714	0.379618	0.678	0.496447	0.662	0.726547
0.715	0.37936	0.679	0.107264	0.662	0.725189
0.716	0.378703	0.68	0.00141711	0.663	0.723836
0.716	0.377502	0.68	0.00191708	0.663	0.722484
0.717	0.376247	0.681	0.00240586	0.664	0.72032
0.717	0.373152	0.681	0.00166612	0.664	0.716994
0.718	0.369914	0.682	-2.47e-05	0.665	0.713635
0.719	0.366642	0.682	-0.0017093	0.666	0.710668
0.719	0.36584	0.683	-0.003351	0.666	0.709541
0.72	0.369669	0.684	-0.0047998	0.667	0.708748
0.721	0.373467	0.684	-0.0070531	0.667	0.707955
0.721	0.377274	0.685	-0.0092997	0.668	0.706601
0.722	0.375078	0.685	-0.0117575	0.668	0.703964
0.722	0.372406	0.686	-0.0136701	0.669	0.701347
0.723	0.369734	0.687	-0.0153	0.67	0.698722
0.724	0.369959	0.687	-0.0169311	0.67	0.695538
0.724	0.373837	0.688	-0.0177311	0.671	0.691666
0.725	0.377688	0.688	-0.0177733	0.671	0.687759
0.725	0.381462	0.689	-0.0178135	0.672	0.684248
0.726	0.38346	0.689	-0.0178547	0.672	0.683817
0.727	0.385308	0.69	-0.0178443	0.673	0.684272
0.727	0.387172	0.691	-0.0176838	0.674	0.684722
0.728	0.3863	0.691	-0.0175161	0.674	0.684947
0.729	0.384116	0.692	-0.0173487	0.675	0.684293
0.729	0.381964	0.692	-0.0155771	0.675	0.683622
0.73	0.38084	0.693	-0.01354	0.676	0.682949
0.73	0.382848	0.694	-0.0115249	0.676	0.682619
0.731	0.384951	0.694	-0.0103285	0.677	0.682662
0.732	0.387019	0.695	-0.0119518	0.678	0.682711
0.732	0.389069	0.695	-0.0138492	0.678	0.682766
0.733	0.391219	0.696	-0.0157547	0.679	0.682614
0.733	0.393318	0.696	-0.016986	0.679	0.682083
0.734	0.394667	0.697	-0.0172465	0.68	0.681555
0.735	0.394188	0.698	-0.0174873	0.68	0.680943
0.735	0.393635	0.698	-0.0177739	0.681	0.681031
0.736	0.393415	0.699	-0.0196755	0.682	0.681151
0.736	0.3959	0.699	-0.0218796	0.682	0.681272
0.737	0.399145	0.7	-0.0240847	0.683	0.680623
0.738	0.402357	0.701	-0.0260685	0.683	0.678902
0.738	0.404602	0.701	-0.027375	0.684	0.67716
0.739	0.406717	0.702	-0.0286837	0.684	0.675401
0.74	0.408884	0.702	-0.0298619	0.685	0.672652
0.74	0.410115	0.703	-0.0304497	0.686	0.669399
0.741	0.408206	0.703	-0.0309697	0.686	0.666154
0.741	0.405894	0.704	-0.0314959	0.687	0.6631
0.742	0.40359	0.705	-0.0318767	0.687	0.663053
0.743	0.404171	0.705	-0.0312683	0.688	0.663597
0.743	0.405368	0.706	-0.030401	0.688	0.664141
0.744	0.406559	0.706	-0.0295202	0.689	0.663975
0.744	0.406951	0.707	-0.0301125	0.69	0.662934
0.745	0.406145	0.708	-0.0331309	0.69	0.661911
0.746	0.405448	0.708	-0.0361538	0.691	0.660892
0.746	0.404748	0.709	-0.0392356	0.691	0.661594
0.747	0.402303	0.709	-0.0402024	0.692	0.662571
0.748	0.398729	0.71	-0.0403819	0.692	0.663551
0.748	0.395177	0.71	-0.040559	0.693	0.664736
0.749	0.392497	0.711	-0.0401321	0.693	0.665581
0.749	0.392656	0.712	-0.0386384	0.694	0.665947
0.75	0.393119	0.712	-0.0370981	0.695	0.666312
0.751	0.39361	0.713	-0.0355737	0.695	0.666186
0.751	0.394032	0.713	-0.038861	0.696	0.665041
0.752	0.392911	0.714	-0.0448149	0.696	0.664043
0.752	0.391761	0.715	-0.050767	0.697	0.663106
0.753	0.390488	0.715	-0.0554577	0.697	0.662172
0.754	0.389934	0.716	-0.0531387	0.698	0.661273
0.754	0.389756	0.716	-0.049692	0.699	0.660328
0.755	0.389598	0.717	-0.0463183	0.699	0.65933
0.756	0.3908	0.717	-0.0448866	0.7	0.658372
0.756	0.392933	0.718	-0.0467686	0.7	0.657408
0.757	0.395079	0.719	-0.0486712	0.701	0.656424
0.757	0.396802	0.719	-0.0506108	0.701	0.655438
0.758	0.396403	0.72	-0.0522791	0.702	0.65477
0.759	0.395652	0.72	-0.0532168	0.703	0.653225
0.759	0.3949	0.721	-0.0541505	0.703	0.651675
0.76	0.394477	0.721	-0.0539621	0.704	0.650049
0.76	0.393508	0.722	-0.0527323	0.704	0.648404
0.761	0.392523	0.723	-0.0523246	0.705	0.646814
0.762	0.391271	0.723	-0.0519195	0.705	0.645237
0.762	0.389385	0.724	-0.0528481	0.706	0.643366
0.763	0.387665	0.724	-0.0536758	0.707	0.640232
0.763	0.385933	0.725	-0.0544106	0.707	0.636977
0.764	0.384373	0.726	-0.0550904	0.708	0.633717
0.765	0.383211	0.726	-0.0546067	0.708	0.630793
0.765	0.382049	0.727	-0.0540198	0.709	0.629695
0.766	0.381365	0.727	-0.0534254	0.709	0.628686
0.767	0.38287	0.728	-0.0531957	0.71	0.627818
0.767	0.384694	0.728	-0.0556035	0.711	0.628027
0.768	0.386508	0.729	-0.0589801	0.711	0.628231
0.768	0.389635	0.73	-0.0622987	0.712	0.628436
0.769	0.392442	0.73	-0.0637692	0.712	0.628699
0.77	0.395234	0.731	-0.0632284	0.713	0.631259
0.77	0.397512	0.731	-0.062593	0.713	0.635389
0.771	0.398807	0.732	-0.0619665	0.714	0.639512
0.771	0.400101	0.733	-0.0624443	0.715	0.64429
0.772	0.401384	0.733	-0.0619666	0.715	0.643813
0.773	0.401296	0.734	-0.061494	0.716	0.642963
0.773	0.400824	0.734	-0.0609519	0.716	0.642113
0.774	0.400352	0.735	-0.0617004	0.717	0.64061
0.775	0.398811	0.735	-0.0631324	0.717	0.639288
0.775	0.39586	0.736	-0.0645629	0.718	0.638065
0.776	0.39295	0.737	-0.0648652	0.719	0.636828
0.776	0.390169	0.737	-0.0630303	0.719	0.635832
0.777	0.390738	0.738	-0.0611961	0.72	0.633921
0.778	0.392231	0.738	-0.0594224	0.72	0.631984
0.778	0.39372	0.739	-0.0600757	0.721	0.629303
0.779	0.395287	0.74	-0.0629357	0.721	0.623922
0.779	0.396093	0.74	-0.065801	0.722	0.618741
0.78	0.396881	0.741	-0.0692416	0.722	0.613582
0.781	0.397853	0.741	-0.0732193	0.723	0.610957
0.781	0.404447	0.742	-0.0764932	0.724	0.612379
0.782	0.411667	0.742	-0.0796673	0.724	0.613929
0.783	0.418981	0.743	-0.0825275	0.725	0.615476
0.783	0.424926	0.744	-0.0848362	0.725	0.615879
0.784	0.427173	0.744	-0.0874644	0.726	0.614717
0.784	0.429408	0.745	-0.0901199	0.726	0.613495
0.785	0.430792	0.745	-0.093007	0.727	0.61227
0.786	0.430329	0.746	-0.0962392	0.728	0.612175
0.786	0.429775	0.747	-0.0994513	0.728	0.612143
0.787	0.42926	0.747	-0.102669	0.729	0.61211
0.787	0.429876	0.748	-0.102123	0.729	0.611763
0.788	0.431341	0.748	-0.100383	0.73	0.611148
0.789	0.432821	0.749	-0.0986574	0.73	0.610651
0.789	0.43215	0.749	-0.0971904	0.731	0.61014
0.79	0.427731	0.75	-0.0997785	0.732	0.609304
0.791	0.423243	0.751	-0.102867	0.732	0.606967
0.791	0.418967	0.751	-0.105941	0.733	0.604309
0.792	0.416435	0.752	-0.107885	0.733	0.60166
0.792	0.414379	0.752	-0.106825	0.734	0.599946
0.793	0.412324	0.753	-0.105722	0.734	0.599183
0.794	0.410857	0.754	-0.104626	0.735	0.598416
0.794	0.410733	0.754	-0.104753	0.736	0.597717
0.795	0.410653	0.755	-0.105747	0.736	0.597334
0.795	0.410354	0.755	-0.10674	0.737	0.596954
0.796	0.407404	0.756	-0.108001	0.737	0.596572
0.797	0.403962	0.756	-0.109313	0.738	0.596063
0.797	0.105552	0.757	-0.110185	0.738	0.595089
0.798	-0.00313185	0.758	-0.111055	0.739	0.594256
0.798	-0.00369739	0.758	-0.109958	0.74	0.593429
0.799	-0.00426507	0.759	-0.10754	0.74	0.593373
0.8	-0.00440922	0.759	-0.105123	0.741	0.595229
0.8	-0.00141479	0.76	-0.103066	0.741	0.597101
0.801	0.00159146	0.761	-0.103339	0.742	0.598948
0.802	0.00458567	0.761	-0.104499	0.742	0.60004
0.802	0.00462023	0.762	-0.105658	0.743	0.599953
0.803	0.00369154	0.762	-0.106171	0.744	0.599865
0.803	0.00278316	0.763	-0.105649	0.744	0.599804
0.804	0.00208339	0.763	-0.105218	0.745	0.600566
0.805	0.00244216	0.764	-0.104787	0.745	0.601864
0.805	0.00291913	0.765	-0.104717	0.746	0.603151
0.806	0.0033954	0.765	-0.104531	0.746	0.604302
0.806	0.00274399	0.766	-0.104248	0.747	0.603169
0.807	0.00199554	0.766	-0.103962	0.748	0.601619
0.808	0.00124755	0.767	-0.103663	0.748	0.60007
0.808	0.000101133	0.768	-0.103313	0.749	0.598429
0.809	-0.00306938	0.768	-0.102959	0.749	0.597464
0.81	-0.00636896	0.769	-0.102522	0.75	0.596605
0.81	-0.00968583	0.769	-0.101906	0.75	0.5958
0.811	-0.0129211	0.77	-0.101287	0.751	0.595351
0.811	-0.0167375	0.77	-0.100662	0.751	0.594985
0.812	-0.0205801	0.771	-0.1013	0.752	0.594596
0.813	-0.023762	0.772	-0.103664	0.753	0.59418
0.813	-0.0258645	0.772	-0.106104	0.753	0.593016
0.814	-0.0279857	0.773	-0.108439	0.754	0.591136
0.814	-0.0301637	0.773	-0.109303	0.754	0.589245
0.815	-0.0327294	0.774	-0.109323	0.755	0.587356
0.816	-0.0349962	0.775	-0.109342	0.755	0.58686
0.816	-0.0372444	0.775	-0.109663	0.756	0.586519
0.817	-0.0388988	0.776	-0.111228	0.757	0.586178
0.818	-0.0425827	0.776	-0.112893	0.757	0.58538
0.818	-0.0463585	0.777	-0.114568	0.758	0.580526
0.819	-0.0498256	0.777	-0.117356	0.758	0.575341
0.819	-0.0501552	0.778	-0.121668	0.759	0.570111
0.82	-0.0496528	0.779	-0.125915	0.759	0.566218
0.821	-0.0491662	0.779	-0.129109	0.76	0.564863
0.821	-0.0485815	0.78	-0.128789	0.761	0.563683
0.822	-0.0466458	0.78	-0.128066	0.761	0.562499
0.822	-0.0446792	0.781	-0.127344	0.762	0.561242
0.823	-0.042962	0.782	-0.128434	0.762	0.559762
0.824	-0.0426419	0.782	-0.131024	0.763	0.558292
0.824	-0.0425563	0.783	-0.133593	0.763	0.556838
0.825	-0.0424708	0.783	-0.136166	0.764	0.55425
0.826	-0.0407121	0.784	-0.137006	0.765	0.551398
0.826	-0.0376283	0.784	-0.137173	0.765	0.548573
0.827	-0.0345636	0.785	-0.137341	0.766	0.547322
0.827	-0.0321412	0.786	-0.136758	0.766	0.403978
0.828	-0.0321046	0.786	-0.134855	0.767	0.00228604
0.829	-0.0323495	0.787	-0.132923	0.767	0.004263
0.829	-0.0327066	0.787	-0.131044	0.768	0.00443651
0.83	-0.0361746	0.788	-0.130312	0.769	0.00442625
0.83	-0.041345	0.789	-0.130273	0.769	0.00441608
0.831	-0.0464449	0.789	-0.130238	0.77	0.00449187
0.832	-0.0503501	0.79	-0.130241	0.77	0.00392674
0.832	-0.0511246	0.79	-0.130699	0.771	0.00204595
0.833	-0.0517334	0.791	-0.131312	0.771	0.000167803
0.833	-0.0523778	0.791	-0.131928	0.772	-0.000981114
0.834	-0.0537605	0.792	-0.132807	0.773	0.00112412
0.835	-0.0553736	0.793	-0.134109	0.773	0.00402908
0.835	-0.0569979	0.793	-0.135405	0.774	0.00691144
0.836	-0.0572247	0.794	-0.136676	0.774	0.00894639
0.837	-0.0555418	0.794	-0.136054	0.775	0.00992351
0.837	-0.0538582	0.795	-0.134338	0.775	0.0108734
0.838	-0.0520323	0.796	-0.132726	0.776	0.0118344
0.838	-0.0510217	0.796	-0.131139	0.777	0.0120956
0.839	-0.050839	0.797	-0.129702	0.777	0.0120976
0.84	-0.0506553	0.797	-0.128423	0.778	0.0120997
0.84	-0.0529262	0.798	-0.127118	0.778	0.0122811
0.841	-0.0559324	0.798	-0.125749	0.779	0.0143438
0.841	-0.0589149	0.799	-0.123341	0.779	0.0170137
0.842	-0.0614913	0.8	-0.12087	0.78	0.0196707
0.843	-0.0619308	0.8	-0.118387	0.78	0.0217294
0.843	-0.0620717	0.801	-0.117622	0.781	0.0189822
0.844	-0.062282	0.801	-0.119147	0.782	0.0159936
0.845	-0.0642547	0.802	-0.12071	0.782	0.0129926
0.845	-0.066982	0.803	-0.122312	0.783	0.00995813
0.846	-0.0696993	0.803	-0.123715	0.783	0.00679103
0.846	-0.0710119	0.804	-0.124631	0.784	0.00361743
0.847	-0.0687997	0.804	-0.125553	0.784	0.000434479
0.848	-0.066567	0.805	-0.126305	0.785	-0.00197853
0.848	-0.0643746	0.805	-0.126771	0.786	-0.00363861
0.849	-0.0627372	0.806	-0.127232	0.786	-0.00530546
0.849	-0.0612247	0.807	-0.127693	0.787	-0.00699648
0.85	-0.0597161	0.807	-0.130134	0.787	-0.00934442
0.851	-0.0587415	0.808	-0.134447	0.788	-0.0118394
0.851	-0.0590485	0.808	-0.138805	0.788	-0.0143453
0.852	-0.0593672	0.809	-0.142188	0.789	-0.0159371
0.853	-0.0596735	0.81	-0.14237	0.79	-0.018235
0.853	-0.0586716	0.81	-0.142223	0.79	-0.020658
0.854	-0.057125	0.811	-0.142074	0.791	-0.0230594
0.854	-0.0555797	0.811	-0.143048	0.791	-0.0248549
0.855	-0.0551875	0.812	-0.144502	0.792	-0.0263986
0.856	-0.0570324	0.812	-0.14597	0.792	-0.0279219
0.856	-0.0588136	0.813	-0.1474	0.793	-0.0295588
0.857	-0.0605453	0.814	-0.149517	0.794	-0.0328893
0.857	-0.0625768	0.814	-0.151842	0.794	-0.0363703
0.858	-0.0648825	0.815	-0.154175	0.795	-0.0398504
0.859	-0.0672493	0.815	-0.155595	0.795	-0.0428184
0.859	-0.0694784	0.816	-0.154758	0.796	-0.0433175
0.86	-0.0710638	0.817	-0.153772	0.796	-0.0434789
0.86	-0.0726551	0.817	-0.152789	0.797	-0.0436398
0.861	-0.0742429	0.818	-0.151707	0.798	-0.0431884
0.862	-0.0763778	0.818	-0.15036	0.798	-0.0426863
0.862	-0.0785895	0.819	-0.149002	0.799	-0.042241
0.863	-0.0808089	0.819	-0.147784	0.799	-0.0417923
0.864	-0.0818336	0.82	-0.148545	0.8	-0.0409361
0.864	-0.080963	0.821	-0.149357	0.8	-0.0395251
0.865	-0.080092	0.821	-0.150169	0.801	-0.0381107
0.865	-0.0790987	0.822	-0.150363	0.802	-0.0366737
0.866	-0.0767673	0.822	-0.150034	0.802	-0.035147
0.867	-0.0742026	0.823	-0.149707	0.803	-0.0335972
0.867	-0.0716358	0.824	-0.149372	0.803	-0.0320938
0.868	-0.0705098	0.824	-0.148945	0.804	-0.0315717
0.868	-0.0706487	0.825	-0.148481	0.804	-0.0330233
0.869	-0.0707866	0.825	-0.148009	0.805	-0.0346812
0.87	-0.0710957	0.826	-0.147685	0.806	-0.0364399
0.87	-0.0718289	0.826	-0.147408	0.806	-0.0376201
0.871	-0.072589	0.827	-0.147066	0.807	-0.037496
0.872	-0.0733599	0.828	-0.146724	0.807	-0.0373631
0.872	-0.074671	0.828	-0.145689	0.808	-0.0372303
0.873	-0.0763231	0.829	-0.144468	0.808	-0.0383067
0.873	-0.077976	0.829	-0.14325	0.809	-0.0420462
0.874	-0.0797607	0.83	-0.142036	0.809	-0.0458849
0.875	-0.0812931	0.831	-0.14305	0.81	-0.0497019
0.875	-0.0827476	0.831	-0.14487	0.811	-0.0526571
0.876	-0.0840633	0.832	-0.146708	0.811	-0.0539001
0.876	-0.0835451	0.832	-0.14816	0.812	-0.0551482
0.877	-0.0829979	0.833	-0.147315	0.812	-0.0562887
0.878	-0.0824499	0.833	-0.146201	0.813	-0.0572813
0.878	-0.0823052	0.834	-0.145097	0.813	-0.0583469
0.879	-0.0829132	0.835	-0.14614	0.814	-0.059411
0.88	-0.0835201	0.835	-0.148852	0.815	-0.0605355
0.88	-0.084088	0.836	-0.151597	0.815	-0.0622559
0.881	-0.0834112	0.836	-0.154297	0.816	-0.0641002
0.881	-0.0826659	0.837	-0.156625	0.816	-0.0659393
0.882	-0.0819239	0.838	-0.158895	0.817	-0.0662058
0.883	-0.0825538	0.838	-0.16115	0.817	-0.0655724
0.883	-0.0842549	0.839	-0.16188	0.818	-0.06494
0.884	-0.0859517	0.839	-0.161915	0.819	-0.0644297
0.884	-0.0875993	0.84	-0.162052	0.819	-0.0641382
0.885	-0.0889292	0.84	-0.162455	0.82	-0.0628834
0.886	-0.0902668	0.841	-0.165123	0.82	-0.0616147
0.886	-0.0915562	0.842	-0.168484	0.821	-0.060348
0.887	-0.0917582	0.842	-0.171803	0.821	-0.0595214
0.888	-0.0913437	0.843	-0.174536	0.822	-0.0592837
0.888	-0.0909263	0.843	-0.174834	0.823	-0.0590439
0.889	-0.0907963	0.844	-0.175014	0.823	-0.0585226
0.889	-0.0890661	0.845	-0.175195	0.824	-0.0594557
0.89	-0.0872601	0.845	-0.175689	0.824	-0.0603969
0.891	-0.0853501	0.846	-0.177081	0.825	-0.0613308
0.891	-0.0842969	0.846	-0.178704	0.825	-0.0621347
0.892	-0.0846904	0.847	-0.180337	0.826	-0.0630556
0.892	-0.0850817	0.847	-0.180725	0.827	-0.0639723
0.893	-0.0854747	0.848	-0.179127	0.827	-0.0648977
0.894	-0.0857558	0.849	-0.177626	0.828	-0.0687102
0.894	-0.0860292	0.849	-0.176211	0.828	-0.0728736
0.895	-0.0862059	0.85	-0.174987	0.829	-0.0770564
0.895	-0.0844283	0.85	-0.174011	0.829	-0.0810432
0.896	-0.081921	0.851	-0.173004	0.83	-0.0841839
0.897	-0.0794317	0.852	-0.171996	0.831	-0.0872499
0.897	-0.0791599	0.852	-0.171912	0.831	-0.090307
0.898	-0.0828226	0.853	-0.172253	0.832	-0.0920645
0.899	-0.0866016	0.853	-0.172595	0.832	-0.0918065
0.899	-0.0900147	0.854	-0.172733	0.833	-0.0914631
0.9	-0.0907688	0.854	-0.172332	0.833	-0.0911203
0.9	-0.0909721	0.855	-0.171932	0.834	-0.0916877
0.901	-0.091174	0.856	-0.171532	0.835	-0.0940426
0.902	-0.0911814	0.856	-0.171361	0.835	-0.096427
0.902	-0.090623	0.857	-0.170229	0.836	-0.0987845
0.903	-0.0900422	0.857	-0.169092	0.836	-0.100702
0.903	-0.0904844	0.858	-0.167892	0.837	-0.102264
0.904	-0.0942475	0.859	-0.167694	0.837	-0.10382
0.905	-0.0983669	0.859	-0.168204	0.838	-0.105192
0.905	-0.102445	0.86	-0.168714	0.839	-0.105644
0.906	-0.102888	0.86	-0.16906	0.839	-0.105865
0.907	-0.101779	0.861	-0.170165	0.84	-0.106086
0.907	-0.100672	0.861	-0.171537	0.84	-0.106853
0.908	-0.0994634	0.862	-0.172913	0.841	-0.107426
0.908	-0.096827	0.863	-0.173029	0.841	-0.107846
0.909	-0.0938366	0.863	-0.17158	0.842	-0.108172
0.91	-0.0910467	0.864	-0.170131	0.842	-0.10645
0.91	-0.0892465	0.864	-0.169413	0.843	-0.104238
0.911	-0.0909345	0.865	-0.171284	0.844	-0.102045
0.911	-0.0927335	0.866	-0.173482	0.844	-0.0999485
0.912	-0.0944683	0.866	-0.175681	0.845	-0.0989624
0.913	-0.0956386	0.867	-0.1769	0.845	-0.0983624
0.913	-0.0969724	0.867	-0.176594	0.846	-0.0977677
0.914	-0.098313	0.868	-0.176269	0.846	-0.0974041
0.915	-0.0998569	0.868	-0.175948	0.847	-0.0986941
0.915	-0.0987863	0.869	-0.173189	0.848	-0.100095
0.916	-0.0975975	0.87	-0.169579	0.848	-0.101481
0.916	-0.0967085	0.87	-0.165991	0.849	-0.102668
0.917	-0.0999592	0.871	-0.163011	0.849	-0.102354
0.918	-0.104809	0.871	-0.163432	0.85	-0.102039
0.918	-0.109673	0.872	-0.163854	0.85	-0.101703
0.919	-0.112683	0.872	-0.164265	0.851	-0.102162
0.919	-0.11355	0.873	-0.163675	0.852	-0.103858
0.92	-0.114422	0.874	-0.162167	0.852	-0.105578
0.921	-0.115162	0.874	-0.160666	0.853	-0.107193
0.921	-0.113995	0.875	-0.159486	0.853	-0.107817
0.922	-0.112155	0.875	-0.160552	0.854	-0.108345
0.923	-0.110315	0.876	-0.162085	0.854	-0.108873
0.923	-0.111013	0.877	-0.163625	0.855	-0.108895
0.924	-0.114571	0.877	-0.165771	0.856	-0.107865
0.924	-0.118167	0.878	-0.168571	0.856	-0.106782
0.925	-0.121105	0.878	-0.171336	0.857	-0.105746
0.926	-0.120773	0.879	-0.17403	0.857	-0.106479
0.926	-0.120219	0.879	-0.175668	0.858	-0.108982
0.927	-0.119664	0.88	-0.177089	0.858	-0.111653
0.927	-0.119755	0.881	-0.178494	0.859	-0.114469
0.928	-0.12105	0.881	-0.180372	0.86	-0.116409
0.929	-0.122395	0.882	-0.183901	0.86	-0.117237
0.929	-0.123939	0.882	-0.187667	0.861	-0.118061
0.93	-0.124872	0.883	-0.191444	0.861	-0.118899
0.93	-0.125283	0.884	-0.193193	0.862	-0.120455
0.931	-0.125686	0.884	-0.193913	0.862	-0.12253
0.932	-0.123376	0.885	-0.194612	0.863	-0.124608
0.932	-0.119539	0.885	-0.195315	0.864	-0.126682
0.933	-0.115733	0.886	-0.195662	0.864	-0.128806
0.934	-0.112491	0.886	-0.195666	0.865	-0.130937
0.934	-0.112559	0.887	-0.19567	0.865	-0.133061
0.935	-0.112775	0.888	-0.195637	0.866	-0.135467
0.935	-0.112988	0.888	-0.196352	0.866	-0.138194
0.936	-0.111677	0.889	-0.197146	0.867	-0.140934
0.937	-0.109955	0.889	-0.197911	0.868	-0.14368
0.937	-0.108206	0.89	-0.196741	0.868	-0.145837
0.938	-0.107346	0.891	-0.192727	0.869	-0.147187
0.938	-0.10634	0.891	-0.188656	0.869	-0.14854
0.939	-0.105225	0.892	-0.184712	0.87	-0.149855
0.94	-0.104394	0.892	-0.182191	0.87	-0.148851
0.94	-0.106149	0.893	-0.180143	0.871	-0.147278
0.941	-0.108641	0.893	-0.178094	0.871	-0.145697
0.942	-0.111109	0.894	-0.176447	0.872	-0.144383
0.942	-0.111049	0.895	-0.17118	0.873	-0.143969
0.943	-0.107853	0.895	0.00071762	0.873	-0.143676
0.943	-0.104714	0.896	0.00142028	0.874	-0.143382
0.944	-0.101595	0.896	0.00166702	0.874	-0.14168
0.945	-0.0991289	0.897	0.00169656	0.875	-0.139312
0.945	-0.0968168	0.898	0.00172587	0.875	-0.136939
0.946	-0.0944823	0.898	0.00111677	0.876	-0.134556
0.946	-0.0931733	0.899	-0.0017375	0.877	-0.132985
0.947	-0.0925908	0.899	-0.0048852	0.877	-0.1316
0.948	-0.0920162	0.9	-0.0080155	0.878	-0.130217
0.948	-0.0912528	0.9	-0.0108873	0.878	-0.129576
0.949	-0.090439	0.901	-0.0138672	0.879	-0.13256
0.95	-0.0896921	0.902	-0.0167517	0.879	-0.136273
0.95	-0.0890137	0.902	-0.0194135	0.88	-0.140017
0.951	-0.0899118	0.903	-0.0206871	0.881	-0.143856
0.951	-0.0918545	0.903	-0.0215222	0.881	-0.14911
0.952	-0.093785	0.904	-0.0224119	0.882	-0.154394
0.953	-0.095613	0.905	-0.0232095	0.882	-0.159714
0.953	-0.0985139	0.905	-0.0230192	0.883	-0.164027
0.954	-0.101668	0.906	-0.0228434	0.883	-0.167166
0.954	-0.104901	0.906	-0.0226672	0.884	-0.170322
0.955	-0.107821	0.907	-0.0221907	0.885	-0.173486
0.956	-0.110254	0.907	-0.0207545	0.885	-0.176602
0.956	-0.112688	0.908	-0.0193292	0.886	-0.179675
0.957	-0.114793	0.909	-0.0178079	0.886	-0.182727
0.957	-0.116394	0.909	-0.0166926	0.887	-0.184869
0.958	-0.118021	0.91	-0.0158218	0.887	-0.184671
0.959	-0.119636	0.91	-0.0149464	0.888	-0.184455
0.959	-0.120576	0.911	-0.0145842	0.889	-0.184239
0.96	-0.121259	0.912	-0.0156269	0.889	-0.182952
0.961	-0.121947	0.912	-0.0167317	0.89	-0.181648
0.961	-0.121903	0.913	-0.0178368	0.89	-0.180328
0.962	-0.121342	0.913	-0.0186476	0.891	-0.179175
0.962	-0.120881	0.914	-0.0193107	0.891	-0.179767
0.963	-0.120453	0.914	-0.0199735	0.892	-0.180829
0.964	-0.119511	0.915	-0.0209039	0.893	-0.181882
0.964	-0.117212	0.916	-0.0232737	0.893	-0.182961
0.965	-0.114749	0.916	-0.0257763	0.894	-0.184378
0.965	-0.112129	0.917	-0.0282953	0.894	-0.18581
0.966	-0.111178	0.917	-0.0291553	0.895	-0.187246
0.967	-0.110495	0.918	-0.0280567	0.895	-0.189818
0.967	-0.109819	0.919	-0.0269578	0.896	-0.194215
0.968	-0.107996	0.919	-0.0258674	0.897	-0.198681
0.969	-0.10376	0.92	-0.025985	0.897	-0.203102
0.969	-0.0995294	0.92	-0.0269415	0.898	-0.205173
0.97	-0.0953492	0.921	-0.0279179	0.898	-0.206131
0.97	-0.0921651	0.921	-0.0287919	0.899	-0.207084
0.971	-0.0891612	0.922	-0.0284423	0.899	-0.208021
0.972	-0.0863323	0.923	-0.0279526	0.9	-0.207546
0.972	-0.0874578	0.923	-0.0274607	0.9	-0.206503
0.973	-0.0904684	0.924	-0.0275723	0.901	-0.205461
0.973	-0.0934793	0.924	-0.0286491	0.902	-0.204612
0.974	-0.0949102	0.925	-0.0297179	0.902	-0.204718
0.975	-0.0906789	0.926	-0.0308566	0.903	-0.204949
0.975	-0.0858063	0.926	-0.0305023	0.903	-0.20518
0.976	-0.0811354	0.927	-0.02935	0.904	-0.203812
0.977	-0.0815077	0.927	-0.0281838	0.904	-0.202558
0.977	-0.0844463	0.928	-0.0264047	0.905	-0.201294
0.978	-0.087364	0.928	-0.0242178	0.906	-0.200409
0.978	-0.0891655	0.929	-0.0220857	0.906	-0.199618
0.979	-0.0895389	0.93	-0.0198949	0.907	-0.198304
0.98	-0.0898795	0.93	-0.01983	0.907	-0.196986
0.98	-0.0899449	0.931	-0.0205564	0.908	-0.196254
0.981	-0.0862141	0.931	-0.0212737	0.908	-0.198187
0.981	-0.0819416	0.932	-0.0217072	0.909	-0.200618
0.982	-0.0776509	0.933	-0.0211811	0.91	-0.203035
0.983	-0.0766217	0.933	-0.0205682	0.91	-0.204191
0.983	-0.0790261	0.934	-0.0199575	0.911	-0.203063
0.984	-0.0814422	0.934	-0.0213403	0.911	-0.201998
0.985	-0.0835157	0.935	-0.0238377	0.912	-0.200924
0.985	-0.0791307	0.935	-0.0263557	0.912	-0.199949
0.986	-0.0744712	0.936	-0.0287153	0.913	-0.200454
0.986	-0.0697959	0.937	-0.0281153	0.914	-0.201258
0.987	-0.065813	0.937	-0.0273321	0.914	-0.202065
0.988	-0.0622874	0.938	-0.0265456	0.915	-0.204456
0.988	-0.0588081	0.938	-0.0259615	0.915	-0.207679
0.989	-0.0559392	0.939	-0.0261519	0.916	-0.210913
0.989	-0.0565298	0.94	-0.0263394	0.916	-0.213929
0.99	-0.0571185	0.94	-0.0264421	0.917	-0.214291
0.991	-0.0577094	0.941	-0.0252534	0.918	-0.213654
0.991	-0.0557674	0.941	-0.0234687	0.918	-0.213017
0.992	-0.0519358	0.942	-0.0216811	0.919	-0.213128
0.992	-0.0480846	0.942	-0.0201815	0.919	-0.215576
0.993	-0.0456271	0.943	-0.01952	0.92	-0.218163
0.994	-0.0451068	0.944	-0.0188722	0.92	-0.220738
0.994	-0.0445991	0.944	-0.018222	0.921	-0.221838
0.995	-0.0439821	0.945	-0.0185366	0.922	-0.221911
0.996	-0.0446996	0.945	-0.0192183	0.922	-0.221985
0.996	-0.045816	0.946	-0.0199096	0.923	-0.222043
0.997	-0.0469155	0.947	-0.0200874	0.923	-0.221234
0.997	-0.0457951	0.947	-0.0190423	0.924	-0.219804
0.998	-0.0423433	0.948	-0.0179169	0.924	-0.218371
0.999	-0.0388759	0.948	-0.0168061	0.925	-0.217374
0.999	-0.036692	0.949	-0.0169107	0.926	-0.219411
1	-0.0405233	0.949	-0.0191024	0.926	-0.222169
1	-0.0453462	0.95	-0.0214038	0.927	-0.224894
1.001	-0.0500674	0.951	-0.0237433	0.927	-0.226965
1.002	-0.0516015	0.951	-0.0257821	0.928	-0.22616
1.002	-0.0515374	0.952	-0.0279295	0.928	-0.22535
1.003	-0.0514735	0.952	-0.0300759	0.929	-0.224496
1.004	-0.0503616	0.953	-0.0323491	0.929	-0.22377
1.004	-0.0465077	0.954	-0.0324617	0.93	-0.223788
1.005	-0.0426256	0.954	-0.0325743	0.931	-0.223807
1.005	-0.038824	0.955	-0.0326688	0.931	-0.223902
1.006	-0.0392075	0.955	-0.032316	0.932	-0.224844
1.007	-0.040713	0.956	-0.0315549	0.932	-0.225869
1.007	-0.0422189	0.956	-0.0308107	0.933	-0.22687
1.008	-0.0410097	0.957	-0.0300255	0.933	-0.227465
1.008	-0.036966	0.958	-0.0286778	0.934	-0.227734
1.009	-0.0329241	0.958	-0.0272949	0.935	-0.227999
1.01	-0.0296566	0.959	-0.0259076	0.935	-0.228269
1.01	-0.0259121	0.959	-0.0245021	0.936	-0.230147
1.011	-0.0219086	0.96	-0.0224617	0.936	-0.233799
1.012	-0.0179195	0.961	-0.0202222	0.937	-0.237498
1.012	-0.0152171	0.961	-0.0179746	0.937	-0.241161
1.013	-0.0130858	0.962	-0.0165404	0.938	-0.241815
1.013	-0.0109493	0.962	-0.0162842	0.939	-0.241225
1.014	-0.00792335	0.963	-0.0159817	0.939	-0.24063
1.015	-0.00240933	0.963	-0.0156776	0.94	-0.240108
1.015	0.00312402	0.964	-0.0163342	0.94	-0.241338
1.016	0.00847242	0.965	-0.0180609	0.941	-0.243167
1.016	0.0118674	0.965	-0.019783	0.941	-0.244975
1.017	0.0144782	0.966	-0.0214468	0.942	-0.246131
1.018	0.0171687	0.966	-0.0213583	0.943	-0.246552
1.018	0.0197577	0.967	-0.0209919	0.943	-0.246979
1.019	0.0206246	0.968	-0.0206273	0.944	-0.247404
1.02	0.0216322	0.968	-0.0205145	0.944	-0.246289
1.02	0.0226393	0.969	-0.0203469	0.945	-0.243559
1.021	0.0221986	0.969	-0.0201751	0.945	-0.240853
1.021	0.0201754	0.97	-0.0200367	0.946	-0.238549
1.022	0.0181476	0.97	-0.0213613	0.947	-0.238871
1.023	0.0159844	0.971	-0.0241187	0.947	-0.239895
1.023	0.0137027	0.972	-0.0268945	0.948	-0.240904
1.024	0.0114468	0.972	-0.0293713	0.948	-0.241465
1.024	0.00926687	0.973	-0.0311903	0.949	-0.240816
1.025	0.00765595	0.973	-0.0332833	0.949	-0.240092
1.026	0.00528295	0.974	-0.035372	0.95	-0.239348
1.026	0.0029081	0.975	-0.0376328	0.951	-0.238808
1.027	-0.000650256	0.975	-0.0393167	0.951	-0.239083
1.027	-0.0053947	0.976	-0.0409814	0.952	-0.239438
1.028	-0.0101129	0.976	-0.0426711	0.952	-0.23986
1.029	-0.0144755	0.977	-0.0443329	0.953	-0.241881
1.029	-0.015113	0.977	-0.0454786	0.953	-0.244337
1.03	-0.0135325	0.978	-0.0466133	0.954	-0.246803
1.031	-0.0119626	0.979	-0.0470987	0.955	-0.249073
1.031	-0.0104591	0.979	-0.0465916	0.955	-0.250202
1.032	-0.00855976	0.98	-0.0462495	0.956	-0.25108
1.032	-0.00669307	0.98	-0.0459038	0.956	-0.251968
1.033	-0.00463009	0.981	-0.044988	0.957	-0.252577
1.034	-0.00286729	0.982	-0.0437493	0.957	-0.251601
1.034	-0.00261207	0.982	-0.0425201	0.958	-0.250548
1.035	-0.00235669	0.983	-0.0413651	0.958	-0.249492
1.035	-0.00215661	0.983	-0.0411592	0.959	-0.248885
1.036	-0.00166289	0.984	-0.0403798	0.96	-0.249662
1.037	-0.0011521	0.984	-0.0395605	0.96	-0.25044
1.037	-0.000859285	0.985	-0.0388858	0.961	-0.251233
1.038	-0.000832005	0.986	-0.0397713	0.961	-0.252074
1.039	-0.000401774	0.986	-0.04098	0.962	-0.252881
1.039	2.53197e-05	0.987	-0.0421982	0.962	-0.253689
1.04	-0.000262752	0.987	-0.0429472	0.963	-0.254566
1.04	-0.00246453	0.988	-0.0420854	0.964	-0.255687
1.041	-0.00477847	0.989	-0.0411113	0.964	-0.256735
1.042	-0.00671717	0.989	-0.0401294	0.965	-0.257718
1.042	-0.00370171	0.99	-0.039014	0.965	-0.258991
1.043	0.000961907	0.99	-0.0377542	0.966	-0.260939
1.043	0.00569974	0.991	-0.0364823	0.966	-0.262869
1.044	0.0093215	0.991	-0.0353185	0.967	-0.264815
1.045	0.0106313	0.992	-0.0346608	0.968	-0.265719
1.045	0.0118011	0.993	-0.0339014	0.968	-0.265123
1.046	0.0126912	0.993	-0.0331419	0.969	-0.264636
1.047	0.0121857	0.994	-0.0316841	0.969	-0.264151
1.047	0.0119142	0.994	-0.0286848	0.97	-0.263923
1.048	0.0116428	0.995	-0.025487	0.97	-0.264607
1.048	0.0117261	0.996	-0.0222807	0.971	-0.265302
1.049	0.0111296	0.996	-0.0217267	0.972	-0.266001
1.05	0.0105234	0.997	-0.0237476	0.972	-0.266431
1.05	0.00948311	0.997	-0.025758	0.973	-0.266547
1.051	0.00620506	0.998	-0.0275575	0.973	-0.266664
1.051	0.00308062	0.998	-0.0264721	0.974	-0.266909
1.052	-3.41618e-05	0.999	-0.0245795	0.974	-0.268791
1.053	-0.00111197	1	-0.0226876	0.975	-0.271439
1.053	-0.00114035	1	-0.0216753	0.976	-0.274108
1.054	-0.00116906	1.001	-0.0225342	0.976	-0.276628
1.054	-0.00172555	1.001	-0.0234498	0.977	-0.279268
1.055	-0.00474939	1.002	-0.0243624	0.977	-0.281937
1.056	-0.00774288	1.003	-0.0244186	0.978	-0.284611
1.056	-0.0106571	1.003	-0.0241877	0.978	-0.286806
1.057	-0.0110563	1.004	-0.0239574	0.979	-0.288764
1.058	-0.0107069	1.004	-0.0230132	0.98	-0.290719
1.058	-0.0103559	1.005	-0.0207614	0.98	-0.292716
1.059	-0.0100864	1.005	-0.018479	0.981	-0.296078
1.059	-0.00964992	1.006	-0.0162578	0.981	-0.299861
1.06	-0.00920942	1.007	-0.0153206	0.982	-0.303625
1.061	-0.00877924	1.007	-0.0143417	0.982	-0.306813
1.061	-0.00905953	1.008	-0.0133319	0.983	-0.30743
1.062	-0.00972156	1.008	-0.0121799	0.984	-0.307607
1.062	-0.0103793	1.009	-0.0099356	0.984	-0.307781
1.063	-0.00995499	1.01	-0.0079637	0.985	-0.30699
1.064	-0.00778809	1.01	-0.0060152	0.985	-0.3045
1.064	-0.00558386	1.011	-0.0044344	0.986	-0.302018
1.065	-0.00353368	1.011	-0.0039503	0.986	-0.299511
1.066	-0.00232355	1.012	-0.0035076	0.987	-0.298243
1.066	-0.00128493	1.012	-0.0030669	0.987	-0.297565
1.067	-0.00022191	1.013	-0.0023867	0.988	-0.296892
1.067	-8.74922e-05	1.014	-0.0024285	0.989	-0.296426
1.068	-0.000495184	1.014	-0.0025348	0.989	-0.296926
1.069	-0.000906032	1.015	-0.0026419	0.99	-0.297604
1.069	-0.00104181	1.015	-0.0046664	0.99	-0.298291
1.07	0.000552977	1.016	-0.0071789	0.991	-0.299442
1.07	0.00247739	1.017	-0.0096984	0.991	-0.300777
1.071	0.00448328	1.017	-0.011907	0.992	-0.302109
1.072	0.00739736	1.018	-0.0127028	0.993	-0.303508
1.072	0.0135979	1.018	-0.0133717	0.993	-0.306735
1.073	0.0198207	1.019	-0.0140497	0.994	-0.310662
1.074	0.026014	1.019	-0.0146756	0.994	-0.314578
1.074	0.0314876	1.02	-0.0145376	0.995	-0.318177
1.075	0.0368293	1.021	-0.0143459	0.995	-0.320422
1.075	0.042175	1.021	-0.0140382	0.996	-0.322527
1.076	0.0446958	1.022	-0.0123677	0.997	-0.324621
1.077	0.044263	1.022	-0.0113122	0.997	-0.325721
1.077	0.0438294	1.023	-0.0102585	0.998	-0.325813
1.078	0.0429907	1.023	-0.0093705	0.998	-0.325905
1.078	0.0406669	1.024	-0.0086947	0.999	-0.326067
1.079	0.0383306	1.025	-0.008027	0.999	-0.326983
1.08	0.035987	1.025	-0.0073671	1	-0.328197
1.08	0.0315388	1.026	-0.0064727	1.001	-0.329411
1.081	0.027409	1.026	-0.0044555	1.001	-0.330392
1.082	0.023277	1.027	-0.0024214	1.002	-0.328519
1.082	0.0196438	1.028	-0.0006243	1.002	-0.325616
1.083	0.0169242	1.028	-0.0007386	1.003	-0.322728
1.083	0.0142483	1.029	-0.0014858	1.003	-0.319659
1.084	0.0122007	1.029	-0.0022452	1.004	-0.316533
1.085	0.0143821	1.03	-0.0028685	1.005	-0.313381
1.085	0.0174622	1.03	-0.0036694	1.005	-0.31022
1.086	0.0205579	1.031	-0.0045897	1.006	-0.3063
1.086	0.0237126	1.032	-0.0055203	1.006	-0.300169
1.087	0.0268655	1.032	-0.0062844	1.007	-0.293846
1.088	0.0300031	1.033	-0.0067683	1.007	-0.287544
1.088	0.0327926	1.033	-0.0072494	1.008	-0.281656
1.089	0.032871	1.034	-0.0080958	1.009	-0.276221
1.089	0.0324012	1.035	-0.0098622	1.009	-0.270782
1.09	0.0319327	1.035	-0.0117164	1.01	-0.266095
1.091	0.0324567	1.036	-0.0135773	1.01	-0.264534
1.091	0.0336675	1.036	-0.0142009	1.011	-0.263203
1.092	0.0348803	1.037	-0.0121173	1.011	-0.261875
1.093	0.0356153	1.037	-0.0097901	1.012	-0.260553
1.093	0.0347224	1.038	-0.0075088	1.013	-0.259472
1.094	0.0338364	1.039	-0.0043211	1.013	-0.258433
1.094	0.0329468	1.039	-0.0014684	1.014	-0.257397
1.095	0.032108	1.04	0.00139199	1.014	-0.257398
1.096	0.0312751	1.04	0.00419148	1.015	-0.257947
1.096	0.030443	1.041	0.00465299	1.015	-0.258494
1.097	0.0290711	1.042	0.00495755	1.016	-0.259042
1.097	0.0269913	1.042	0.00525776	1.016	-0.259718
1.098	0.0249169	1.043	0.00609553	1.017	-0.260755
1.099	0.0228399	1.043	0.00855935	1.018	-0.261733
1.099	0.0214036	1.044	0.0110935	1.018	-0.262613
1.1	0.0200862	1.044	0.0134757	1.019	-0.263234
1.101	0.018834	1.045	0.0127129	1.019	-0.263858
1.101	0.0177346	1.046	0.00964503	1.02	-0.264516
1.102	0.0164275	1.046	0.00653009	1.02	-0.265153
1.102	0.0151189	1.047	0.00368308	1.021	-0.26592
1.103	0.0144246	1.047	0.00277722	1.022	-0.266749
1.104	0.0154964	1.048	0.00239174	1.022	-0.267579
1.104	0.0166824	1.049	0.00200089	1.023	-0.268323
1.105	0.0178881	1.049	0.00288536	1.023	-0.268213
1.105	0.0196724	1.05	0.00333411	1.024	-0.267903
1.106	0.0215257	1.05	0.00378196	1.024	-0.267595
1.107	0.0233891	1.051	0.00382446	1.025	-0.26721
1.107	0.0229469	1.051	0.00163168	1.026	-0.267243
1.108	0.0196853	1.052	-0.0011194	1.026	-0.267275
1.109	0.0164232	1.053	-0.0038997	1.027	-0.267298
1.109	0.0133153	1.053	-0.0060861	1.027	-0.266266
1.11	0.0145881	1.054	-0.0037713	1.028	-0.264534
1.11	0.0158643	1.054	-0.0001771	1.028	-0.262798
1.111	0.017132	1.055	0.00346078	1.029	-0.261119
1.112	0.0157996	1.056	0.00599879	1.03	-0.259977
1.112	0.0126438	1.056	0.00557507	1.03	-0.259034
1.113	0.00946763	1.057	0.00487121	1.031	-0.258084
1.113	0.00643027	1.057	0.00416307	1.031	-0.258288
1.114	0.00611859	1.058	0.00462243	1.032	-0.259663
1.115	0.00593614	1.058	0.00555721	1.032	-0.261033
1.115	0.00599406	1.059	0.00649313	1.033	-0.262287
1.116	0.00721918	1.06	0.00749595	1.034	-0.262344
1.117	0.00804479	1.06	0.008112	1.034	-0.261886
1.117	0.00887713	1.061	0.00843694	1.035	-0.261431
1.118	0.00897492	1.061	0.00876279	1.035	-0.261163
1.118	0.0108062	1.062	0.00715716	1.036	-0.26282
1.119	0.0128728	1.063	0.00320651	1.036	-0.265121
1.12	0.015216	1.063	-0.0007527	1.037	-0.26743
1.12	0.01912	1.064	-0.0048865	1.038	-0.269255
1.121	0.0232015	1.064	-0.0066524	1.038	-0.269186
1.121	0.0272988	1.065	-0.0064874	1.039	-0.269057
1.122	0.0302763	1.065	-0.0063218	1.039	-0.268925
1.123	0.0312273	1.066	-0.00619	1.04	-0.268749
1.123	0.032082	1.067	-0.0062775	1.04	-0.268489
1.124	0.0329646	1.067	-0.0063799	1.041	-0.268228
1.124	0.0336623	1.068	-0.006482	1.042	-0.267963
1.125	0.0331895	1.068	-0.0061694	1.042	-0.267817
1.126	0.0327049	1.069	-0.0048734	1.043	-0.267684
1.126	0.0311935	1.07	-0.0035024	1.043	-0.26755
1.127	0.0282139	1.07	-0.0021252	1.044	-0.267309
1.128	0.0253714	1.071	-0.0002619	1.044	-0.266417
1.128	0.0225428	1.071	0.00193533	1.045	-0.265632
1.129	0.0201157	1.072	0.00411965	1.045	-0.264844
1.129	0.0180946	1.072	0.00622485	1.046	-0.264469
1.13	0.0160638	1.073	0.00589384	1.047	-0.264738
1.131	0.0145205	1.074	0.00543605	1.047	-0.265012
1.131	0.0149947	1.074	0.00498089	1.048	-0.26529
1.132	0.0157756	1.075	0.00393259	1.048	-0.265509
1.132	0.0165555	1.075	0.00183848	1.049	-0.265318
1.133	0.0180545	1.076	-0.0002743	1.049	-0.265045
1.134	0.0187425	1.077	-0.0023405	1.05	-0.264768
1.134	0.0194384	1.077	-0.0029796	1.051	-0.264225
1.135	0.0201947	1.078	-0.0027173	1.051	-0.26302
1.136	0.0216735	1.078	-0.0024561	1.052	-0.261816
1.136	0.0231692	1.079	-0.0022522	1.052	-0.260584
1.137	0.0246556	1.079	-0.002509	1.053	-0.259474
1.137	0.0238742	1.08	-0.0028218	1.053	-0.258501
1.138	0.0226739	1.081	-0.0031318	1.054	-0.257514
1.139	0.0214773	1.081	-0.004554	1.055	-0.256742
1.139	0.0192191	1.082	-0.0078419	1.055	-0.2572
1.14	0.015645	1.082	-0.011124	1.056	-0.257839
1.14	0.0120694	1.083	-0.0140312	1.056	-0.258482
1.141	0.00941346	1.084	-0.0134259	1.057	-0.259044
1.142	0.0115923	1.084	-0.0118491	1.057	-0.259476
1.142	0.0142379	1.085	-0.0102696	1.058	-0.259916
1.143	0.0168664	1.085	-0.0094427	1.059	-0.260384
1.144	0.0152911	1.086	-0.0089372	1.059	-0.261666
1.144	0.0110295	1.086	-0.0083277	1.06	-0.26336
1.145	0.00684622	1.087	-0.0077171	1.06	-0.26507
1.145	0.00411087	1.088	-0.0066835	1.061	-0.266759
1.146	0.00504567	1.088	-0.005568	1.061	-0.268454
1.147	0.00620876	1.089	-0.0044391	1.062	-0.270287
1.147	0.00736013	1.089	-0.0024141	1.063	-0.272086
1.148	0.00841037	1.09	0.00129769	1.063	-0.273289
1.148	0.00938817	1.091	0.00487879	1.064	-0.273401
1.149	0.0103708	1.091	0.00846003	1.064	-0.273491
1.15	0.00938323	1.092	0.010308	1.065	-0.273594
1.15	0.00645303	1.092	0.0103712	1.065	-0.274495
1.151	0.00350961	1.093	0.0104166	1.066	-0.275933
1.151	0.000883589	1.093	0.010456	1.067	-0.277378
1.152	-1.76802e-05	1.094	0.00867775	1.067	-0.278797
1.153	-0.00126991	1.095	0.00657276	1.068	-0.278268
1.153	-0.00253521	1.095	0.00445935	1.068	-0.276996
1.154	-0.00410575	1.096	0.00236911	1.069	-0.275733
1.155	-0.00528717	1.096	-0.0009353	1.069	-0.274547
1.155	-0.00648141	1.097	-0.0047688	1.07	-0.275703
1.156	-0.00733969	1.098	-0.0086022	1.071	-0.277299
1.156	-0.00702792	1.098	-0.0113757	1.071	-0.278844
1.157	-0.00671536	1.099	-0.0112648	1.072	-0.279595
1.158	-0.00639942	1.099	-0.0111541	1.072	-0.277069
1.158	-0.00645361	1.1	-0.011035	1.073	-0.273943
1.159	-0.00663871	1.1	-0.0114012	1.073	-0.270811
1.159	-0.00682812	1.101	-0.0123921	1.074	-0.268209
1.16	-0.00520674	1.102	-0.0133842	1.075	-0.267054
1.161	-0.000742583	1.102	-0.0142243	1.075	-0.265902
1.161	0.00365826	1.103	-0.013729	1.076	-0.265001
1.162	0.00765789	1.103	-0.0128775	1.076	-0.265438
1.163	0.00937656	1.104	-0.0120176	1.077	-0.266018
1.163	0.0107933	1.105	-0.0107539	1.077	-0.266599
1.164	0.0121729	1.105	-0.0095696	1.078	-0.266419
1.164	0.012225	1.106	-0.0083785	1.078	-0.262881
1.165	0.011314	1.106	-0.0073296	1.079	-0.259296
1.166	0.0104154	1.107	-0.0069988	1.08	-0.255706
1.166	0.0101097	1.107	-0.0062234	1.08	-0.2538
1.167	0.0116741	1.108	-0.0054479	1.081	-0.253841
1.167	0.0134114	1.109	-0.0044846	1.081	-0.253892
1.168	0.0150934	1.109	-0.0033519	1.082	-0.253893
1.169	0.0154546	1.11	-0.0023189	1.082	-0.252931
1.169	0.0153096	1.11	-0.001282	1.083	-0.25181
1.17	0.0151638	1.111	-0.0014543	1.084	-0.25069
1.171	0.0144989	1.112	-0.0027591	1.084	-0.249608
1.171	0.012513	1.112	-0.0040531	1.085	-0.250077
1.172	0.0104432	1.113	-0.0052203	1.085	-0.250671
1.172	0.00852784	1.113	-0.0041486	1.086	-0.251269
1.173	0.00949876	1.114	-0.0025426	1.086	-0.251298
1.174	0.0112571	1.114	-0.0009446	1.087	-0.249744
1.174	0.0130197	1.115	0.00040663	1.088	-0.248038
1.175	0.0135109	1.116	0.0015574	1.088	-0.24633
1.175	0.0119501	1.116	0.00267456	1.089	-0.246069
1.176	0.0103021	1.117	0.00377725	1.089	-0.247146
1.177	0.00878262	1.117	0.00550644	1.09	-0.248222
1.177	0.00700525	1.118	0.00764835	1.09	-0.249243
1.178	0.00486561	1.119	0.00978839	1.091	-0.250119
1.179	0.00260629	1.119	0.0119225	1.092	-0.251062
1.179	0.000762801	1.12	0.0141362	1.092	-0.252009
1.18	0.000243271	1.12	0.0160912	1.093	-0.252643
1.18	-0.000204542	1.121	0.0180425	1.093	-0.25236
1.181	-0.000835858	1.121	0.0196346	1.094	-0.251984
1.182	-0.00298916	1.122	0.0213428	1.094	-0.251611
1.182	-0.00547809	1.123	0.0230954	1.095	-0.252791
1.183	-0.00796983	1.123	0.02481	1.096	-0.254574
1.183	-0.0101918	1.124	0.0248054	1.096	-0.256212
1.184	-0.0124151	1.124	0.0236075	1.097	-0.257768
1.185	-0.0147004	1.125	0.0224158	1.097	-0.258252
1.185	-0.0166928	1.126	0.0212754	1.098	-0.258491
1.186	-0.0151057	1.126	0.0210587	1.098	-0.258732
1.186	-0.0123057	1.127	0.0210691	1.099	-0.25875
1.187	-0.0095011	1.127	0.0210795	1.1	-0.25852
1.188	-0.00790455	1.128	0.0217208	1.1	-0.258943
1.188	-0.00926552	1.128	0.0249165	1.101	-0.259363
1.189	-0.0108389	1.129	0.0281482	1.101	-0.259834
1.19	-0.0122915	1.13	0.031279	1.102	-0.260535
1.19	-0.011557	1.13	0.0322641	1.102	-0.261247
1.191	-0.00989749	1.131	0.0313872	1.103	-0.261954
1.191	-0.0082265	1.131	0.0305011	1.104	-0.26261
1.192	-0.00570465	1.132	0.0300314	1.104	-0.261738
1.193	-0.00287437	1.133	0.0319435	1.105	-0.260864
1.193	-5.04947e-05	1.133	0.0343909	1.105	-0.259988
1.194	0.00169544	1.134	0.0368407	1.106	-0.259107
1.194	-0.00155459	1.134	0.0384403	1.106	-0.258252
1.195	-0.00519995	1.135	0.0386434	1.107	-0.257397
1.196	-0.00884816	1.135	0.0387208	1.107	-0.256548
1.196	-0.00742775	1.136	0.0387118	1.108	-0.253876
1.197	-0.00266095	1.137	0.0365318	1.109	-0.250863
1.198	0.0021179	1.137	0.0330615	1.109	-0.24786
1.198	0.005723	1.138	0.0296076	1.11	-0.245009
1.199	0.00549158	1.138	0.0269162	1.11	-0.243475
1.199	0.00525992	1.139	0.0261957	1.111	-0.242105
1.2	0.00502836	1.14	0.0256616	1.111	-0.240732
1.201	0.00394128	1.14	0.025128	1.112	-0.240889
1.201	0.00187958	1.141	0.0236827	1.113	-0.242948
1.202	-0.000192261	1.141	0.0210496	1.113	-0.245004
1.202	-0.000921038	1.142	0.0183766	1.114	-0.247093
1.203	0.00295498	1.142	0.0157171	1.114	-0.248215
1.204	0.00685519	1.143	0.0139351	1.115	-0.248667
1.204	0.0101592	1.144	0.0123412	1.115	-0.249122
1.205	0.00841451	1.144	0.0107429	1.116	-0.249866
1.206	0.00454565	1.145	0.00920043	1.117	-0.252301
1.206	0.000640336	1.145	0.00880531	1.117	-0.255078
1.207	-0.00230462	1.146	0.00845612	1.118	-0.257872
1.207	-0.000594898	1.147	0.00810903	1.118	-0.260068
1.208	0.00113398	1.147	0.00802597	1.119	-0.261263
1.209	0.00322872	1.148	0.00892497	1.119	-0.262468
1.209	0.00659886	1.148	0.00986659	1.12	-0.263673
1.21	0.00996764	1.149	0.0108145	1.121	-0.264123
1.21	0.0133236	1.149	0.0115245	1.121	-0.264149
1.211	0.0155628	1.15	0.0120353	1.122	-0.264176
1.212	0.0176521	1.151	0.0125403	1.122	-0.264395
1.212	0.0197445	1.151	0.0131797	1.123	-0.266486
1.213	0.0222891	1.152	0.0152371	1.123	-0.26925
1.214	0.0269095	1.152	0.0176589	1.124	-0.272023
1.214	0.0318663	1.153	0.0200776	1.125	-0.274407
1.215	0.0368065	1.154	0.0221573	1.125	-0.275797
1.215	0.0388219	1.154	0.0232224	1.126	-0.277257
1.216	0.0381991	1.155	0.0242848	1.126	-0.278757
1.217	0.0375728	1.155	0.0252138	1.127	-0.280098
1.217	0.0377351	1.156	0.0243863	1.127	-0.280166
1.218	0.0432077	1.156	0.022899	1.128	-0.280123
1.218	0.0498782	1.157	0.0214125	1.129	-0.28008
1.219	0.0564965	1.158	0.0202958	1.129	-0.279349
1.22	0.0608253	1.158	0.0201625	1.13	-0.277528
1.22	0.063643	1.159	0.0200734	1.13	-0.275705
1.221	0.0664845	1.159	0.0199833	1.131	-0.273823
1.221	0.0696566	1.16	0.0187248	1.131	-0.27177
1.222	0.0750029	1.161	0.0166308	1.132	-0.270395
1.223	0.0807799	1.161	0.0145284	1.133	-0.269021
1.223	0.0865517	1.162	0.0126229	1.133	-0.267535
1.224	0.0930978	1.162	0.0125418	1.134	-0.267138
1.225	0.0993901	1.163	0.0127716	1.134	-0.26721
[truncated: 44,047 more rows]

## Sheet: Sup. Fig. 9A
Supplementary Data 1: All source data for Figures.
Supplementary Figure 9 (A): Spectral change upon ferric heme addition of H114A PefR.
Inset, titration curve			Spectral data	DAbsorbance
[Heme]/[PefR]	DAbs at 412 nm		Wavelength (nm)	1	2	3	4	5	6	7	8	9	10	11	12	13	14	15
0.141	0.037		190	0.038	-0.076	0.063	0.192	0.134	-0.273	0.057	-0.194	0.147	-0.019	-0.135	0.224	0.146	0.013	0.191
0.282	0.072		191	0.01	-0.07	-0.143	-0.053	-0.227	-0.39	-0.129	-0.047	-0.313	0.006	0.005	0.146	-0.038	-0.103	0.003
0.423	0.083		192	-0.034	-0.078	-0.265	-0.271	-0.199	-0.246	-0.441	0.209	-0.272	-0.063	-0.081	0.132	0.104	-0.24	0.017
0.564	0.131		193	-0.187	-0.113	-0.382	-0.421	-0.161	-0.01	-0.461	0.191	0.021	0.037	0.064	0.01	0.111	-0.185	0.105
0.705	0.147		194	-0.247	-0.521	-0.409	-0.542	0.076	0.003	-0.146	0.004	0.301	0.157	-0.088	0.032	0.068	0.276	0.305
0.846	0.173		195	-0.131	-0.59	-0.274	-0.749	0.101	0.166	0.117	-0.382	0.291	0.17	-0.211	0.176	0.212	0.421	0.344
0.987	0.213		196	-0.107	-0.593	-0.158	-0.647	-0.016	0.218	0.265	-0.346	-0.186	0.081	0.016	0.095	-0.1	0.632	0.107
1.128	0.222		197	-0.124	-0.66	0.006	-0.459	-0.061	0.048	-0.019	-0.136	-0.284	-0.095	-0.043	-0.112	-0.113	0.37	-0.139
1.269	0.218		198	-0.138	-0.416	0.166	-0.216	-0.163	-0.261	-0.176	0.16	-0.172	-0.097	-0.03	-0.103	0.073	0.245	-0.171
1.41	0.294		199	-0.301	-0.462	-0.089	-0.126	-0.395	-0.564	-0.246	0.025	-0.249	-0.057	-0.398	-0.147	-0.143	0.076	-0.189
1.551	0.27		200	-0.035	-0.111	-0.225	0.067	-0.159	-0.367	-0.231	-0.21	-0.384	0.097	-0.3	0.084	0.042	-0.032	-0.038
1.692	0.278		201	-0.253	-0.139	-0.264	0.166	-0.2	-0.623	-0.025	-0.408	-0.304	0.197	0.123	0.102	0.051	-0.133	-0.061
1.833	0.291		202	-0.51	-0.668	-0.353	-0.215	-0.423	-1.084	-0.152	-0.63	-0.329	-0.053	0.215	-0.121	-0.223	-0.537	-0.088
1.974	0.337		203	-0.583	-0.811	-0.31	-0.543	-0.508	-1.142	-0.195	-0.483	-0.192	-0.043	0.06	-0.233	-0.194	-0.441	-0.044
2.115	0.331		204	-0.383	-0.686	-0.451	-0.574	-0.452	-0.531	-0.22	-0.521	-0.154	0.096	-0.103	-0.09	-0.279	-0.271	-0.054
			205	-0.076	-0.06	-0.117	0.213	0.147	-0.011	0.022	-0.102	0.011	0.302	0.112	0.046	0.11	0.279	0.274
			206	0.14	0.302	0.159	0.503	0.297	0.342	0.199	0.207	0.208	0.444	0.444	0.111	0.274	0.591	0.398
			207	0.219	0.285	0.255	0.355	0.304	0.368	0.363	0.416	0.172	0.161	0.298	0.071	0.206	0.483	0.416
			208	0.228	0.117	0.215	0.222	0.29	0.395	0.478	0.44	0.091	0.207	0.393	0.034	0.337	0.359	0.382
			209	0.396	0.142	0.21	0.184	0.211	0.503	0.518	0.465	0.2	0.407	0.297	0.364	0.24	0.383	0.288
			210	0.319	0.245	0.39	0.414	0.298	0.44	0.513	0.483	0.307	0.518	0.442	0.366	0.421	0.36	0.602
			211	0.423	0.239	0.436	0.416	0.259	0.505	0.373	0.441	0.358	0.514	0.664	0.597	0.523	0.384	0.584
			212	0.454	0.444	0.399	0.454	0.299	0.481	0.42	0.566	0.372	0.496	0.703	0.665	0.83	0.289	0.564
			213	0.433	0.48	0.427	0.528	0.436	0.546	0.372	0.571	0.373	0.398	0.667	0.631	0.844	0.171	0.382
			214	0.392	0.52	0.353	0.481	0.423	0.546	0.343	0.579	0.38	0.548	0.5	0.55	0.42	0.253	0.201
			215	0.435	0.49	0.39	0.519	0.45	0.555	0.357	0.512	0.374	0.515	0.503	0.324	0.221	0.427	0.435
			216	0.464	0.447	0.375	0.457	0.435	0.46	0.273	0.381	0.526	0.529	0.549	0.306	0.2	0.586	0.575
			217	0.364	0.47	0.331	0.465	0.356	0.386	0.293	0.397	0.608	0.614	0.432	0.361	0.266	0.516	0.496
			218	0.331	0.437	0.356	0.384	0.368	0.321	0.376	0.44	0.566	0.612	0.182	0.216	0.38	0.284	0.394
			219	0.279	0.387	0.338	0.291	0.297	0.309	0.394	0.383	0.455	0.591	0.181	0.176	0.445	0.19	0.339
			220	0.338	0.281	0.346	0.3	0.294	0.288	0.377	0.394	0.2	0.409	0.238	0.201	0.422	0.181	0.391
			221	0.317	0.266	0.302	0.259	0.252	0.285	0.193	0.318	0.2	0.25	0.386	0.239	0.357	0.224	0.3
			222	0.311	0.246	0.257	0.259	0.212	0.288	0.207	0.275	0.253	0.283	0.314	0.338	0.233	0.255	0.228
			223	0.336	0.252	0.233	0.228	0.156	0.227	0.209	0.237	0.223	0.273	0.226	0.178	0.296	0.168	0.187
			224	0.366	0.276	0.212	0.216	0.121	0.185	0.223	0.198	0.224	0.229	0.218	0.119	0.265	0.159	0.147
			225	0.409	0.326	0.226	0.203	0.132	0.171	0.22	0.21	0.177	0.156	0.208	0.104	0.149	0.095	0.134
			226	0.444	0.372	0.26	0.229	0.14	0.146	0.186	0.195	0.133	0.107	0.188	0.123	0.097	0.132	0.046
			227	0.459	0.421	0.315	0.302	0.228	0.185	0.2	0.195	0.111	0.103	0.119	0.13	0.097	0.221	0.112
			228	0.448	0.447	0.372	0.379	0.314	0.246	0.247	0.215	0.111	0.145	0.125	0.121	0.154	0.197	0.12
			229	0.426	0.432	0.367	0.408	0.353	0.303	0.314	0.253	0.163	0.259	0.147	0.157	0.196	0.207	0.193
			230	0.398	0.402	0.358	0.394	0.364	0.336	0.351	0.318	0.225	0.308	0.233	0.213	0.235	0.183	0.239
			231	0.362	0.365	0.333	0.366	0.337	0.329	0.348	0.326	0.265	0.349	0.271	0.24	0.245	0.215	0.261
			232	0.321	0.325	0.3	0.331	0.306	0.306	0.328	0.315	0.255	0.341	0.264	0.268	0.266	0.243	0.285
			233	0.28	0.285	0.266	0.296	0.277	0.28	0.3	0.285	0.237	0.316	0.253	0.254	0.251	0.26	0.262
			234	0.242	0.246	0.233	0.259	0.247	0.25	0.267	0.259	0.215	0.288	0.238	0.24	0.239	0.284	0.258
			235	0.205	0.212	0.198	0.224	0.215	0.217	0.235	0.228	0.192	0.262	0.227	0.22	0.225	0.258	0.237
			236	0.172	0.178	0.167	0.192	0.182	0.186	0.205	0.201	0.165	0.235	0.201	0.189	0.202	0.229	0.218
			237	0.142	0.148	0.138	0.164	0.156	0.159	0.178	0.175	0.139	0.21	0.177	0.164	0.18	0.208	0.196
			238	0.115	0.122	0.113	0.138	0.132	0.137	0.154	0.15	0.116	0.184	0.153	0.142	0.156	0.184	0.177
			239	0.093	0.1	0.093	0.116	0.111	0.116	0.134	0.129	0.096	0.16	0.132	0.125	0.137	0.165	0.154
			240	0.073	0.082	0.075	0.097	0.092	0.097	0.117	0.109	0.08	0.141	0.115	0.108	0.121	0.15	0.134
			241	0.058	0.066	0.06	0.082	0.077	0.082	0.1	0.094	0.065	0.124	0.101	0.095	0.106	0.135	0.122
			242	0.046	0.055	0.049	0.069	0.064	0.071	0.088	0.083	0.051	0.111	0.088	0.083	0.094	0.121	0.109
			243	0.037	0.046	0.04	0.06	0.055	0.062	0.076	0.074	0.041	0.101	0.079	0.073	0.084	0.109	0.098
			244	0.032	0.039	0.034	0.053	0.049	0.054	0.069	0.065	0.032	0.094	0.072	0.064	0.076	0.098	0.089
			245	0.026	0.033	0.027	0.047	0.042	0.047	0.063	0.058	0.026	0.087	0.064	0.056	0.069	0.091	0.081
			246	0.021	0.027	0.021	0.042	0.038	0.042	0.057	0.052	0.019	0.08	0.057	0.049	0.061	0.085	0.073
			247	0.017	0.023	0.018	0.037	0.032	0.036	0.051	0.047	0.013	0.074	0.052	0.045	0.056	0.08	0.067
			248	0.015	0.022	0.016	0.035	0.03	0.033	0.049	0.044	0.011	0.07	0.048	0.043	0.054	0.076	0.061
			249	0.014	0.022	0.015	0.034	0.029	0.032	0.048	0.043	0.009	0.067	0.046	0.041	0.052	0.072	0.06
			250	0.014	0.021	0.014	0.033	0.028	0.031	0.048	0.041	0.008	0.065	0.044	0.036	0.049	0.068	0.06
			251	0.015	0.021	0.014	0.032	0.027	0.031	0.047	0.04	0.007	0.063	0.042	0.033	0.046	0.066	0.057
			252	0.015	0.02	0.013	0.031	0.028	0.03	0.047	0.038	0.005	0.063	0.04	0.032	0.044	0.064	0.054
			253	0.015	0.021	0.014	0.032	0.026	0.029	0.046	0.037	0.005	0.062	0.04	0.031	0.042	0.062	0.052
			254	0.014	0.019	0.014	0.031	0.026	0.029	0.044	0.035	0.004	0.06	0.04	0.03	0.041	0.064	0.05
			255	0.015	0.019	0.015	0.031	0.026	0.029	0.042	0.034	0.003	0.06	0.039	0.028	0.041	0.062	0.05
			256	0.016	0.021	0.015	0.032	0.026	0.028	0.042	0.035	0.003	0.06	0.038	0.028	0.041	0.062	0.05
			257	0.018	0.021	0.016	0.032	0.027	0.029	0.043	0.036	0.004	0.061	0.037	0.029	0.043	0.062	0.051
			258	0.018	0.023	0.017	0.034	0.027	0.029	0.045	0.038	0.004	0.061	0.037	0.031	0.043	0.063	0.053
			259	0.018	0.023	0.017	0.035	0.028	0.031	0.045	0.04	0.006	0.062	0.039	0.031	0.042	0.066	0.055
			260	0.019	0.024	0.017	0.035	0.029	0.031	0.045	0.041	0.006	0.062	0.04	0.032	0.042	0.065	0.055
			261	0.021	0.026	0.018	0.037	0.03	0.031	0.046	0.041	0.006	0.063	0.042	0.033	0.042	0.065	0.055
			262	0.021	0.027	0.019	0.037	0.031	0.032	0.047	0.04	0.007	0.064	0.042	0.035	0.044	0.065	0.057
			263	0.023	0.028	0.021	0.038	0.032	0.035	0.049	0.042	0.009	0.067	0.043	0.037	0.046	0.069	0.061
			264	0.024	0.031	0.024	0.04	0.035	0.038	0.051	0.045	0.011	0.068	0.045	0.04	0.047	0.069	0.063
			265	0.028	0.033	0.027	0.043	0.037	0.041	0.054	0.047	0.014	0.071	0.048	0.043	0.049	0.073	0.064
			266	0.03	0.034	0.028	0.045	0.038	0.043	0.056	0.049	0.016	0.073	0.05	0.044	0.053	0.076	0.067
			267	0.032	0.034	0.028	0.047	0.04	0.043	0.058	0.049	0.018	0.074	0.051	0.045	0.055	0.077	0.069
			268	0.033	0.036	0.029	0.049	0.043	0.045	0.06	0.052	0.02	0.077	0.054	0.047	0.058	0.081	0.071
			269	0.036	0.036	0.032	0.049	0.043	0.047	0.061	0.054	0.023	0.078	0.056	0.05	0.06	0.082	0.074
			270	0.038	0.04	0.034	0.052	0.045	0.049	0.063	0.056	0.027	0.081	0.06	0.052	0.063	0.086	0.075
			271	0.039	0.042	0.037	0.052	0.047	0.051	0.065	0.059	0.03	0.085	0.062	0.056	0.068	0.088	0.079
			272	0.041	0.044	0.038	0.053	0.049	0.052	0.067	0.061	0.031	0.087	0.066	0.06	0.07	0.089	0.082
			273	0.042	0.046	0.039	0.055	0.051	0.055	0.068	0.063	0.033	0.088	0.068	0.063	0.071	0.091	0.084
			274	0.043	0.047	0.04	0.056	0.053	0.058	0.07	0.064	0.036	0.089	0.068	0.065	0.074	0.094	0.088
			275	0.045	0.048	0.043	0.059	0.056	0.059	0.072	0.067	0.039	0.091	0.07	0.067	0.077	0.098	0.089
			276	0.047	0.051	0.045	0.061	0.058	0.062	0.075	0.07	0.04	0.094	0.072	0.069	0.082	0.099	0.091
			277	0.048	0.052	0.046	0.062	0.058	0.062	0.077	0.071	0.041	0.095	0.075	0.071	0.082	0.1	0.094
			278	0.047	0.051	0.046	0.062	0.058	0.061	0.075	0.069	0.042	0.094	0.076	0.071	0.081	0.1	0.093
			279	0.047	0.049	0.046	0.062	0.057	0.061	0.074	0.07	0.043	0.095	0.077	0.072	0.081	0.101	0.091
			280	0.046	0.048	0.043	0.06	0.055	0.059	0.072	0.069	0.041	0.094	0.076	0.072	0.08	0.1	0.089
			281	0.043	0.048	0.041	0.057	0.055	0.058	0.073	0.068	0.04	0.092	0.076	0.071	0.08	0.098	0.089
			282	0.042	0.047	0.039	0.055	0.053	0.056	0.072	0.066	0.038	0.09	0.072	0.069	0.08	0.098	0.089
			283	0.039	0.045	0.039	0.054	0.051	0.055	0.07	0.065	0.037	0.089	0.069	0.066	0.079	0.096	0.087
			284	0.038	0.043	0.039	0.054	0.05	0.055	0.068	0.064	0.037	0.087	0.068	0.064	0.076	0.094	0.083
			285	0.035	0.04	0.036	0.05	0.046	0.052	0.064	0.061	0.034	0.084	0.065	0.06	0.071	0.092	0.079
			286	0.029	0.034	0.032	0.044	0.041	0.046	0.06	0.057	0.03	0.08	0.063	0.057	0.066	0.087	0.075
			287	0.023	0.029	0.026	0.039	0.037	0.041	0.056	0.052	0.025	0.074	0.058	0.054	0.063	0.082	0.072
			288	0.019	0.024	0.02	0.035	0.032	0.037	0.052	0.047	0.021	0.07	0.055	0.05	0.059	0.079	0.07
			289	0.015	0.02	0.015	0.031	0.028	0.033	0.048	0.043	0.017	0.066	0.05	0.046	0.055	0.075	0.066
			290	0.01	0.014	0.011	0.027	0.024	0.028	0.042	0.038	0.012	0.06	0.045	0.041	0.051	0.071	0.063
			291	0.006	0.011	0.008	0.023	0.019	0.025	0.038	0.034	0.007	0.057	0.04	0.038	0.047	0.065	0.057
			292	0.003	0.008	0.004	0.018	0.016	0.021	0.033	0.03	0.003	0.054	0.037	0.034	0.042	0.061	0.053
			293	0.002	0.007	0.003	0.017	0.015	0.02	0.031	0.029	0.002	0.054	0.035	0.031	0.041	0.059	0.051
			294	0.001	0.005	0.001	0.015	0.013	0.018	0.03	0.027	0.002	0.052	0.033	0.029	0.039	0.056	0.047
			295	0	0.004	0	0.016	0.012	0.017	0.029	0.027	0.001	0.05	0.031	0.027	0.039	0.053	0.044
			296	-0.001	0.003	-0.001	0.015	0.011	0.015	0.027	0.025	-0.001	0.047	0.029	0.027	0.037	0.052	0.04
			297	-0.001	0.002	-0.001	0.014	0.01	0.015	0.026	0.024	-0.003	0.045	0.027	0.026	0.035	0.051	0.039
			298	-0.001	0.003	0	0.014	0.011	0.014	0.027	0.024	-0.004	0.044	0.027	0.025	0.034	0.05	0.039
			299	-0.002	0.004	0	0.013	0.009	0.015	0.026	0.021	-0.004	0.043	0.026	0.024	0.032	0.049	0.039
			300	-0.002	0.004	-0.001	0.014	0.011	0.015	0.026	0.02	-0.005	0.042	0.027	0.02	0.03	0.049	0.037
			301	0	0.004	0	0.014	0.01	0.015	0.025	0.019	-0.006	0.041	0.025	0.02	0.029	0.047	0.037
			302	0	0.004	0	0.013	0.01	0.014	0.025	0.02	-0.007	0.04	0.024	0.017	0.027	0.044	0.037
			303	0.001	0.003	-0.001	0.013	0.009	0.012	0.024	0.02	-0.009	0.038	0.021	0.016	0.024	0.041	0.035
			304	-0.001	0.001	-0.003	0.01	0.006	0.01	0.021	0.017	-0.011	0.036	0.018	0.013	0.019	0.037	0.031
			305	-0.003	0	-0.006	0.01	0.003	0.007	0.018	0.013	-0.016	0.033	0.015	0.008	0.014	0.032	0.025
			306	-0.003	0	-0.008	0.009	0.002	0.005	0.016	0.012	-0.018	0.031	0.013	0.006	0.013	0.028	0.021
			307	-0.004	0	-0.007	0.009	0.002	0.004	0.014	0.011	-0.018	0.03	0.011	0.003	0.011	0.028	0.017
			308	-0.004	0	-0.009	0.008	0	0.001	0.012	0.008	-0.021	0.027	0.008	0	0.008	0.026	0.015
			309	-0.005	-0.001	-0.01	0.006	-0.003	0	0.01	0.005	-0.022	0.024	0.003	-0.003	0.003	0.022	0.011
			310	-0.005	-0.003	-0.011	0.004	-0.004	-0.004	0.008	0.001	-0.027	0.019	-0.001	-0.007	-0.001	0.017	0.006
			311	-0.006	-0.005	-0.013	0.003	-0.005	-0.006	0.007	-0.001	-0.033	0.017	-0.005	-0.011	-0.006	0.011	0.003
			312	-0.008	-0.007	-0.015	0.001	-0.007	-0.008	0.004	-0.004	-0.037	0.014	-0.008	-0.016	-0.009	0.008	-0.003
			313	-0.01	-0.009	-0.017	-0.001	-0.01	-0.01	0	-0.008	-0.04	0.01	-0.012	-0.019	-0.015	0.006	-0.006
			314	-0.01	-0.008	-0.018	-0.004	-0.012	-0.011	-0.002	-0.008	-0.041	0.008	-0.015	-0.025	-0.019	0.003	-0.01
			315	-0.011	-0.01	-0.02	-0.005	-0.015	-0.015	-0.006	-0.012	-0.043	0.005	-0.019	-0.03	-0.022	-0.003	-0.015
			316	-0.01	-0.009	-0.021	-0.008	-0.017	-0.016	-0.007	-0.015	-0.05	0.002	-0.025	-0.035	-0.026	-0.01	-0.018
			317	-0.011	-0.01	-0.024	-0.008	-0.019	-0.019	-0.01	-0.02	-0.054	-0.001	-0.03	-0.037	-0.029	-0.017	-0.023
			318	-0.012	-0.011	-0.025	-0.009	-0.021	-0.022	-0.013	-0.024	-0.06	-0.006	-0.033	-0.043	-0.037	-0.021	-0.026
			319	-0.012	-0.012	-0.026	-0.012	-0.024	-0.026	-0.018	-0.028	-0.065	-0.011	-0.036	-0.05	-0.041	-0.023	-0.035
			320	-0.014	-0.014	-0.031	-0.016	-0.028	-0.031	-0.024	-0.034	-0.072	-0.016	-0.04	-0.058	-0.046	-0.027	-0.043
			321	-0.015	-0.014	-0.032	-0.018	-0.031	-0.035	-0.027	-0.036	-0.076	-0.016	-0.046	-0.067	-0.052	-0.031	-0.048
			322	-0.016	-0.016	-0.034	-0.02	-0.034	-0.038	-0.03	-0.041	-0.077	-0.017	-0.052	-0.067	-0.057	-0.038	-0.052
			323	-0.017	-0.017	-0.037	-0.022	-0.037	-0.043	-0.033	-0.044	-0.081	-0.024	-0.061	-0.074	-0.068	-0.045	-0.061
			324	-0.018	-0.02	-0.04	-0.027	-0.042	-0.047	-0.037	-0.05	-0.088	-0.031	-0.067	-0.079	-0.074	-0.052	-0.069
			325	-0.021	-0.023	-0.043	-0.03	-0.048	-0.052	-0.04	-0.055	-0.096	-0.041	-0.075	-0.089	-0.086	-0.057	-0.073
			326	-0.023	-0.025	-0.045	-0.032	-0.052	-0.057	-0.044	-0.061	-0.103	-0.044	-0.083	-0.095	-0.093	-0.064	-0.075
			327	-0.024	-0.028	-0.048	-0.035	-0.055	-0.06	-0.05	-0.068	-0.109	-0.047	-0.091	-0.098	-0.099	-0.072	-0.083
			328	-0.025	-0.03	-0.053	-0.038	-0.057	-0.063	-0.057	-0.072	-0.117	-0.055	-0.097	-0.107	-0.108	-0.082	-0.09
			329	-0.026	-0.033	-0.056	-0.042	-0.06	-0.068	-0.061	-0.077	-0.12	-0.059	-0.102	-0.114	-0.108	-0.087	-0.092
			330	-0.029	-0.034	-0.061	-0.046	-0.064	-0.074	-0.065	-0.08	-0.123	-0.063	-0.109	-0.125	-0.115	-0.088	-0.096
			331	-0.03	-0.034	-0.063	-0.049	-0.07	-0.079	-0.07	-0.085	-0.13	-0.065	-0.112	-0.123	-0.118	-0.089	-0.097
			332	-0.03	-0.036	-0.066	-0.052	-0.073	-0.082	-0.073	-0.092	-0.138	-0.071	-0.117	-0.133	-0.126	-0.09	-0.106
			333	-0.031	-0.04	-0.07	-0.055	-0.078	-0.088	-0.078	-0.095	-0.147	-0.078	-0.121	-0.145	-0.137	-0.099	-0.113
			334	-0.031	-0.042	-0.071	-0.056	-0.08	-0.093	-0.081	-0.102	-0.147	-0.086	-0.124	-0.149	-0.143	-0.11	-0.126
			335	-0.033	-0.041	-0.074	-0.058	-0.084	-0.097	-0.086	-0.108	-0.151	-0.092	-0.125	-0.153	-0.15	-0.117	-0.126
			336	-0.035	-0.044	-0.077	-0.063	-0.088	-0.1	-0.09	-0.113	-0.155	-0.098	-0.136	-0.151	-0.154	-0.123	-0.126
			337	-0.037	-0.047	-0.081	-0.066	-0.093	-0.104	-0.093	-0.116	-0.162	-0.097	-0.142	-0.164	-0.156	-0.126	-0.128
			338	-0.038	-0.05	-0.085	-0.07	-0.098	-0.106	-0.097	-0.116	-0.168	-0.099	-0.144	-0.162	-0.168	-0.137	-0.132
			339	-0.04	-0.053	-0.089	-0.073	-0.101	-0.109	-0.102	-0.12	-0.176	-0.103	-0.153	-0.163	-0.182	-0.145	-0.144
			340	-0.041	-0.053	-0.092	-0.075	-0.103	-0.112	-0.105	-0.122	-0.182	-0.106	-0.154	-0.17	-0.182	-0.158	-0.145
			341	-0.043	-0.054	-0.093	-0.078	-0.104	-0.114	-0.108	-0.124	-0.183	-0.109	-0.157	-0.169	-0.18	-0.156	-0.14
			342	-0.043	-0.056	-0.096	-0.079	-0.105	-0.118	-0.11	-0.126	-0.18	-0.108	-0.151	-0.173	-0.181	-0.154	-0.138
			343	-0.043	-0.057	-0.096	-0.082	-0.11	-0.122	-0.113	-0.128	-0.177	-0.11	-0.153	-0.18	-0.188	-0.154	-0.148
			344	-0.045	-0.058	-0.096	-0.084	-0.113	-0.126	-0.115	-0.137	-0.182	-0.116	-0.169	-0.193	-0.196	-0.156	-0.159
			345	-0.045	-0.058	-0.098	-0.086	-0.115	-0.127	-0.116	-0.137	-0.184	-0.113	-0.173	-0.194	-0.179	-0.147	-0.149
			346	-0.046	-0.059	-0.1	-0.088	-0.115	-0.128	-0.114	-0.136	-0.189	-0.113	-0.166	-0.184	-0.175	-0.123	-0.146
			347	-0.046	-0.059	-0.102	-0.088	-0.112	-0.128	-0.114	-0.132	-0.184	-0.105	-0.156	-0.177	-0.167	-0.112	-0.137
			348	-0.045	-0.058	-0.102	-0.087	-0.113	-0.126	-0.11	-0.131	-0.184	-0.098	-0.149	-0.173	-0.157	-0.127	-0.134
			349	-0.046	-0.059	-0.104	-0.086	-0.114	-0.124	-0.111	-0.136	-0.188	-0.102	-0.15	-0.175	-0.154	-0.13	-0.137
			350	-0.046	-0.06	-0.105	-0.086	-0.115	-0.127	-0.11	-0.134	-0.184	-0.091	-0.146	-0.162	-0.149	-0.13	-0.12
			351	-0.047	-0.062	-0.107	-0.086	-0.117	-0.126	-0.109	-0.132	-0.183	-0.087	-0.135	-0.162	-0.17	-0.129	-0.135
			352	-0.046	-0.062	-0.106	-0.087	-0.117	-0.124	-0.108	-0.13	-0.18	-0.076	-0.136	-0.162	-0.17	-0.121	-0.141
			353	-0.046	-0.062	-0.107	-0.087	-0.118	-0.121	-0.109	-0.125	-0.176	-0.073	-0.137	-0.162	-0.16	-0.136	-0.14
			354	-0.048	-0.063	-0.106	-0.088	-0.117	-0.122	-0.111	-0.124	-0.173	-0.081	-0.143	-0.165	-0.148	-0.123	-0.131
			355	-0.049	-0.064	-0.108	-0.088	-0.117	-0.122	-0.107	-0.124	-0.171	-0.078	-0.154	-0.15	-0.135	-0.114	-0.102
			356	-0.049	-0.064	-0.107	-0.089	-0.117	-0.12	-0.103	-0.124	-0.167	-0.079	-0.142	-0.151	-0.133	-0.11	-0.102
			357	-0.049	-0.063	-0.107	-0.088	-0.117	-0.122	-0.1	-0.121	-0.176	-0.074	-0.142	-0.157	-0.139	-0.1	-0.101
			358	-0.048	-0.063	-0.107	-0.085	-0.114	-0.12	-0.098	-0.116	-0.174	-0.079	-0.146	-0.16	-0.155	-0.1	-0.109
			359	-0.048	-0.062	-0.106	-0.083	-0.11	-0.119	-0.098	-0.117	-0.176	-0.083	-0.139	-0.155	-0.146	-0.082	-0.087
			360	-0.049	-0.063	-0.107	-0.084	-0.109	-0.117	-0.094	-0.116	-0.17	-0.079	-0.127	-0.15	-0.135	-0.071	-0.077
			361	-0.048	-0.062	-0.105	-0.083	-0.108	-0.115	-0.089	-0.114	-0.165	-0.074	-0.116	-0.141	-0.129	-0.078	-0.079
			362	-0.049	-0.063	-0.106	-0.083	-0.111	-0.116	-0.086	-0.114	-0.156	-0.062	-0.119	-0.139	-0.134	-0.078	-0.089
			363	-0.048	-0.062	-0.104	-0.081	-0.11	-0.111	-0.083	-0.11	-0.153	-0.058	-0.126	-0.133	-0.154	-0.079	-0.076
			364	-0.048	-0.062	-0.104	-0.081	-0.108	-0.108	-0.082	-0.103	-0.146	-0.052	-0.11	-0.134	-0.135	-0.083	-0.088
			365	-0.049	-0.062	-0.104	-0.08	-0.105	-0.104	-0.083	-0.09	-0.143	-0.048	-0.096	-0.121	-0.104	-0.068	-0.092
			366	-0.049	-0.061	-0.101	-0.078	-0.103	-0.103	-0.078	-0.084	-0.144	-0.045	-0.094	-0.105	-0.071	-0.054	-0.076
			367	-0.049	-0.059	-0.099	-0.075	-0.097	-0.103	-0.076	-0.08	-0.133	-0.033	-0.098	-0.091	-0.063	-0.044	-0.047
			368	-0.046	-0.057	-0.097	-0.071	-0.094	-0.097	-0.068	-0.082	-0.128	-0.03	-0.097	-0.091	-0.064	-0.043	-0.02
			369	-0.046	-0.057	-0.096	-0.067	-0.091	-0.09	-0.067	-0.079	-0.12	-0.025	-0.08	-0.083	-0.073	-0.037	-0.033
			370	-0.047	-0.057	-0.096	-0.067	-0.092	-0.088	-0.069	-0.08	-0.121	-0.033	-0.073	-0.073	-0.064	-0.051	-0.026
			371	-0.046	-0.055	-0.093	-0.068	-0.089	-0.088	-0.063	-0.078	-0.127	-0.04	-0.072	-0.089	-0.042	-0.062	-0.033
			372	-0.042	-0.052	-0.091	-0.063	-0.084	-0.085	-0.057	-0.066	-0.127	-0.026	-0.066	-0.078	-0.043	-0.08	-0.036
			373	-0.041	-0.049	-0.091	-0.059	-0.081	-0.08	-0.055	-0.064	-0.114	-0.018	-0.062	-0.089	-0.06	-0.045	-0.034
			374	-0.042	-0.048	-0.091	-0.055	-0.078	-0.075	-0.051	-0.061	-0.108	-0.01	-0.058	-0.076	-0.075	-0.014	-0.006
			375	-0.044	-0.048	-0.089	-0.055	-0.077	-0.075	-0.05	-0.062	-0.092	-0.009	-0.051	-0.058	-0.06	-0.014	-0.017
			376	-0.042	-0.048	-0.087	-0.056	-0.075	-0.075	-0.046	-0.056	-0.083	-0.001	-0.052	-0.073	-0.055	0	-0.007
			377	-0.043	-0.049	-0.087	-0.057	-0.076	-0.075	-0.046	-0.054	-0.09	0.005	-0.052	-0.067	-0.063	0.004	-0.006
			378	-0.043	-0.051	-0.087	-0.059	-0.076	-0.075	-0.047	-0.05	-0.096	0.014	-0.049	-0.072	-0.058	0.001	-0.004
			379	-0.044	-0.051	-0.088	-0.059	-0.076	-0.071	-0.043	-0.048	-0.12	0.012	-0.06	-0.066	-0.039	-0.008	-0.011
			380	-0.044	-0.049	-0.087	-0.056	-0.075	-0.072	-0.046	-0.042	-0.118	0.004	-0.066	-0.057	-0.019	-0.01	-0.022
			381	-0.043	-0.045	-0.087	-0.052	-0.071	-0.07	-0.044	-0.042	-0.099	0	-0.078	-0.051	-0.03	-0.006	-0.009
			382	-0.041	-0.043	-0.084	-0.046	-0.066	-0.064	-0.041	-0.048	-0.088	0.001	-0.07	-0.055	-0.034	0.008	-0.006
			383	-0.039	-0.04	-0.081	-0.043	-0.063	-0.054	-0.034	-0.038	-0.083	0.014	-0.049	-0.056	-0.003	0.012	0.002
			384	-0.037	-0.04	-0.079	-0.042	-0.061	-0.052	-0.023	-0.038	-0.081	0.03	-0.047	-0.071	0.008	0.023	0.015
			385	-0.038	-0.042	-0.077	-0.041	-0.059	-0.053	-0.023	-0.033	-0.079	0.031	-0.038	-0.053	0.035	0.024	0.007
			386	-0.038	-0.041	-0.074	-0.04	-0.053	-0.053	-0.018	-0.039	-0.071	0.034	-0.038	-0.038	0.043	0.018	-0.008
			387	-0.036	-0.036	-0.07	-0.037	-0.049	-0.045	-0.01	-0.032	-0.061	0.032	-0.028	-0.032	0.014	-0.001	0.001
			388	-0.034	-0.031	-0.065	-0.03	-0.044	-0.035	-0.005	-0.012	-0.046	0.036	-0.013	-0.027	-0.003	0.017	0.001
			389	-0.032	-0.026	-0.062	-0.022	-0.04	-0.034	0.002	0.005	-0.041	0.051	0.004	-0.025	-0.021	0.02	0.033
			390	-0.031	-0.025	-0.057	-0.016	-0.035	-0.029	0.007	0.015	-0.048	0.063	0.014	-0.005	0.006	0.049	0.045
			391	-0.03	-0.025	-0.054	-0.012	-0.031	-0.022	0.014	0.009	-0.049	0.073	0.018	-0.004	-0.004	0.063	0.04
			392	-0.026	-0.02	-0.047	-0.007	-0.022	-0.009	0.03	0.01	-0.032	0.083	0.019	0.016	0.007	0.081	0.058
			393	-0.022	-0.014	-0.038	0.001	-0.014	0.003	0.037	0.018	-0.012	0.086	0.043	0.038	0.027	0.089	0.09
			394	-0.019	-0.008	-0.032	0.009	-0.003	0.013	0.046	0.035	0.005	0.092	0.05	0.046	0.051	0.098	0.139
			395	-0.016	-0.004	-0.025	0.019	0.006	0.024	0.05	0.046	0.017	0.103	0.07	0.05	0.08	0.11	0.127
			396	-0.015	-0.001	-0.021	0.026	0.01	0.031	0.061	0.054	0.027	0.112	0.077	0.049	0.082	0.103	0.096
			397	-0.011	0.005	-0.013	0.033	0.019	0.039	0.078	0.068	0.039	0.129	0.091	0.085	0.101	0.11	0.116
			398	-0.006	0.012	-0.005	0.04	0.032	0.05	0.09	0.084	0.053	0.141	0.104	0.105	0.108	0.156	0.173
			399	-0.005	0.017	0.002	0.047	0.046	0.061	0.101	0.106	0.069	0.155	0.11	0.132	0.113	0.197	0.184
			400	-0.001	0.024	0.01	0.06	0.058	0.078	0.113	0.117	0.083	0.179	0.133	0.147	0.129	0.21	0.218
			401	0.004	0.03	0.017	0.074	0.066	0.091	0.122	0.129	0.098	0.194	0.148	0.15	0.134	0.202	0.188
			402	0.011	0.036	0.026	0.082	0.08	0.103	0.137	0.141	0.116	0.21	0.164	0.163	0.159	0.198	0.187
			403	0.015	0.04	0.035	0.088	0.087	0.113	0.148	0.153	0.132	0.224	0.18	0.173	0.182	0.222	0.198
			404	0.018	0.045	0.043	0.095	0.098	0.124	0.166	0.166	0.149	0.24	0.2	0.194	0.212	0.237	0.232
			405	0.023	0.05	0.051	0.102	0.107	0.133	0.178	0.178	0.165	0.254	0.218	0.215	0.238	0.26	0.256
			406	0.026	0.055	0.059	0.11	0.118	0.142	0.185	0.187	0.169	0.265	0.229	0.232	0.258	0.279	0.266
			407	0.028	0.059	0.064	0.113	0.128	0.151	0.191	0.198	0.176	0.274	0.233	0.247	0.263	0.296	0.276
			408	0.029	0.061	0.065	0.118	0.129	0.158	0.191	0.207	0.182	0.282	0.243	0.253	0.265	0.319	0.29
			409	0.034	0.065	0.071	0.125	0.132	0.166	0.201	0.214	0.194	0.286	0.256	0.262	0.273	0.323	0.322
			410	0.037	0.068	0.078	0.131	0.135	0.169	0.211	0.219	0.203	0.285	0.262	0.268	0.284	0.326	0.323
			411	0.036	0.069	0.082	0.131	0.143	0.172	0.214	0.221	0.21	0.29	0.265	0.273	0.292	0.327	0.328
			412	0.037	0.072	0.083	0.131	0.147	0.173	0.213	0.222	0.218	0.294	0.27	0.278	0.291	0.337	0.331
			413	0.038	0.072	0.082	0.131	0.147	0.174	0.211	0.224	0.219	0.297	0.274	0.276	0.298	0.335	0.323
			414	0.039	0.071	0.082	0.132	0.143	0.176	0.21	0.224	0.216	0.293	0.272	0.28	0.304	0.331	0.323
			415	0.039	0.073	0.084	0.133	0.142	0.178	0.213	0.223	0.215	0.297	0.27	0.286	0.305	0.331	0.329
			416	0.038	0.072	0.085	0.134	0.141	0.176	0.211	0.221	0.211	0.293	0.267	0.284	0.304	0.331	0.334
			417	0.039	0.072	0.085	0.132	0.141	0.172	0.207	0.217	0.208	0.284	0.266	0.278	0.294	0.333	0.336
			418	0.038	0.069	0.081	0.126	0.138	0.167	0.202	0.213	0.203	0.274	0.261	0.269	0.287	0.328	0.326
			419	0.037	0.067	0.079	0.121	0.134	0.163	0.196	0.21	0.201	0.268	0.258	0.265	0.284	0.319	0.319
			420	0.035	0.066	0.077	0.118	0.131	0.159	0.191	0.205	0.196	0.267	0.252	0.262	0.28	0.309	0.313
			421	0.035	0.065	0.076	0.117	0.129	0.155	0.187	0.2	0.191	0.264	0.246	0.256	0.274	0.304	0.306
			422	0.033	0.062	0.072	0.114	0.125	0.15	0.181	0.194	0.187	0.255	0.24	0.249	0.268	0.296	0.295
			423	0.031	0.059	0.07	0.108	0.119	0.144	0.176	0.187	0.181	0.243	0.233	0.241	0.26	0.287	0.285
			424	0.03	0.056	0.067	0.103	0.115	0.14	0.169	0.181	0.177	0.236	0.225	0.23	0.253	0.279	0.275
			425	0.029	0.053	0.066	0.101	0.11	0.135	0.163	0.174	0.17	0.23	0.217	0.222	0.245	0.269	0.266
			426	0.028	0.052	0.063	0.098	0.108	0.131	0.157	0.167	0.163	0.222	0.211	0.215	0.234	0.261	0.257
			427	0.026	0.049	0.059	0.092	0.102	0.126	0.151	0.161	0.156	0.212	0.203	0.209	0.226	0.252	0.247
			428	0.025	0.047	0.057	0.09	0.098	0.121	0.147	0.155	0.151	0.204	0.199	0.202	0.218	0.246	0.242
			429	0.025	0.047	0.057	0.087	0.096	0.119	0.143	0.152	0.148	0.199	0.192	0.196	0.213	0.237	0.235
			430	0.023	0.046	0.055	0.084	0.094	0.114	0.139	0.147	0.142	0.193	0.184	0.191	0.207	0.229	0.227
			431	0.021	0.042	0.052	0.081	0.09	0.109	0.135	0.142	0.134	0.186	0.175	0.186	0.199	0.221	0.218
			432	0.018	0.04	0.05	0.078	0.086	0.105	0.129	0.136	0.13	0.179	0.17	0.179	0.194	0.214	0.209
			433	0.018	0.04	0.05	0.077	0.084	0.102	0.125	0.133	0.127	0.173	0.166	0.174	0.189	0.211	0.203
			434	0.02	0.04	0.051	0.074	0.081	0.099	0.122	0.131	0.126	0.17	0.161	0.169	0.182	0.205	0.199
			435	0.019	0.036	0.047	0.071	0.079	0.096	0.117	0.126	0.12	0.163	0.155	0.163	0.175	0.196	0.193
			436	0.018	0.034	0.044	0.067	0.074	0.092	0.112	0.118	0.113	0.157	0.149	0.157	0.167	0.188	0.185
			437	0.016	0.032	0.042	0.066	0.072	0.089	0.109	0.114	0.109	0.153	0.144	0.152	0.161	0.182	0.179
			438	0.018	0.034	0.044	0.068	0.073	0.089	0.108	0.114	0.108	0.15	0.143	0.148	0.161	0.181	0.177
			439	0.018	0.034	0.044	0.066	0.074	0.088	0.107	0.113	0.107	0.148	0.139	0.145	0.159	0.177	0.173
			440	0.018	0.034	0.044	0.064	0.074	0.086	0.105	0.111	0.104	0.143	0.135	0.141	0.155	0.172	0.169
			441	0.017	0.032	0.041	0.061	0.068	0.082	0.102	0.105	0.1	0.138	0.131	0.136	0.15	0.166	0.161
			442	0.017	0.032	0.041	0.062	0.067	0.081	0.099	0.102	0.098	0.135	0.129	0.134	0.147	0.161	0.156
			443	0.018	0.034	0.042	0.062	0.067	0.081	0.098	0.102	0.095	0.132	0.127	0.131	0.143	0.159	0.154
			444	0.017	0.032	0.041	0.059	0.066	0.079	0.095	0.098	0.094	0.13	0.123	0.127	0.14	0.157	0.15
			445	0.015	0.031	0.037	0.056	0.062	0.074	0.092	0.094	0.09	0.124	0.119	0.122	0.134	0.151	0.145
			446	0.013	0.029	0.034	0.054	0.059	0.071	0.088	0.091	0.087	0.121	0.114	0.119	0.129	0.146	0.14
			447	0.014	0.027	0.032	0.053	0.057	0.07	0.087	0.09	0.083	0.118	0.112	0.115	0.126	0.143	0.139
			448	0.014	0.025	0.031	0.05	0.055	0.068	0.084	0.088	0.081	0.114	0.111	0.112	0.123	0.14	0.136
			449	0.013	0.025	0.031	0.048	0.055	0.065	0.082	0.085	0.078	0.111	0.109	0.109	0.119	0.137	0.132
			450	0.013	0.026	0.033	0.049	0.055	0.064	0.082	0.084	0.078	0.11	0.106	0.107	0.118	0.134	0.13
			451	0.012	0.026	0.032	0.048	0.052	0.062	0.08	0.081	0.075	0.107	0.102	0.104	0.114	0.131	0.124
			452	0.011	0.024	0.031	0.047	0.05	0.061	0.078	0.078	0.072	0.105	0.099	0.101	0.113	0.128	0.121
			453	0.01	0.022	0.029	0.044	0.048	0.059	0.073	0.076	0.07	0.102	0.097	0.097	0.111	0.125	0.116
			454	0.011	0.024	0.029	0.046	0.049	0.06	0.072	0.076	0.069	0.101	0.097	0.097	0.11	0.124	0.114
			455	0.011	0.027	0.031	0.048	0.051	0.061	0.074	0.078	0.071	0.102	0.096	0.097	0.111	0.124	0.116
			456	0.01	0.026	0.031	0.046	0.051	0.06	0.076	0.076	0.069	0.101	0.095	0.097	0.108	0.121	0.115
			457	0.01	0.027	0.032	0.045	0.051	0.058	0.074	0.075	0.067	0.1	0.092	0.094	0.105	0.117	0.112
			458	0.012	0.024	0.03	0.044	0.048	0.056	0.071	0.072	0.066	0.097	0.089	0.091	0.101	0.115	0.108
			459	0.012	0.024	0.029	0.044	0.048	0.056	0.07	0.071	0.066	0.094	0.088	0.09	0.102	0.116	0.106
			460	0.012	0.023	0.028	0.043	0.046	0.056	0.069	0.07	0.065	0.092	0.088	0.089	0.101	0.114	0.103
			461	0.012	0.022	0.028	0.042	0.045	0.055	0.069	0.07	0.063	0.092	0.087	0.089	0.1	0.111	0.103
			462	0.011	0.02	0.026	0.04	0.044	0.053	0.064	0.067	0.059	0.089	0.082	0.086	0.095	0.106	0.1
			463	0.008	0.017	0.023	0.037	0.04	0.049	0.062	0.063	0.056	0.084	0.078	0.082	0.089	0.101	0.096
			464	0.008	0.018	0.024	0.035	0.039	0.049	0.061	0.063	0.057	0.084	0.077	0.081	0.088	0.101	0.096
			465	0.009	0.02	0.023	0.037	0.039	0.049	0.061	0.063	0.055	0.082	0.076	0.078	0.086	0.098	0.094
			466	0.008	0.019	0.022	0.034	0.038	0.047	0.06	0.06	0.053	0.079	0.074	0.075	0.085	0.097	0.091
			467	0.007	0.017	0.022	0.034	0.037	0.044	0.056	0.056	0.051	0.077	0.071	0.073	0.081	0.094	0.088
			468	0.007	0.017	0.022	0.034	0.037	0.044	0.056	0.056	0.05	0.075	0.071	0.071	0.08	0.091	0.088
			469	0.009	0.018	0.024	0.034	0.036	0.045	0.055	0.056	0.052	0.076	0.069	0.071	0.08	0.089	0.087
			470	0.008	0.018	0.022	0.032	0.035	0.042	0.054	0.054	0.049	0.073	0.067	0.071	0.077	0.086	0.082
			471	0.007	0.016	0.021	0.032	0.034	0.04	0.054	0.055	0.046	0.073	0.066	0.068	0.075	0.085	0.079
			472	0.008	0.016	0.021	0.032	0.035	0.041	0.054	0.053	0.045	0.07	0.066	0.067	0.074	0.086	0.078
			473	0.009	0.017	0.021	0.032	0.035	0.042	0.054	0.054	0.044	0.069	0.065	0.064	0.075	0.086	0.078
			474	0.008	0.015	0.019	0.028	0.032	0.038	0.052	0.049	0.042	0.067	0.061	0.062	0.073	0.084	0.076
			475	0.008	0.015	0.019	0.029	0.032	0.037	0.049	0.049	0.041	0.067	0.058	0.061	0.071	0.081	0.074
			476	0.007	0.012	0.017	0.027	0.029	0.035	0.046	0.046	0.039	0.063	0.055	0.058	0.066	0.076	0.07
			477	0.005	0.011	0.015	0.027	0.028	0.033	0.044	0.045	0.037	0.061	0.053	0.054	0.064	0.073	0.066
			478	0.005	0.013	0.015	0.026	0.027	0.033	0.044	0.044	0.037	0.06	0.055	0.054	0.065	0.072	0.065
			479	0.007	0.015	0.018	0.027	0.029	0.035	0.046	0.046	0.038	0.062	0.057	0.056	0.065	0.074	0.066
			480	0.008	0.015	0.017	0.027	0.028	0.033	0.046	0.045	0.037	0.06	0.056	0.055	0.064	0.073	0.065
			481	0.006	0.012	0.015	0.024	0.026	0.031	0.043	0.043	0.034	0.057	0.053	0.052	0.06	0.07	0.062
			482	0.005	0.012	0.015	0.024	0.026	0.032	0.042	0.043	0.033	0.057	0.05	0.052	0.058	0.069	0.061
			483	0.005	0.012	0.014	0.023	0.026	0.031	0.04	0.04	0.033	0.054	0.048	0.05	0.056	0.066	0.058
			484	0.004	0.011	0.012	0.021	0.022	0.029	0.037	0.037	0.028	0.05	0.045	0.046	0.052	0.063	0.055
			485	0.003	0.01	0.011	0.02	0.021	0.026	0.035	0.036	0.027	0.048	0.042	0.042	0.048	0.059	0.051
			486	0.002	0.009	0.012	0.019	0.02	0.025	0.034	0.035	0.025	0.047	0.039	0.04	0.047	0.056	0.049
			487	0.002	0.009	0.012	0.019	0.021	0.025	0.035	0.034	0.026	0.048	0.04	0.041	0.048	0.057	0.05
			488	0.002	0.008	0.011	0.019	0.02	0.024	0.033	0.033	0.025	0.047	0.04	0.04	0.047	0.056	0.049
			489	0.002	0.007	0.008	0.017	0.018	0.023	0.031	0.032	0.024	0.045	0.04	0.039	0.046	0.055	0.047
			490	0.002	0.005	0.008	0.015	0.015	0.02	0.03	0.03	0.02	0.042	0.036	0.035	0.042	0.052	0.045
			491	0.002	0.006	0.007	0.015	0.014	0.019	0.029	0.029	0.019	0.04	0.034	0.033	0.041	0.05	0.044
			492	0.002	0.007	0.007	0.014	0.014	0.018	0.029	0.027	0.018	0.039	0.033	0.033	0.041	0.049	0.043
			493	0.001	0.006	0.006	0.011	0.013	0.016	0.026	0.024	0.016	0.036	0.03	0.032	0.037	0.045	0.04
			494	-0.002	0.002	0.002	0.008	0.01	0.013	0.021	0.021	0.012	0.033	0.027	0.029	0.033	0.041	0.036
			495	-0.002	-0.001	0.001	0.007	0.007	0.011	0.02	0.02	0.011	0.032	0.026	0.026	0.031	0.041	0.033
			496	-0.002	0.001	0.002	0.008	0.01	0.012	0.022	0.023	0.014	0.034	0.028	0.028	0.032	0.043	0.035
			497	0	0.004	0.004	0.011	0.012	0.015	0.026	0.025	0.016	0.035	0.03	0.03	0.035	0.045	0.036
			498	0	0.005	0.005	0.011	0.013	0.016	0.026	0.025	0.015	0.036	0.031	0.03	0.037	0.043	0.037
			499	0	0.004	0.005	0.01	0.012	0.015	0.023	0.022	0.013	0.033	0.028	0.027	0.035	0.041	0.035
			500	0.001	0.003	0.004	0.009	0.011	0.014	0.022	0.021	0.012	0.032	0.026	0.026	0.033	0.04	0.032
			501	0.001	0.002	0.003	0.009	0.011	0.014	0.021	0.021	0.012	0.031	0.026	0.026	0.033	0.041	0.033
			502	0	0.004	0.003	0.01	0.011	0.015	0.021	0.022	0.014	0.032	0.028	0.026	0.034	0.042	0.034
			503	-0.002	0.003	0.002	0.008	0.01	0.013	0.021	0.022	0.012	0.03	0.026	0.025	0.032	0.041	0.033
			504	-0.003	-0.001	0	0.006	0.009	0.011	0.02	0.02	0.01	0.028	0.024	0.024	0.029	0.038	0.03
			505	-0.002	0	0.002	0.006	0.009	0.011	0.019	0.019	0.01	0.029	0.023	0.024	0.028	0.038	0.032
			506	-0.001	0.002	0.003	0.008	0.01	0.013	0.021	0.021	0.012	0.029	0.025	0.026	0.031	0.04	0.034
			507	0	0.003	0.004	0.009	0.012	0.013	0.023	0.022	0.013	0.031	0.027	0.026	0.033	0.041	0.035
			508	0	0.002	0.003	0.009	0.01	0.014	0.023	0.022	0.014	0.031	0.025	0.026	0.033	0.041	0.034
			509	-0.003	0.001	0.001	0.006	0.009	0.013	0.02	0.02	0.01	0.031	0.023	0.025	0.031	0.038	0.032
			510	-0.002	0.002	0.003	0.007	0.01	0.013	0.02	0.02	0.011	0.031	0.023	0.024	0.031	0.037	0.031
			511	-0.001	0.004	0.004	0.009	0.01	0.014	0.021	0.021	0.012	0.031	0.025	0.026	0.033	0.038	0.032
			512	-0.001	0.003	0.003	0.01	0.01	0.014	0.021	0.022	0.013	0.03	0.027	0.026	0.034	0.041	0.033
			513	0	0.003	0.003	0.01	0.011	0.013	0.023	0.022	0.014	0.031	0.027	0.028	0.034	0.042	0.035
			514	0	0.002	0.003	0.008	0.011	0.014	0.022	0.021	0.013	0.031	0.026	0.027	0.033	0.041	0.034
			515	0.001	0.003	0.004	0.008	0.01	0.014	0.022	0.021	0.013	0.032	0.027	0.028	0.034	0.04	0.034
			516	0.001	0.003	0.003	0.008	0.009	0.012	0.021	0.02	0.012	0.031	0.026	0.026	0.033	0.038	0.032
			517	0	0.001	0.002	0.008	0.008	0.011	0.021	0.02	0.012	0.03	0.026	0.025	0.032	0.039	0.032
			518	-0.001	0.001	0.002	0.006	0.009	0.012	0.019	0.019	0.011	0.03	0.025	0.025	0.031	0.039	0.033
			519	-0.001	0.001	0.002	0.006	0.009	0.013	0.019	0.02	0.012	0.029	0.024	0.025	0.032	0.038	0.031
			520	0	0.002	0.003	0.007	0.009	0.013	0.019	0.02	0.013	0.029	0.025	0.025	0.032	0.038	0.031
			521	0.001	0.002	0.003	0.007	0.009	0.012	0.018	0.018	0.011	0.029	0.025	0.023	0.03	0.037	0.029
			522	0.001	0.002	0.003	0.007	0.009	0.012	0.018	0.018	0.011	0.029	0.025	0.022	0.029	0.038	0.03
			523	0.001	0.002	0.002	0.006	0.008	0.01	0.019	0.017	0.01	0.029	0.023	0.022	0.029	0.038	0.03
			524	-0.001	0.001	0.001	0.004	0.006	0.009	0.018	0.016	0.009	0.026	0.021	0.021	0.027	0.036	0.028
			525	0.001	0.003	0.002	0.005	0.007	0.01	0.019	0.017	0.01	0.026	0.021	0.023	0.029	0.036	0.03
			526	0.002	0.003	0.004	0.007	0.008	0.012	0.019	0.018	0.012	0.029	0.023	0.025	0.031	0.036	0.03
			527	0.001	0.003	0.004	0.008	0.009	0.013	0.021	0.021	0.014	0.029	0.025	0.025	0.032	0.037	0.031
			528	0.001	0.002	0.003	0.007	0.008	0.012	0.019	0.019	0.012	0.028	0.023	0.024	0.03	0.037	0.03
			529	0	0	0.001	0.005	0.006	0.009	0.018	0.018	0.01	0.026	0.022	0.023	0.028	0.035	0.028
			530	-0.001	-0.001	0	0.003	0.004	0.008	0.016	0.015	0.009	0.025	0.019	0.021	0.026	0.033	0.026
			531	0	-0.001	-0.001	0.003	0.004	0.007	0.015	0.013	0.008	0.024	0.019	0.019	0.025	0.032	0.026
			532	0.002	0.002	0.003	0.006	0.006	0.01	0.017	0.016	0.009	0.025	0.02	0.021	0.028	0.034	0.029
			533	0.002	0.005	0.005	0.008	0.009	0.011	0.019	0.017	0.011	0.027	0.022	0.023	0.029	0.038	0.031
			534	0.001	0.004	0.005	0.008	0.009	0.012	0.019	0.019	0.012	0.026	0.023	0.023	0.03	0.038	0.032
			535	0	0.003	0.004	0.009	0.009	0.013	0.02	0.02	0.013	0.027	0.023	0.023	0.03	0.038	0.031
			536	0.001	0.004	0.005	0.009	0.01	0.013	0.02	0.019	0.014	0.028	0.024	0.025	0.031	0.038	0.031
			537	-0.001	0.003	0.004	0.008	0.009	0.012	0.018	0.018	0.012	0.027	0.023	0.024	0.03	0.037	0.03
			538	-0.001	0.003	0.003	0.007	0.008	0.009	0.017	0.017	0.011	0.027	0.022	0.023	0.03	0.037	0.03
			539	0.001	0.005	0.005	0.009	0.01	0.01	0.02	0.018	0.012	0.028	0.024	0.024	0.031	0.039	0.032
			540	0.002	0.003	0.004	0.007	0.009	0.01	0.019	0.018	0.012	0.028	0.024	0.024	0.031	0.038	0.031
			541	0.003	0.004	0.005	0.008	0.008	0.012	0.019	0.02	0.013	0.028	0.025	0.025	0.031	0.038	0.032
			542	0.001	0.002	0.003	0.006	0.008	0.011	0.02	0.019	0.013	0.027	0.025	0.025	0.031	0.038	0.032
			543	0	0.003	0.004	0.007	0.009	0.013	0.02	0.02	0.015	0.029	0.026	0.026	0.033	0.042	0.034
			544	0	0.002	0.004	0.008	0.01	0.013	0.021	0.02	0.016	0.029	0.027	0.026	0.034	0.042	0.033
			545	0	0.003	0.004	0.009	0.009	0.014	0.022	0.02	0.017	0.031	0.027	0.027	0.035	0.043	0.035
			546	0.001	0.003	0.006	0.011	0.01	0.014	0.024	0.023	0.019	0.032	0.03	0.03	0.036	0.044	0.037
			547	0.002	0.003	0.005	0.01	0.011	0.014	0.024	0.023	0.019	0.033	0.03	0.03	0.037	0.045	0.038
			548	0.003	0.004	0.007	0.01	0.013	0.015	0.024	0.024	0.02	0.034	0.031	0.031	0.038	0.046	0.038
			549	0.003	0.005	0.007	0.012	0.013	0.017	0.026	0.026	0.021	0.035	0.032	0.032	0.04	0.046	0.039
			550	0.003	0.006	0.01	0.014	0.016	0.019	0.028	0.029	0.022	0.037	0.034	0.035	0.043	0.049	0.042
			551	0.003	0.007	0.01	0.014	0.015	0.019	0.028	0.029	0.023	0.037	0.035	0.036	0.043	0.048	0.043
			552	0.004	0.008	0.011	0.014	0.015	0.019	0.028	0.028	0.024	0.038	0.035	0.036	0.043	0.05	0.044
			553	0.003	0.008	0.008	0.014	0.014	0.018	0.028	0.027	0.024	0.038	0.034	0.035	0.042	0.049	0.042
			554	0.002	0.008	0.008	0.014	0.015	0.019	0.027	0.028	0.024	0.039	0.034	0.036	0.042	0.049	0.043
			555	0.003	0.008	0.009	0.015	0.017	0.02	0.027	0.029	0.024	0.038	0.034	0.035	0.044	0.05	0.044
			556	0.004	0.006	0.009	0.014	0.016	0.019	0.027	0.028	0.024	0.037	0.034	0.034	0.043	0.05	0.044
			557	0.006	0.008	0.011	0.015	0.017	0.022	0.029	0.03	0.027	0.038	0.037	0.036	0.045	0.051	0.044
			558	0.005	0.009	0.012	0.017	0.017	0.024	0.031	0.03	0.028	0.039	0.038	0.038	0.045	0.052	0.044
			559	0.003	0.009	0.012	0.018	0.018	0.023	0.032	0.031	0.027	0.039	0.039	0.038	0.045	0.051	0.045
			560	0.002	0.009	0.011	0.017	0.019	0.023	0.032	0.031	0.027	0.04	0.038	0.038	0.045	0.051	0.046
			561	0.003	0.009	0.011	0.015	0.02	0.023	0.031	0.031	0.026	0.04	0.037	0.038	0.045	0.051	0.046
			562	0.005	0.009	0.012	0.016	0.021	0.023	0.031	0.031	0.027	0.04	0.037	0.038	0.044	0.051	0.045
			563	0.003	0.008	0.012	0.015	0.02	0.023	0.029	0.03	0.026	0.039	0.035	0.035	0.042	0.048	0.043
			564	0.004	0.008	0.012	0.016	0.019	0.023	0.027	0.029	0.026	0.039	0.035	0.035	0.043	0.048	0.042
			565	0.004	0.008	0.01	0.014	0.018	0.022	0.027	0.028	0.025	0.038	0.034	0.035	0.042	0.047	0.041
			566	0.005	0.007	0.011	0.015	0.018	0.022	0.029	0.029	0.024	0.039	0.034	0.035	0.042	0.047	0.041
			567	0.004	0.007	0.011	0.015	0.018	0.021	0.029	0.029	0.025	0.038	0.033	0.035	0.043	0.049	0.044
			568	0.002	0.004	0.007	0.012	0.015	0.019	0.028	0.028	0.024	0.035	0.032	0.034	0.041	0.049	0.042
			569	0.003	0.005	0.009	0.014	0.018	0.021	0.03	0.03	0.027	0.037	0.035	0.037	0.043	0.05	0.043
			570	0.005	0.008	0.012	0.017	0.019	0.024	0.032	0.031	0.028	0.039	0.038	0.04	0.045	0.051	0.043
			571	0.005	0.011	0.014	0.018	0.021	0.026	0.032	0.032	0.027	0.039	0.037	0.039	0.045	0.051	0.042
			572	0.004	0.009	0.013	0.016	0.019	0.023	0.029	0.029	0.025	0.037	0.035	0.036	0.043	0.048	0.04
			573	0.002	0.006	0.011	0.015	0.017	0.021	0.027	0.027	0.023	0.035	0.034	0.034	0.04	0.047	0.039
			574	0.001	0.006	0.012	0.015	0.017	0.021	0.027	0.029	0.023	0.035	0.033	0.033	0.04	0.046	0.04
			575	0.001	0.008	0.012	0.016	0.019	0.022	0.03	0.031	0.026	0.038	0.035	0.034	0.042	0.049	0.043
			576	0.002	0.009	0.012	0.017	0.019	0.023	0.031	0.032	0.027	0.039	0.036	0.036	0.042	0.049	0.043
			577	0.002	0.007	0.01	0.016	0.019	0.022	0.03	0.029	0.024	0.037	0.034	0.035	0.041	0.048	0.04
			578	0.003	0.007	0.01	0.014	0.017	0.021	0.028	0.028	0.023	0.035	0.032	0.033	0.04	0.044	0.037
			579	0.004	0.008	0.011	0.015	0.018	0.022	0.028	0.029	0.023	0.034	0.033	0.033	0.04	0.045	0.037
			580	0.004	0.009	0.011	0.017	0.02	0.022	0.029	0.029	0.025	0.035	0.033	0.033	0.039	0.045	0.037
			581	0.004	0.007	0.01	0.015	0.02	0.021	0.029	0.028	0.025	0.034	0.033	0.032	0.038	0.045	0.039
			582	0.002	0.006	0.008	0.013	0.016	0.018	0.026	0.026	0.022	0.032	0.03	0.03	0.036	0.042	0.036
			583	0.002	0.005	0.007	0.012	0.014	0.016	0.024	0.023	0.019	0.03	0.028	0.027	0.034	0.041	0.034
			584	0.001	0.005	0.008	0.012	0.014	0.018	0.024	0.024	0.019	0.03	0.028	0.028	0.034	0.041	0.033
			585	0.001	0.005	0.009	0.012	0.015	0.018	0.024	0.024	0.02	0.031	0.028	0.029	0.034	0.041	0.034
			586	0.002	0.006	0.009	0.014	0.016	0.019	0.025	0.026	0.023	0.032	0.03	0.031	0.036	0.041	0.035
			587	0.002	0.007	0.01	0.014	0.015	0.018	0.025	0.026	0.021	0.032	0.03	0.03	0.036	0.041	0.035
			588	0.002	0.008	0.01	0.015	0.015	0.018	0.026	0.025	0.021	0.031	0.029	0.029	0.035	0.041	0.035
			589	0	0.006	0.008	0.013	0.015	0.016	0.024	0.023	0.019	0.03	0.026	0.027	0.033	0.038	0.032
			590	-0.001	0.003	0.006	0.011	0.013	0.014	0.021	0.02	0.017	0.029	0.024	0.025	0.03	0.036	0.029
			591	-0.001	0.001	0.005	0.009	0.012	0.014	0.02	0.019	0.017	0.026	0.023	0.024	0.029	0.034	0.028
			592	0.001	0.004	0.009	0.01	0.014	0.016	0.022	0.021	0.018	0.028	0.025	0.024	0.031	0.036	0.03
			593	0.004	0.008	0.011	0.014	0.016	0.019	0.024	0.023	0.02	0.03	0.026	0.026	0.033	0.038	0.032
			594	0.006	0.01	0.013	0.016	0.018	0.02	0.026	0.025	0.021	0.032	0.028	0.027	0.034	0.039	0.032
			595	0.005	0.01	0.012	0.016	0.016	0.02	0.026	0.025	0.021	0.03	0.027	0.027	0.033	0.038	0.031
			596	0.003	0.007	0.009	0.012	0.013	0.017	0.024	0.022	0.018	0.028	0.025	0.024	0.029	0.036	0.029
			597	0.004	0.006	0.009	0.012	0.014	0.016	0.023	0.021	0.017	0.027	0.023	0.022	0.029	0.034	0.027
			598	0.002	0.006	0.009	0.011	0.014	0.015	0.021	0.019	0.015	0.025	0.021	0.02	0.026	0.032	0.024
			599	0.003	0.008	0.008	0.012	0.013	0.015	0.021	0.018	0.015	0.024	0.021	0.019	0.025	0.032	0.023
			600	0.003	0.008	0.008	0.014	0.013	0.015	0.021	0.02	0.015	0.024	0.021	0.02	0.026	0.033	0.025
			601	0.003	0.007	0.008	0.014	0.013	0.015	0.021	0.02	0.015	0.025	0.023	0.021	0.027	0.033	0.027
			602	0.001	0.003	0.006	0.01	0.011	0.013	0.019	0.018	0.012	0.023	0.019	0.02	0.025	0.029	0.024
			603	-0.002	0	0.005	0.007	0.01	0.012	0.017	0.016	0.011	0.021	0.015	0.017	0.022	0.027	0.023
			604	0	0.002	0.006	0.008	0.01	0.013	0.017	0.016	0.012	0.021	0.016	0.017	0.022	0.027	0.021
			605	0.001	0.004	0.008	0.011	0.012	0.015	0.02	0.018	0.013	0.023	0.018	0.017	0.023	0.029	0.023
			606	0.002	0.005	0.009	0.011	0.013	0.015	0.019	0.017	0.012	0.022	0.017	0.018	0.022	0.029	0.022
			607	0.002	0.006	0.007	0.01	0.011	0.013	0.017	0.016	0.01	0.02	0.016	0.017	0.021	0.027	0.022
			608	0.002	0.006	0.007	0.01	0.01	0.013	0.016	0.017	0.011	0.02	0.015	0.016	0.021	0.028	0.021
			609	0.001	0.005	0.005	0.01	0.009	0.012	0.016	0.016	0.011	0.019	0.014	0.015	0.021	0.027	0.019
			610	-0.001	0.002	0.003	0.007	0.006	0.009	0.013	0.013	0.007	0.017	0.012	0.011	0.019	0.023	0.015
			611	-0.004	0	0.001	0.004	0.003	0.005	0.01	0.01	0.004	0.013	0.008	0.008	0.014	0.018	0.011
			612	-0.004	0	0.001	0.003	0.003	0.005	0.009	0.009	0.003	0.013	0.006	0.006	0.012	0.016	0.012
			613	-0.003	0.001	0.002	0.004	0.005	0.006	0.01	0.008	0.004	0.012	0.007	0.006	0.014	0.019	0.013
			614	-0.001	0.002	0.002	0.004	0.006	0.007	0.01	0.01	0.005	0.013	0.01	0.009	0.015	0.021	0.014
			615	-0.001	0.003	0.003	0.006	0.006	0.008	0.012	0.011	0.006	0.014	0.01	0.009	0.015	0.02	0.014
			616	0.001	0.004	0.003	0.005	0.006	0.007	0.012	0.01	0.005	0.014	0.009	0.01	0.014	0.019	0.012
			617	0.003	0.005	0.004	0.006	0.007	0.006	0.011	0.01	0.005	0.013	0.009	0.01	0.013	0.018	0.012
			618	0	0.003	0.002	0.004	0.004	0.003	0.01	0.008	0.004	0.012	0.008	0.007	0.011	0.017	0.011
			619	-0.001	0.001	0.001	0.004	0.003	0.003	0.009	0.007	0.003	0.011	0.008	0.006	0.012	0.017	0.01
			620	-0.002	0	0	0.002	0.001	0.001	0.008	0.006	0.002	0.01	0.007	0.005	0.012	0.015	0.008
			621	0	-0.001	-0.001	0.001	0.002	0.002	0.009	0.006	0.002	0.011	0.007	0.007	0.013	0.016	0.01
			622	-0.001	-0.001	-0.002	0.001	0.001	0.002	0.008	0.005	0.002	0.01	0.006	0.007	0.012	0.017	0.011
			623	-0.001	0	-0.001	0.002	0.003	0.003	0.01	0.006	0.003	0.013	0.007	0.007	0.014	0.019	0.013
			624	-0.002	0	-0.001	0	0.001	0.002	0.009	0.006	0.002	0.011	0.007	0.006	0.013	0.018	0.012
			625	-0.005	-0.005	-0.005	-0.003	0	0	0.006	0.005	0	0.008	0.006	0.004	0.011	0.017	0.01
			626	-0.008	-0.006	-0.006	-0.004	-0.003	-0.002	0.004	0.004	-0.001	0.007	0.005	0.004	0.009	0.015	0.009
			627	-0.004	-0.003	-0.002	0.001	0	0.002	0.008	0.007	0.003	0.011	0.008	0.008	0.014	0.018	0.012
			628	-0.003	0	0	0.003	0.004	0.004	0.011	0.009	0.005	0.013	0.01	0.01	0.016	0.019	0.012
			629	0	0	0	0.004	0.005	0.005	0.011	0.009	0.005	0.013	0.011	0.011	0.017	0.021	0.014
			630	0.001	0.001	0	0.003	0.004	0.006	0.012	0.01	0.005	0.013	0.012	0.012	0.018	0.023	0.016
			631	0.001	0	0.001	0.003	0.004	0.007	0.012	0.011	0.005	0.014	0.012	0.012	0.018	0.023	0.017
			632	-0.001	0.001	0.001	0.003	0.003	0.005	0.012	0.01	0.005	0.014	0.012	0.01	0.016	0.022	0.015
			633	-0.003	0	0.001	0.003	0.004	0.004	0.012	0.009	0.006	0.013	0.012	0.011	0.017	0.022	0.014
			634	-0.002	0	0.001	0.004	0.006	0.006	0.012	0.01	0.008	0.013	0.013	0.012	0.017	0.023	0.016
			635	-0.001	-0.001	-0.001	0.002	0.003	0.005	0.01	0.009	0.006	0.012	0.011	0.011	0.016	0.024	0.017
			636	-0.001	-0.003	-0.003	0.001	0	0.001	0.007	0.007	0.004	0.01	0.011	0.011	0.015	0.021	0.015
			637	-0.002	-0.002	-0.003	0	0	0.001	0.007	0.006	0.003	0.01	0.009	0.01	0.016	0.02	0.013
			638	-0.001	-0.001	-0.001	0	0.001	0.001	0.008	0.008	0.005	0.012	0.009	0.011	0.017	0.02	0.014
			639	-0.002	0	0.001	0.002	0.005	0.004	0.011	0.011	0.009	0.014	0.012	0.012	0.019	0.024	0.017
			640	-0.001	0.002	0.002	0.004	0.008	0.007	0.012	0.013	0.011	0.017	0.014	0.014	0.021	0.026	0.021
			641	0.002	0.004	0.004	0.006	0.009	0.01	0.014	0.014	0.011	0.018	0.016	0.016	0.023	0.027	0.02
			642	0.002	0.003	0.005	0.006	0.007	0.008	0.013	0.014	0.011	0.018	0.016	0.017	0.022	0.026	0.019
			643	0.001	0.002	0.005	0.006	0.006	0.007	0.013	0.013	0.011	0.018	0.016	0.016	0.021	0.025	0.019
			644	0	0.001	0.003	0.006	0.005	0.006	0.012	0.013	0.012	0.017	0.015	0.014	0.02	0.026	0.019
			645	0.001	0	0.003	0.005	0.006	0.005	0.012	0.012	0.012	0.015	0.014	0.013	0.02	0.026	0.019
			646	0	0	0.004	0.005	0.004	0.006	0.011	0.012	0.01	0.014	0.013	0.014	0.02	0.026	0.02
			647	-0.001	0.001	0.004	0.005	0.005	0.006	0.012	0.012	0.01	0.014	0.015	0.015	0.018	0.026	0.019
			648	0.001	0.001	0.004	0.005	0.007	0.009	0.013	0.013	0.011	0.016	0.016	0.016	0.02	0.028	0.02
			649	0.002	0.003	0.005	0.008	0.009	0.013	0.014	0.016	0.014	0.019	0.02	0.019	0.024	0.03	0.022
			650	0.002	0.004	0.006	0.008	0.011	0.013	0.016	0.016	0.015	0.019	0.02	0.02	0.026	0.031	0.023
			651	0	0.002	0.006	0.007	0.01	0.01	0.016	0.016	0.014	0.019	0.018	0.017	0.025	0.029	0.023
			652	0.001	0.003	0.006	0.006	0.008	0.008	0.015	0.013	0.013	0.018	0.017	0.016	0.024	0.027	0.021
			653	0.004	0.005	0.006	0.007	0.008	0.011	0.015	0.015	0.015	0.018	0.017	0.019	0.023	0.027	0.019
			654	0.005	0.006	0.007	0.009	0.009	0.012	0.016	0.017	0.015	0.019	0.018	0.021	0.024	0.027	0.02
			655	0.005	0.009	0.009	0.011	0.014	0.014	0.019	0.019	0.016	0.021	0.019	0.022	0.026	0.028	0.023
			656	0.006	0.01	0.012	0.011	0.014	0.014	0.02	0.018	0.016	0.022	0.021	0.02	0.027	0.03	0.024
			657	0.003	0.007	0.01	0.009	0.012	0.012	0.017	0.015	0.015	0.019	0.019	0.018	0.024	0.028	0.021
			658	0.003	0.003	0.006	0.006	0.007	0.01	0.013	0.013	0.012	0.016	0.017	0.015	0.02	0.024	0.017
			659	-0.002	-0.001	0.001	0.004	0.004	0.007	0.009	0.011	0.01	0.012	0.011	0.012	0.017	0.022	0.013
			660	-0.002	-0.001	0.003	0.003	0.004	0.006	0.011	0.012	0.01	0.013	0.011	0.013	0.018	0.024	0.016
			661	0.002	0.004	0.007	0.007	0.009	0.01	0.017	0.016	0.012	0.016	0.017	0.016	0.021	0.027	0.019
			662	0.004	0.005	0.008	0.009	0.011	0.011	0.016	0.016	0.014	0.016	0.017	0.017	0.021	0.024	0.019
			663	0	0	0.003	0.003	0.006	0.005	0.01	0.01	0.007	0.011	0.012	0.013	0.016	0.018	0.013
			664	-0.003	-0.004	0	0.001	0.002	0.002	0.005	0.005	0.004	0.008	0.007	0.01	0.012	0.015	0.009
			665	-0.006	-0.004	0.001	0	0	0.002	0.006	0.003	0.003	0.005	0.004	0.006	0.009	0.013	0.006
			666	-0.005	-0.002	0.002	0.001	0.002	0.002	0.007	0.004	0.003	0.006	0.004	0.006	0.009	0.013	0.006
			667	-0.003	0	0.003	0.003	0.003	0.005	0.01	0.006	0.004	0.007	0.007	0.007	0.011	0.013	0.009
			668	0	0.001	0.002	0.003	0.004	0.006	0.009	0.008	0.006	0.01	0.007	0.01	0.013	0.015	0.011
			669	-0.002	0	0.002	0	0.004	0.006	0.007	0.008	0.007	0.009	0.006	0.01	0.013	0.015	0.008
			670	-0.002	0	0.003	0	0.005	0.006	0.007	0.008	0.007	0.007	0.007	0.008	0.012	0.015	0.007
			671	-0.001	0.001	0.006	0.004	0.007	0.009	0.01	0.01	0.01	0.009	0.011	0.012	0.015	0.016	0.009
			672	0.001	0.003	0.007	0.008	0.007	0.01	0.012	0.012	0.01	0.01	0.014	0.014	0.018	0.019	0.012
			673	0.001	0.003	0.006	0.006	0.007	0.008	0.012	0.011	0.008	0.01	0.013	0.012	0.016	0.018	0.01
			674	0.001	0.001	0.005	0.003	0.004	0.005	0.007	0.007	0.004	0.006	0.007	0.007	0.011	0.013	0.007
			675	-0.003	-0.003	-0.001	0	0.001	0.001	0.004	0.004	0.001	0.001	0.004	0.004	0.006	0.008	0.002
			676	-0.003	-0.003	-0.003	-0.001	0	0.002	0.003	0.003	0.001	0	0.003	0.004	0.008	0.007	0
			677	-0.001	0	-0.001	0.002	0.003	0.004	0.007	0.004	0.003	0.003	0.005	0.005	0.01	0.008	0.001
			678	0	0.001	0.003	0.004	0.004	0.005	0.008	0.007	0.005	0.006	0.006	0.007	0.011	0.011	0.003
			679	0	0.003	0.005	0.005	0.005	0.005	0.009	0.008	0.005	0.007	0.007	0.006	0.011	0.014	0.005
			680	-0.001	0.003	0.005	0.004	0.005	0.005	0.008	0.009	0.007	0.007	0.008	0.006	0.011	0.014	0.006
			681	-0.001	0.002	0.004	0.001	0.004	0.003	0.007	0.006	0.005	0.005	0.005	0.004	0.01	0.012	0.005
			682	-0.002	0.002	0.004	0.001	0.003	0.002	0.006	0.005	0.002	0.004	0.004	0.005	0.008	0.01	0.005
			683	-0.001	0.003	0.005	0.002	0.004	0.004	0.008	0.005	0.005	0.005	0.005	0.006	0.009	0.011	0.004
			684	0	0.005	0.006	0.004	0.005	0.005	0.009	0.006	0.007	0.005	0.006	0.007	0.01	0.012	0.004
			685	-0.001	0.001	0.002	0.002	0.003	0.002	0.007	0.005	0.003	0.003	0.004	0.004	0.007	0.011	0.003
			686	0.001	0.002	0.003	0.003	0.004	0.002	0.007	0.006	0.004	0.003	0.004	0.003	0.008	0.012	0.005
			687	0.001	0.002	0.004	0.005	0.006	0.006	0.007	0.008	0.007	0.005	0.005	0.005	0.01	0.012	0.008
			688	0.004	0.008	0.007	0.01	0.011	0.012	0.01	0.013	0.013	0.013	0.009	0.011	0.014	0.017	0.011
			689	0.003	0.007	0.007	0.007	0.01	0.008	0.01	0.011	0.011	0.012	0.008	0.011	0.012	0.018	0.01
			690	0.003	0.006	0.005	0.006	0.007	0.006	0.011	0.01	0.01	0.009	0.008	0.009	0.011	0.018	0.008
			691	0.004	0.005	0.005	0.005	0.005	0.005	0.009	0.009	0.009	0.005	0.008	0.007	0.012	0.015	0.007
			692	0.004	0.003	0.005	0.005	0.005	0.004	0.008	0.009	0.007	0.006	0.007	0.007	0.011	0.011	0.005
			693	0.004	0.002	0.006	0.004	0.005	0.005	0.01	0.006	0.006	0.007	0.006	0.007	0.011	0.011	0.006
			694	-0.001	0.002	0.005	0.002	0.005	0.006	0.006	0.006	0.005	0.004	0.005	0.004	0.009	0.011	0.006
			695	0.004	0.008	0.011	0.007	0.012	0.01	0.009	0.011	0.009	0.008	0.008	0.008	0.012	0.016	0.011
			696	0.005	0.01	0.01	0.008	0.013	0.01	0.01	0.011	0.011	0.009	0.007	0.009	0.014	0.015	0.011
			697	0.005	0.01	0.009	0.008	0.011	0.008	0.011	0.01	0.011	0.011	0.007	0.01	0.014	0.015	0.008
			698	0.002	0.004	0.005	0.005	0.007	0.006	0.01	0.009	0.007	0.009	0.006	0.007	0.014	0.014	0.004
			699	-0.001	0	0.006	0.003	0.006	0.005	0.01	0.009	0.006	0.007	0.006	0.006	0.012	0.012	0.005
			700	-0.001	0.001	0.006	0.003	0.008	0.005	0.01	0.009	0.006	0.006	0.005	0.005	0.011	0.012	0.004
			701	-0.001	0.004	0.006	0.003	0.007	0.005	0.007	0.008	0.006	0.003	0.003	0.004	0.007	0.01	0.002
			702	-0.001	0	0.004	0.002	0.005	0.004	0.005	0.005	0.002	0.003	0.002	0.003	0.005	0.007	0.001
			703	-0.004	-0.004	0.002	0.002	0.002	0.003	0.003	0.001	0	0.002	0.002	0.001	0.004	0.007	0.001
			704	-0.006	-0.006	0.001	-0.001	0	0.003	0.003	0	0	0.001	0	-0.002	0.004	0.007	0
			705	-0.003	-0.002	0.001	0	0.001	0.003	0.006	0	0	0.003	0.001	-0.001	0.006	0.008	0
			706	-0.001	0.002	0.002	0.001	0.002	0.003	0.008	0.003	0.002	0.005	0.002	0.002	0.007	0.01	0.002
			707	0	0.004	0.003	0.005	0.003	0.003	0.009	0.007	0.006	0.006	0.006	0.005	0.009	0.012	0.004
			708	-0.001	0.002	0.003	0.006	0.004	0.003	0.008	0.007	0.007	0.006	0.006	0.005	0.008	0.012	0.003
			709	0.002	0	0.003	0.003	0.004	0.003	0.006	0.004	0.005	0.005	0.004	0.003	0.008	0.009	0.001
			710	0.002	0.002	0.002	0.001	0.001	0.001	0.004	0.003	0.003	0.005	0.004	0.001	0.004	0.008	-0.002
			711	0.004	0.003	0.004	0.005	0.002	0.005	0.007	0.006	0.004	0.006	0.006	0.004	0.005	0.009	0.002
			712	0.005	0.003	0.005	0.007	0.006	0.006	0.009	0.008	0.007	0.006	0.006	0.006	0.007	0.011	0.006
			713	0.003	0.004	0.007	0.006	0.007	0.006	0.007	0.008	0.006	0.005	0.004	0.004	0.009	0.01	0.004
			714	-0.003	0.002	0.003	0.002	0.004	0.002	0.003	0.003	0.001	0.001	-0.001	-0.001	0.006	0.007	-0.001
			715	-0.002	0.002	0.004	0.002	0.002	0.003	0.006	0.002	0.002	0.002	-0.001	0.001	0.007	0.007	-0.001
			716	0.002	0.003	0.004	0.003	0.002	0.003	0.011	0.005	0.006	0.004	0.002	0.003	0.007	0.009	0.002
			717	0.003	0.001	0.003	0.001	0.002	0.003	0.008	0.005	0.003	0.002	0.001	0.002	0.006	0.007	0
			718	0.002	0	0.003	-0.001	0.001	0.004	0.004	0.003	0.002	0.001	0	-0.001	0.005	0.006	-0.002
			719	0.003	0.001	0.004	-0.001	-0.001	0.003	0.002	0.002	0.001	0	0.001	0	0.007	0.007	0
			720	0.003	0.003	0.004	0.002	0.002	0.002	0.006	0.004	0.005	0.004	0.002	0.003	0.009	0.013	0.004
			721	0.002	0.001	0.005	0.004	0.005	0.003	0.007	0.005	0.006	0.005	0.002	0.002	0.008	0.014	0.005
			722	0.002	0.002	0.006	0.006	0.008	0.003	0.006	0.009	0.006	0.008	0.005	0.004	0.012	0.012	0.007
			723	-0.001	-0.001	0.004	0.002	0.003	0.001	0.004	0.005	0.003	0.003	0.004	0	0.006	0.007	0.001
			724	-0.002	0.001	0.004	0.002	0.003	0.001	0.003	0.005	0.004	0.004	0.003	0.001	0.005	0.007	0
			725	-0.001	0.003	0.003	0.001	0.004	0.002	0.004	0.004	0.005	0.003	0.002	0.001	0.004	0.01	-0.002
			726	0.004	0.005	0.007	0.004	0.009	0.006	0.011	0.009	0.007	0.006	0.004	0.005	0.012	0.016	0.003
			727	0.002	0.002	0.006	0.003	0.007	0.006	0.011	0.008	0.008	0.006	0.004	0.004	0.011	0.015	0.003
			728	0.001	0.003	0.007	0.004	0.006	0.009	0.009	0.008	0.007	0.008	0.005	0.003	0.009	0.011	0.003
			729	0	0.002	0.002	0.005	0.002	0.005	0.003	0.006	0.004	0.004	0.003	0.001	0.004	0.006	-0.002
			730	0	0.001	0.002	0.004	0.002	0.006	0.005	0.005	0.003	0.004	0.004	0.002	0.004	0.005	0
			731	-0.004	-0.001	0.002	0.003	0.003	0.003	0.004	0.002	0.004	0.004	0.005	0.001	0.003	0.006	0
			732	-0.004	-0.005	0.001	0.004	0.003	0.005	0.004	0.001	0.004	0.005	0.005	0.001	0.007	0.009	0.004
			733	-0.002	-0.001	0.001	0.007	0.004	0.005	0.003	0.002	0.003	0.005	0.004	0.002	0.01	0.01	0.001
			734	0.001	0.003	0.003	0.006	0.004	0.003	0.005	0.003	0.002	0.002	0.005	0.004	0.009	0.009	0
			735	0.004	0.002	0.003	0.003	0.003	0	0.004	0.002	0.001	0	0.005	0.005	0.006	0.005	0
			736	0.007	0	0.007	0.005	0.005	0	0.01	0.007	0.006	0	0.007	0.004	0.008	0.007	0.004
			737	0.006	0	0.009	0.006	0.007	0.006	0.014	0.01	0.011	0.002	0.004	0.004	0.008	0.01	0.004
			738	0.001	-0.004	0.004	0.001	0.003	0.005	0.008	0.005	0.005	-0.002	0.003	0.001	0.002	0.007	0.001
			739	-0.006	-0.008	-0.005	-0.004	-0.004	0	0	0.001	-0.004	-0.007	-0.001	-0.003	-0.003	0.003	-0.003
			740	-0.007	-0.008	-0.003	0	-0.004	-0.003	-0.001	0.003	-0.003	-0.004	0.001	-0.004	0.001	0.001	0.002
			741	-0.004	-0.004	-0.001	0.001	-0.001	-0.001	0.002	0.005	0.005	0.001	0.004	-0.001	0.006	0.004	0.005
			742	0.001	-0.001	0.003	0.002	0.003	0.002	0.004	0.007	0.008	0.006	0.005	0.004	0.011	0.01	0.006
			743	0.003	0.004	0.007	0.005	0.005	0.006	0.005	0.007	0.008	0.008	0.003	0.005	0.011	0.013	0.004
			744	0.002	0.001	0.007	0.003	0.006	0.005	0.001	0.003	0.006	0.004	0	0.003	0.01	0.008	0.002
			745	-0.004	-0.004	0	-0.002	0.002	0.002	-0.004	-0.001	0.001	-0.001	-0.003	-0.002	0.001	0.004	-0.002
			746	-0.009	-0.009	-0.006	-0.006	-0.004	-0.004	-0.007	-0.003	-0.005	-0.007	-0.011	-0.006	-0.004	0.001	-0.004
			747	-0.006	-0.008	-0.003	-0.001	-0.002	-0.003	0	0.002	-0.003	-0.005	-0.005	-0.003	0.002	0.005	0
			748	-0.001	-0.007	-0.001	-0.002	-0.001	-0.001	0.004	0	0.001	-0.003	-0.001	0	0.004	0.003	-0.001
			749	-0.001	-0.005	-0.001	-0.001	0	0	0.004	-0.002	0	0.002	0	0.001	0.001	0.002	-0.004
			750	0	0	0	0	0	0	0	0	0	0	0	0	0	0	0
			751	0.002	0.002	0.005	0.004	0.002	-0.001	0.003	0.003	0.002	0.001	0.003	0.005	0.005	0.005	0.003
			752	0.003	0.003	0.007	0.007	0.003	0.002	0.009	0.004	0.005	0.004	0.003	0.006	0.008	0.013	0.003
			753	-0.001	0.001	0.003	0.005	0	0	0.008	0.001	0.003	0.005	-0.001	0.003	0.003	0.01	0.001
			754	0	0	0	0	-0.002	0.001	0.003	0.002	0	0	-0.003	0	0.003	0.007	0
			755	0	0.001	0.001	0.002	0.002	0.001	0.002	0.002	0.004	0.003	0.001	0.003	0.006	0.006	0.002
			756	0.003	0.002	0.003	0.006	0.007	0.006	0.005	0.002	0.008	0.006	0.001	0.004	0.006	0.006	0.005
			757	0	0.001	0.002	0.005	0.006	0.002	0.004	0.001	0.004	0.003	0	0.004	0.005	0.005	0.004
			758	0.001	0	0.003	0.004	0.005	0	0.006	0.004	0.003	0.002	0.001	0.004	0.008	0.007	0.002
			759	0.008	0.005	0.011	0.009	0.011	0.007	0.01	0.013	0.007	0.008	0.008	0.006	0.012	0.014	0.002
			760	0.009	0.005	0.013	0.01	0.01	0.01	0.012	0.012	0.009	0.007	0.004	0.002	0.011	0.011	0
			761	-0.003	0	0.005	0.002	0.004	0.003	0.003	0.003	0.002	0.001	-0.003	-0.006	0.007	0.013	-0.003
			762	-0.005	-0.002	0.002	-0.002	0.003	0.001	0.001	0.004	0.002	0.001	-0.005	-0.007	0.003	0.014	-0.004
			763	0.002	-0.001	0.001	-0.001	0.001	0.003	0.001	0.005	-0.001	0.004	-0.001	-0.004	-0.002	0.009	-0.006
			764	0.005	0.006	0.006	0.005	0.008	0.006	0.007	0.008	0.004	0.009	0.005	0.009	0.005	0.007	-0.001
			765	0.003	0.01	0.011	0.007	0.01	0.009	0.012	0.009	0.007	0.011	0.011	0.013	0.013	0.012	0.004
			766	0.002	0.007	0.011	0.007	0.007	0.011	0.01	0.01	0.009	0.01	0.012	0.007	0.015	0.014	0.004
			767	-0.003	-0.001	0.009	0	0.001	0.005	0.004	0.006	0.006	0.004	0.006	0	0.008	0.007	-0.001
			768	-0.007	-0.001	0.001	-0.001	0	-0.002	-0.004	0.006	0	-0.003	-0.004	0	0.002	0.002	-0.003
			769	-0.004	0.006	0.002	0.001	0.005	-0.001	-0.001	0.009	0.002	0.001	-0.003	0.003	0.008	0.004	0.003
			770	0.012	0.012	0.01	0.01	0.016	0.012	0.008	0.017	0.009	0.016	0.006	0.01	0.021	0.014	0.007
			771	0.014	0.02	0.022	0.016	0.022	0.023	0.015	0.021	0.021	0.022	0.014	0.023	0.029	0.024	0.02
			772	0.002	0.014	0.013	0.011	0.014	0.016	0.012	0.012	0.016	0.012	0.012	0.022	0.019	0.021	0.017
			773	-0.008	0.003	0.004	0.003	0.008	0	0.008	-0.002	0.01	0.008	0.006	0.012	0.013	0.011	0.005
			774	-0.008	-0.005	0.001	0.006	0.008	0.003	0.01	-0.001	0.005	0.013	0.009	0.008	0.017	0.011	0.004
			775	-0.005	0.001	0.008	0.009	0.005	0.008	0.013	0.008	0.006	0.012	0.012	0.006	0.015	0.017	0.011
			776	-0.001	0.001	0.011	0.008	0.006	0.003	0.009	0.007	0.007	0.007	0.017	0.009	0.011	0.018	0.007
			777	-0.007	-0.007	0	-0.001	-0.006	-0.013	-0.003	-0.012	-0.001	-0.005	0.003	0.002	-0.003	0.004	-0.009
			778	-0.013	-0.01	-0.008	-0.007	-0.014	-0.012	-0.011	-0.014	-0.009	-0.012	-0.011	-0.002	-0.006	-0.007	-0.014
			779	-0.008	-0.007	-0.01	-0.009	-0.01	-0.007	-0.009	-0.007	-0.013	-0.013	-0.017	-0.009	-0.013	-0.012	-0.014
			780	-0.002	-0.005	-0.008	-0.007	0.001	-0.007	-0.008	0.001	-0.004	-0.009	-0.012	-0.008	-0.007	-0.005	-0.011
			781	-0.002	-0.012	-0.008	-0.008	-0.003	-0.011	-0.005	-0.001	-0.004	-0.008	-0.009	-0.007	-0.007	-0.003	-0.012
			782	-0.013	-0.013	-0.009	-0.006	-0.009	-0.009	0.001	-0.005	-0.004	-0.01	-0.005	-0.008	-0.004	-0.001	-0.015
			783	-0.012	0.001	-0.002	0.003	-0.002	-0.006	0.011	-0.004	-0.001	0	-0.002	0	-0.003	0.007	-0.01
			784	-0.014	0.008	0.002	0.011	0.008	-0.001	0.008	0.006	0	0	-0.001	0.01	0.004	0.015	-0.003
			785	-0.016	0.002	0.012	0.013	0.011	0.004	0.01	0.012	0.005	-0.002	-0.002	0.012	0.011	0.01	0.003
			786	-0.01	0.004	0.017	0.012	0.012	0.01	0.013	0.003	0.012	-0.002	0.002	0.008	0.015	0.007	0.006
			787	0.004	0.014	0.017	0.016	0.015	0.016	0.022	0.006	0.019	0.012	0.012	0.018	0.018	0.015	0.012
			788	-0.008	0.007	0.001	0.003	0.001	0.005	0.005	-0.002	0.006	0.004	-0.004	0.006	0.001	0.004	0.001
			789	-0.016	-0.002	-0.004	0.001	-0.008	-0.002	-0.002	0.004	0.001	0.005	-0.01	-0.012	0	-0.001	0.001
			790	-0.009	-0.005	-0.001	-0.004	-0.007	-0.003	-0.006	0.003	0	0	-0.005	-0.016	-0.003	-0.003	0.004
			791	0.007	0.012	0.025	0.012	0.014	0.018	0.014	0.02	0.018	0.016	0.019	0.011	0.017	0.02	0.01
			792	0.007	0.01	0.02	0.006	0.014	0.013	0.019	0.014	0.018	0.009	0.017	0.012	0.02	0.017	0.009
			793	0.006	0.003	0.013	0.011	0.015	0.007	0.017	0.013	0.014	0.012	0.018	0.01	0.024	0.019	0.017
			794	0.002	-0.011	-0.008	0.001	0.002	-0.007	-0.002	0.009	0.005	-0.003	0.006	0.004	0.007	0.006	0.009
			795	0.005	0.01	0.003	0.005	0.013	0.014	0	0.021	0.016	0.003	0.009	0.023	0.006	0.014	0.01
			796	0.001	0.017	0.007	0.01	0.008	0.02	0.003	0.022	0.013	0.002	0.004	0.015	0.005	0.012	0.006
			797	-0.007	0.008	0.007	0.007	0.003	0.007	0.017	0.012	0.005	0.005	0.001	0.011	0.006	0.006	0.005
			798	-0.002	-0.001	0.001	0.005	-0.008	-0.007	0.008	0.011	-0.005	0.003	-0.006	0.005	0.006	0.001	-0.005
			799	0.008	0.013	0.011	0.008	0.001	-0.001	0.011	0.015	0	0.006	0	0.006	0.013	0.006	0.002
			800	0.018	0.018	0.021	0.011	0.014	0.015	0.015	0.022	0.012	0.011	0.008	0.005	0.008	0.016	0.005
			801	0.013	0.011	0.013	-0.005	0.012	0.007	0.012	0.016	0.014	0.014	0.018	0.01	0.015	0.016	0.011
			802	-0.002	-0.001	-0.004	-0.008	0.003	0.001	0.002	0.006	0.012	0.004	0.009	0.013	0.007	0.009	0.002
			803	-0.018	-0.009	-0.015	-0.007	-0.003	-0.01	0	0.002	0.011	-0.005	-0.002	0.002	0.002	0.001	-0.013
			804	-0.009	0.002	0	0.004	0.014	0	0.012	0.022	0.012	0.004	0.003	0.004	0.005	0.016	-0.009
			805	-0.004	0.016	0.006	0.019	0.012	0.001	0.021	0.021	0.006	0.02	0.019	0.007	0.022	0.022	0.007
			806	0.006	0.023	0.004	0.023	0.013	0.007	0.015	0.003	0.012	0.014	0.018	0.01	0.027	0.009	0.017
			807	-0.002	0.01	-0.009	0.007	-0.001	-0.001	-0.005	-0.019	0.008	-0.002	0.011	-0.007	0.015	-0.005	0
			808	-0.001	0.01	-0.011	-0.003	0.006	-0.001	-0.013	-0.009	-0.005	-0.006	0.001	-0.011	-0.003	-0.006	-0.012
			809	0.007	0.008	0.008	0.009	0.003	-0.011	-0.007	-0.004	-0.001	-0.004	-0.006	-0.009	-0.015	0.01	-0.011
			810	0.001	0.003	0.019	0.008	0.002	-0.018	0.004	0.007	0.009	0.005	0.002	0.004	-0.009	0.015	-0.001
			811	-0.007	-0.014	0.012	-0.001	-0.015	-0.014	-0.005	-0.011	0.005	0.004	0.004	0.004	-0.008	0.011	-0.001
			812	-0.017	-0.023	-0.012	-0.011	-0.03	-0.021	-0.021	-0.018	-0.011	-0.013	0	-0.008	-0.022	-0.007	-0.018
			813	-0.006	-0.021	-0.013	0.001	-0.013	-0.008	-0.019	-0.019	-0.003	-0.025	-0.008	-0.014	-0.005	-0.003	-0.017
			814	0.005	-0.004	-0.007	0.017	0.013	0.016	0.003	0.017	0.02	-0.001	0.013	0.012	0.016	0.023	-0.007
			815	0.009	-0.001	0.02	0.027	0.031	0.021	0.009	0.035	0.027	0.013	0.024	0.03	0.03	0.026	0.014
			816	-0.004	-0.012	0.007	0.01	0.011	0.002	0.006	0.012	-0.007	0.007	0.012	0.008	-0.007	0.012	-0.002
			817	0.015	-0.001	0	0.013	0.013	0.007	0.015	0.003	-0.001	0.016	0.002	-0.003	0.011	0.012	0.006
			818	0.018	0.01	-0.005	0.003	0.002	0.012	0.011	0.001	-0.006	0.005	0.004	-0.015	0.011	0.019	-0.003
			819	-0.019	-0.001	-0.009	-0.007	-0.011	-0.01	-0.006	-0.001	-0.018	-0.016	-0.004	-0.032	-0.008	0.001	-0.013
			820	-0.042	-0.02	-0.023	-0.022	-0.033	-0.021	-0.006	-0.023	-0.034	-0.034	-0.026	-0.035	-0.025	-0.007	-0.033
			821	-0.027	-0.018	-0.019	-0.018	-0.018	-0.018	0.001	-0.011	-0.006	-0.019	-0.029	-0.012	-0.005	-0.009	-0.022
			822	-0.013	-0.019	-0.013	-0.017	-0.004	-0.014	0.001	-0.007	0.004	-0.017	-0.016	-0.002	0.001	-0.009	-0.009
			823	-0.012	-0.018	-0.012	-0.009	-0.004	-0.017	-0.008	-0.006	-0.004	-0.013	-0.011	-0.008	-0.009	-0.008	-0.007
			824	-0.007	-0.007	-0.004	-0.01	-0.008	-0.014	-0.011	-0.011	-0.012	-0.011	-0.01	-0.005	-0.007	-0.008	-0.011
			825	-0.008	0.001	-0.003	-0.004	-0.008	-0.005	-0.009	-0.004	-0.011	-0.014	-0.006	-0.001	-0.005	-0.011	-0.01
			826	-0.003	0.004	0	0	0	0.005	0.003	0.006	0	-0.009	0.01	0.003	0.003	0.004	0
			827	0.005	0.009	0.008	0.004	0.013	0.015	0.014	0.01	0.007	0.007	0.02	0.013	0.013	0.018	0.012
			828	-0.007	0.001	0.006	0.001	0.005	0.003	0.003	0	0	0.003	0.004	0.008	0.012	0.011	0.002
			829	-0.015	-0.002	0	0.005	0.002	-0.005	-0.012	-0.004	-0.003	0.002	-0.007	0.001	-0.007	0.011	-0.005
			830	-0.003	-0.016	-0.002	0.004	-0.007	-0.012	-0.012	0.01	-0.009	-0.006	-0.007	-0.007	-0.015	0.006	-0.017
			831	0.012	-0.002	0	0.008	-0.006	-0.011	-0.018	0.006	-0.008	-0.011	-0.009	-0.007	-0.016	-0.008	-0.013
			832	-0.004	-0.007	-0.001	-0.015	0	-0.024	-0.021	-0.022	-0.017	-0.021	-0.038	-0.023	-0.016	-0.026	-0.022
			833	-0.017	0	-0.009	-0.016	0.003	-0.011	-0.017	-0.02	-0.008	-0.005	-0.04	-0.018	-0.02	0	-0.013
			834	-0.012	-0.012	-0.026	-0.018	-0.01	-0.003	-0.004	-0.013	-0.015	-0.011	-0.023	-0.009	-0.022	0.014	-0.014
			835	-0.005	0.001	-0.012	0.002	0.002	0.007	0.001	-0.004	-0.002	-0.005	0	0.006	-0.013	0.013	-0.008
			836	-0.003	0.003	0.006	0.015	0.026	0.005	0.001	0.006	0.004	-0.009	0.008	0.01	0.002	0.013	0.02
			837	0.008	0.012	0.028	0.031	0.008	0.017	0.006	0.02	0.01	0.005	-0.002	0.026	0.011	0.023	0.028
			838	0.004	-0.006	0.037	0.022	-0.021	0	0	0.018	-0.003	0.005	-0.03	0.032	-0.011	0.007	-0.004
			839	-0.005	-0.021	0.002	-0.021	-0.027	-0.014	-0.02	-0.024	-0.013	0.006	-0.04	-0.015	-0.038	-0.014	-0.043
			840	-0.004	-0.012	-0.006	-0.015	0.003	-0.009	0.007	-0.02	0.005	0.003	-0.004	-0.015	-0.003	0.015	0.008

## Sheet: Sup. Fig. 9B
Supplementary Data 1: All source data for Figures.
Supplementary Figure 9 (B): Fluorescence polarization assays of H114A PefR.
Apo-H114A PefR (black)			Holo-H114A PefR (red)
Protein concentration (nM)	Fluorescence polarlization degree		Protein concentration (nM)	Fluorescence polarlization degree
0.1	8.4897		0.25	-12.5079
0.5	13.2205		0.75	-8.8212
2.5	9.4259		7.5	-8.3666
5	-8.5843		25	-37.4363
7.5	-8.4391		37.5	-57.5837
10	-14.6901		50	-59.1986
12.5	-17.1185		75	-65.2986
15	-32.5258		125	-67.529
20	-65.772
35	-92.1912
37.5	-93.509
60	-164.012
80	-195.904
100	-242.357
120	-232.544
150	-268.715
200	-252.63

## Sheet: Sup. Fig. 12A
Supplementary Data 1: All source data for Figures.
Supplementary Figure 12 (A): Time course for CO dissociation and rebinding at different CO concentrations.
Left panel							Right panel
Time (ms)	DAbsorbance at 420 nm						Time (ms)	Residual after fitting
	CO concentrations (mM)
	0.2	0.4	0.6	0.8	1
-10	-1.2354e-05	0.000196848	-8.67821e-05	8.51574e-05	-3.79756e-05		0.01	-0.00413657
-9.99	0.000305029	7.5464e-05	0.000190631	0.000168452	2.44979e-05		0.02	-0.00264678
-9.98	0.000351304	0.000148295	7.41521e-05	0.000234389	3.49066e-05		0.03	-0.00213354
-9.97	-5.85902e-05	-0.000125586	9.81406e-05	6.08818e-05	-0.000228836		0.04	-0.00193348
-9.96	6.697e-05	-8.39921e-05	-8.33602e-05	0.000189264	1.40894e-05		0.05	-0.00154728
-9.95	-0.000137891	9.6283e-05	9.81406e-05	8.81409e-06	4.88118e-05		0.06	-0.00163353
-9.94	0.000348023	3.38553e-05	-1.8314e-05	-2.23918e-05	-0.000214966		0.07	-0.00162185
-9.93	0.000126485	7.89293e-05	1.25146e-05	-6.05556e-05	1.40894e-05		0.08	-0.0017319
-9.92	9.01194e-05	0.000113611	-0.00011076	8.86255e-05	0.00015644		0.09	-0.00157677
-9.91	0.000156246	0.000193381	0.000173486	-9.1783e-05	0.000173793		0.1	-0.00144939
-9.9	0.000281868	-5.62522e-05	-0.000103917	-6.40225e-05	-3.79756e-05		0.11	-0.00159083
-9.89	6.03633e-05	8.24212e-05	-0.000103917	8.51574e-05	-0.000110872		0.12	-0.00142243
-9.88	0.000129764	-0.000181028	-0.00013129	6.78175e-05	0.000139087		0.13	-0.00124067
-9.87	0.000166133	-4.58592e-05	-2.17363e-05	0.000158046	4.18724e-05		0.14	-0.00111332
-9.86	3.39376e-05	5.12072e-05	-9.36257e-05	2.61781e-05	2.11868e-07		0.15	-0.00121436
-9.85	-0.000108149	6.85333e-05	-0.000114182	0.000133739	-2.06301e-05		0.16	-0.00123457
-9.84	-3.87753e-05	-4.58592e-05	4.33192e-05	-9.1783e-05	-0.000142087		0.17	-0.00117392
-9.83	1.73971e-05	8.9352e-05	0.000194055	8.86255e-05	0.000201586		0.18	-0.00101441
-9.82	0.000219052	0.000141363	3.64735e-05	8.86255e-05	-5.87893e-05		0.19	-0.000915473
-9.81	0.000179349	3.03903e-05	-1.48916e-05	0.000151082	0.000125179		0.2	-0.000859494
-9.8	4.05438e-05	-3.89304e-05	-3.54255e-05	0.000164983	8.00404e-05		0.21	-0.00100931
-9.79	1.73971e-05	-3.54659e-05	-0.000192924	-0.000185425	2.44979e-05		0.22	-0.000894529
-9.78	0.000109941	0.000151761	9.81406e-05	-9.1783e-05	0.00015644		0.23	-0.000911714
-9.77	-0.000180838	0.00010668	-1.14692e-05	5.34667e-06	-0.000267004		0.24	-0.000687545
-9.76	-1.89595e-05	1.30657e-05	9.09196e-06	-1.58811e-06	0.00015991		0.25	-0.000607158
-9.75	0.000166133	-6.32072e-05	-0.000172372	6.78175e-05	-1.02225e-05		0.26	-0.000632377
-9.74	-3.54475e-05	2.6713e-06	-0.00016895	-0.000192357	5.57513e-05		0.27	-0.000442428
-9.73	0.000152916	7.5464e-05	2.9628e-05	4.35163e-05	9.74171e-05		0.28	-0.000542467
-9.72	-0.000124684	0.000117077	-3.54255e-05	9.55617e-05	-0.000142087		0.29	-0.000314099
-9.71	0.000136371	0.000189915	-0.000268206	-7.78897e-05	-8.30972e-05		0.3	-0.000283759
-9.7	4.38218e-05	0.000169091	0.000111834	0.000109461	0.000107828		0.31	-0.000284913
-9.69	0.00017607	-7.01356e-05	5.66939e-06	-0.000157671	0.000163381		0.32	-3.1405e-05
-9.68	0.000185958	-5.62522e-05	0.000262568	-2.23918e-05	8.00404e-05		0.33	-0.000212151
-9.67	-9.16635e-05	0.000148295	0.000111834	-9.87162e-05	2.44979e-05		0.34	2.01929e-05
-9.66	0.000166133	4.08119e-05	-4.56921e-05	-0.00014034	-4.83826e-05		0.35	1.19328e-05
-9.65	4.71502e-05	2.69254e-05	-0.000121025	-1.54573e-05	3.1437e-05		0.36	-5.19769e-05
-9.64	-3.21702e-05	-7.01356e-05	-6.62506e-05	-0.000147272	3.49066e-05		0.37	0.000187379
-9.63	-0.000286523	-1.81432e-05	-9.02039e-05	6.78175e-05	-4.14446e-05		0.38	0.000191664
-9.62	2.73314e-05	-0.000163711	4.33192e-05	5.39196e-05	-0.000110872		0.39	0.000203095
-9.61	0.00011327	2.69254e-05	-2.51587e-05	0.000105966	9.3947e-05		0.4	0.000392546
-9.6	0.000166133	-0.000167175	8.09983e-05	9.55617e-05	-0.000110872		0.41	0.000154391
-9.59	-0.000108149	1.65306e-05	-7.30945e-05	0.000348942	-2.40993e-05		0.42	0.000469397
-9.58	-2.55649e-05	-4.93235e-05	6.38829e-05	0.000213574	-9.69716e-05		0.43	0.000350358
-9.57	-9.16635e-05	-7.70639e-05	-0.000206608	2.96457e-05	0.000198115		0.44	0.000238318
-9.56	0.000199226	7.19986e-05	3.98963e-05	-4.66879e-05	0.000170322		0.45	0.000364774
-9.55	-1.56316e-05	0.000172558	0.000269417	0.000317711	-0.00010044		0.46	0.00019775
-9.54	7.35767e-05	7.19986e-05	6.38829e-05	-8.52277e-06	0.000166851		0.47	0.000546221
-9.53	-1.56316e-05	-2.50724e-05	0.000166638	-3.27932e-05	-6.92222e-05		0.48	0.000571003
-9.52	0.000109941	0.000252339	-0.00013129	-4.32209e-05	-0.000117809		0.49	0.00031662
-9.51	0.000119877	-0.00010824	1.93598e-05	-0.00014034	3.68122e-06		0.5	0.000720348
-9.5	2.07253e-05	0.00010668	8.44215e-05	-9.52496e-05	-5.87893e-05		0.51	0.000464862
-9.49	-1.56316e-05	-0.000146368	-0.000165529	4.69841e-05	0.000107828		0.52	0.000638807
-9.48	0.000123156	-0.000125586	-0.00013129	0.00026217	-0.000228836		0.53	0.000659989
-9.47	-5.85902e-05	9.6283e-05	-0.000148423	-7.78897e-05	7.31005e-05		0.54	0.000407323
-9.46	0.000252099	5.12072e-05	-0.00021345	5.39196e-05	0.000229354		0.55	0.000527224
-9.45	-6.85226e-05	6.13608e-06	0.000115257	5.04518e-05	-6.57534e-05		0.56	0.000539447
-9.44	0.000106663	0.000144829	0.000146095	0.000362849	-7.61597e-05		0.57	0.000716098
-9.43	8.35123e-05	0.000151761	0.000132375	-7.78897e-05	2.79674e-05		0.58	0.000548863
-9.42	1.07911e-05	8.24212e-05	7.75752e-05	-8.13565e-05	-0.000291273		0.59	0.000488486
-9.41	4.18532e-06	9.97485e-05	-5.25624e-05	5.39196e-05	5.92211e-05		0.6	0.000792723
-9.4	0.00011327	0.000141363	-1.8314e-05	0.000189264	-2.40993e-05		0.61	0.00052525
-9.39	-0.000174235	4.77421e-05	6.38829e-05	-0.000119515	-0.000114341		0.62	0.000586131
-9.38	0.000106663	2.34604e-05	-4.22699e-05	-4.32209e-05	0.000163381		0.63	0.000754324
-9.37	2.73314e-05	-0.000239927	0.000152943	-0.000116049	-8.65658e-05		0.64	0.000720222
-9.36	0.000192567	0.000158693	-0.000117604	-7.78897e-05	-9.69716e-05		0.65	0.000638462
-9.35	0.000119877	9.6283e-05	1.59372e-05	3.31133e-05	1.062e-05		0.66	0.000724809
-9.34	-0.000108149	2.6713e-06	0.000149519	0.000192733	9.04769e-05		0.67	0.000666238
-9.33	6.03633e-05	5.46724e-05	0.000128951	0.000109461	2.10284e-05		0.68	0.000751647
-9.32	1.41193e-05	-0.000104776	7.75752e-05	-1.58811e-06	6.96306e-05		0.69	0.000603689
-9.31	8.01836e-05	0.000144829	-3.54255e-05	-6.05556e-05	-6.72675e-06		0.7	0.000490111
-9.3	0.000222332	-0.000212223	6.38829e-05	7.82214e-05	0.000149498		0.71	0.000617988
-9.29	1.73971e-05	-8.74562e-05	0.000118681	5.34667e-06	4.5342e-05		0.72	0.000643346
-9.28	5.37567e-05	-0.000122122	-5.25624e-05	7.12854e-05	-3.79756e-05		0.73	0.000691051
-9.27	2.07253e-05	-0.000101312	3.64735e-05	7.12854e-05	-0.000169858		0.74	0.000776389
-9.26	0.000100005	-0.00013944	0.000128951	2.27105e-05	-8.65658e-05		0.75	0.000584954
-9.25	0.000109941	0.000200314	3.98963e-05	0.000112929	2.11868e-07		0.76	0.000717944
-9.24	7.69054e-05	-0.000170638	6.38829e-05	-5.36218e-05	2.10284e-05		0.77	0.000567964
-9.23	0.000129764	-2.85369e-05	9.46912e-05	2.61781e-05	0.000107828		0.78	0.00060212
-9.22	0.000136371	-0.00013944	-0.000182635	8.81409e-06	0.000139087		0.79	0.000716677
-9.21	0.000146308	6.13608e-06	-1.2018e-06	-0.000122982	-0.000110872		0.8	0.000743592
-9.2	-0.000114753	7.5464e-05	8.78447e-05	-8.83163e-05	7.65704e-05		0.81	0.00068883
-9.19	0.000166133	-0.000163711	0.000118681	0.000116397	-0.00018373		0.82	0.000634897
-9.18	3.39376e-05	8.9352e-05	-3.54255e-05	7.82214e-05	0.000121709		0.83	0.00078097
-9.17	2.73314e-05	-0.000104776	0.00015979	-3.97538e-05	-8.65658e-05		0.84	0.000624664
-9.16	0.000219052	-5.62522e-05	0.000142646	-6.05556e-05	-0.000121277		0.85	0.000622415
-9.15	0.000288478	-7.01356e-05	-0.000145001	-0.000129914	-2.06301e-05		0.86	0.000657869
-9.14	-9.02604e-06	7.5464e-05	0.000146095	0.000310772	1.40894e-05		0.87	0.000798563
-9.13	-0.000121357	-0.000122122	6.04599e-05	-8.83163e-05	2.11868e-07		0.88	0.000872742
-9.12	3.39376e-05	7.19986e-05	-8.33602e-05	-0.000109116	8.35104e-05		0.89	0.000834202
-9.11	1.07911e-05	0.000179516	-3.88477e-05	-7.78897e-05	-0.000110872		0.9	0.000728899
-9.1	0.000209114	-0.000284968	0.000180333	0.000307302	-1.36917e-05		0.91	0.00077193
-9.09	9.33977e-05	0.000137898	-0.000162108	-8.48496e-05	0.000121709		0.92	0.000785141
-9.08	-9.16635e-05	0.000186449	2.9628e-05	0.00017192	0.000142557		0.93	0.000574687
-9.07	1.41193e-05	3.38553e-05	-2.8581e-05	-0.000379577	9.04769e-05		0.94	0.000848025
-9.06	0.000106663	0.000224579	-0.00013129	-0.000227014	0.000104357		0.95	0.000614452
-9.05	-5.5313e-05	2.34604e-05	-9.36257e-05	-5.05545e-06	5.22815e-05		0.96	0.000778862
-9.04	-2.55649e-05	0.000120542	-5.94066e-05	-7.4423e-05	0.000139087		0.97	0.000962754
-9.03	-5.74845e-06	-0.000181028	-9.70736e-05	8.86255e-05	8.69804e-05		0.98	0.000888672
-9.02	0.000172741	-5.97165e-05	-1.48916e-05	9.90299e-05	9.04769e-05		0.99	0.000688943
-9.01	0.000133093	6.85333e-05	-0.000285333	-0.000150738	8.35104e-05		1	0.000607123
-9	-9.02604e-06	0.000103214	8.09983e-05	0.000213574	0.000260623		1.01	0.000779109
-8.99	-2.42041e-06	-5.97165e-05	-6.62506e-05	9.20936e-05	-0.000239239		1.02	0.000745197
-8.98	0.000185958	-9.09202e-05	-0.000114182	8.51574e-05	4.18724e-05		1.03	0.000625613
-8.97	-0.000101545	9.60089e-06	-0.000203187	-8.48496e-05	-0.000110872		1.04	0.000874444
-8.96	1.73971e-05	0.00010668	-5.25624e-05	3.6581e-05	-0.000280872		1.05	0.000533886
-8.95	4.18532e-06	1.30657e-05	0.00010841	-8.52277e-06	-0.000388392		1.06	0.000911245
-8.94	0.000156246	-4.93235e-05	0.000111834	0.000265639	2.10284e-05		1.07	0.000732888
-8.93	3.72155e-05	-4.93235e-05	-8.33602e-05	-7.09562e-05	6.26909e-05		1.08	0.000926551
-8.92	0.000252099	5.81376e-05	0.0002146	-1.54573e-05	-7.2691e-05		1.09	0.000706281
-8.91	9.67265e-05	8.9352e-05	-4.56921e-05	4.00486e-05	1.062e-05		1.1	0.000814964
-8.9	0.00017607	2.69254e-05	0.00010841	1.22815e-05	-4.83826e-05		1.11	0.000633256
-8.89	0.000209114	-5.27879e-05	-0.000117604	0.000241327	-9.00344e-05		1.12	0.000709445
-8.88	-9.16635e-05	0.000127474	-0.000127868	-5.70887e-05	3.1437e-05		1.13	0.000870186
-8.87	0.000215723	7.19986e-05	-0.000210029	6.78175e-05	1.062e-05		1.14	0.000668917
-8.86	-1.89595e-05	-7.72288e-06	5.66939e-06	4.35163e-05	3.49066e-05		1.15	0.000927533
-8.85	0.0001397	4.77421e-05	-0.000155266	6.43496e-05	8.00404e-05		1.16	0.000569331
-8.84	0.000209114	-0.000191418	5.70369e-05	-0.000157671	-0.000287806		1.17	0.000810948
-8.83	0.000222332	0.000117077	0.000176909	0.000112929	0.000295365		1.18	0.000718021
-8.82	-1.2354e-05	1.65306e-05	2.27825e-05	-3.27932e-05	-2.75684e-05		1.19	0.000454936
-8.81	-0.000111476	-3.89304e-05	1.93598e-05	0.000164983	5.22815e-05		1.2	0.000388219
-8.8	4.18532e-06	-7.72288e-06	-4.62429e-06	-0.000275555	4.18724e-05		1.21	0.000685878
-8.79	7.46301e-06	-0.000132513	-7.99384e-05	-0.000178467	9.74171e-05		1.22	0.000801069
-8.78	0.000119877	0.000151761	-2.17363e-05	-0.000244368	4.5342e-05		1.23	0.000842389
-8.77	-4.53804e-05	-4.93235e-05	-3.20032e-05	8.81409e-06	4.88118e-05		1.24	0.000728824
-8.76	0.000109941	-8.74562e-05	-0.000134711	0.000199671	7.65704e-05		1.25	0.000541171
-8.75	-0.000184165	-6.66714e-05	-0.000151844	1.87927e-06	2.11868e-07		1.26	0.000734137
-8.74	0.000172741	9.28175e-05	-1.2018e-06	-1.89246e-05	-1.02225e-05		1.27	0.000582109
-8.73	5.37567e-05	-2.16078e-05	-0.000127868	1.57755e-05	0.000250208		1.28	0.000517993
-8.72	0.000129764	-1.11875e-05	-5.25624e-05	0.000116397	0.000152969		1.29	0.000881687
-8.71	1.07911e-05	-0.000104776	0.000118681	9.20936e-05	-2.75684e-05		1.3	0.000703567
-8.7	0.000119877	-2.85369e-05	-9.02039e-05	8.16894e-05	-0.000103909		1.31	0.000700819
-8.69	0.000100005	3.03903e-05	-0.000103917	0.000119866	-0.000155986		1.32	0.000867381
-8.68	3.06092e-05	3.38553e-05	-0.000107339	6.78175e-05	-8.30972e-05		1.33	0.00063496
-8.67	0.000152916	2.34604e-05	8.44215e-05	-1.89246e-05	-6.57534e-05		1.34	0.000621752
-8.66	0.000123156	-0.000149831	3.98963e-05	0.000248266	9.3947e-05		1.35	0.000890544
-8.65	0.000100005	6.5068e-05	-5.59845e-05	-0.000105649	-3.25745e-06		1.36	0.000800634
-8.64	4.05438e-05	4.77421e-05	0.000163214	-6.05556e-05	-0.00016639		1.37	0.000645708
-8.63	2.07253e-05	-0.000149831	-9.02039e-05	-0.000112582	-8.30972e-05		1.38	0.000603973
-8.62	-0.000108149	3.38553e-05	-0.000244262	1.87927e-06	1.75589e-05		1.39	0.000503476
-8.61	5.37567e-05	5.12072e-05	-0.000121025	-1.19901e-05	-7.96285e-05		1.4	0.000832403
-8.6	0.000222332	-0.000142904	-0.00011076	-0.000171535	-3.45066e-05		1.41	0.000423283
-8.59	-0.000190767	-0.000149831	8.09983e-05	0.000168452	0.000139087		1.42	0.000546942
-8.58	0.000169462	0.000141363	2.9628e-05	-0.000105649	0.000211999		1.43	0.000618127
-8.57	0.000265318	2.34604e-05	2.62052e-05	-3.62603e-05	2.10284e-05		1.44	0.000389194
-8.56	0.000278538	-7.72288e-06	2.62052e-05	-1.89246e-05	-6.72675e-06		1.45	0.000583912
-8.55	-8.83361e-05	0.00010668	0.00015979	0.000178858	-0.000135151		1.46	0.000472177
-8.54	0.000215723	-0.000187955	0.000128951	-3.27932e-05	8.69804e-05		1.47	0.000649536
-8.53	-0.000124684	-4.58592e-05	-0.000103917	-0.000400363	-5.18515e-05		1.48	0.000630006
-8.52	-0.000134615	0.000169091	0.000187181	2.96457e-05	6.61607e-05		1.49	0.000316165
-8.51	0.000129764	-0.000129049	-2.51587e-05	5.39196e-05	7.65704e-05		1.5	0.000417059
-8.5	-7.17997e-05	6.13608e-06	5.0191e-05	9.20936e-05	-0.000114341		1.51	0.000518675
-8.49	-0.000111476	-0.000104776	-0.00011076	0.000192733	9.3947e-05		1.52	0.000504812
-8.48	-0.000147822	4.08119e-05	5.0191e-05	0.00022745	5.92211e-05		1.53	0.000541825
-8.47	0.000185958	0.000228072	6.73059e-05	-4.66879e-05	0.000208528		1.54	0.000400312
-8.46	0.0001397	0.000245405	6.38829e-05	0.000105966	0.000104357		1.55	0.000627221
-8.45	-0.000104872	-4.93235e-05	-4.62429e-06	-9.1783e-05	2.10284e-05		1.56	0.000263658
-8.44	-3.87753e-05	-0.000201808	-3.54255e-05	6.43496e-05	0.000125179		1.57	0.00035029
-8.43	0.000219052	0.000252339	7.41521e-05	0.000151082	0.000100887		1.58	0.000387246
-8.42	0.000103334	0.000189915	-7.30945e-05	-2.58589e-05	0.000166851		1.59	0.000487852
-8.41	-2.88423e-05	2.34604e-05	-0.000141554	9.90299e-05	5.57513e-05		1.6	0.000176685
-8.4	-0.00019737	1.99955e-05	-0.000288754	4.00486e-05	-0.00018373		1.61	0.000432712
-8.39	0.000133093	0.000162159	-1.48916e-05	-8.52277e-06	4.18724e-05		1.62	0.000494252
-8.38	-5.74845e-06	1.65306e-05	-8.33602e-05	5.04518e-05	6.61607e-05		1.63	0.000294871
-8.37	2.40031e-05	-0.000201808	0.000125528	2.61781e-05	7.15059e-06		1.64	0.000480527
-8.36	0.000126485	3.03903e-05	5.0191e-05	3.6581e-05	-5.87893e-05		1.65	0.000313736
-8.35	-2.2237e-05	-1.81432e-05	0.000238596	-0.000150738	-0.000242706		1.66	0.000336717
-8.34	0.000162854	-6.66714e-05	9.09196e-06	0.000116397	0.000107828		1.67	0.000366566
-8.33	0.00017607	-7.70639e-05	-5.94066e-05	4.00486e-05	-0.00016639		1.68	0.000425431
-8.32	0.00017607	-4.93235e-05	7.0729e-05	0.000230919	9.04769e-05		1.69	0.00051336
-8.31	0.000228941	-0.000385421	-1.14692e-05	-5.05545e-06	-9.3503e-05		1.7	0.000257699
-8.3	-5.85902e-05	9.60089e-06	0.000276266	8.81409e-06	0.000128649		1.71	0.000627916
-8.29	-0.000131288	0.000130966	0.000104987	0.000112929	-6.22846e-05		1.72	0.000256329
-8.28	-3.21702e-05	0.000110145	-4.56921e-05	-5.70887e-05	-0.000149023		1.73	0.000346565
-8.27	0.000255429	-3.20014e-05	0.000132375	1.57755e-05	5.22815e-05		1.74	0.000345742
-8.26	-0.000177562	0.000148295	-8.04675e-06	-2.23918e-05	-0.000110872		1.75	0.000288586
-8.25	-3.21702e-05	7.5464e-05	-0.000103917	0.000126803	9.3947e-05		1.76	0.000491375
-8.24	-7.84043e-05	-0.000122122	0.000125528	0.000217043	-4.83826e-05		1.77	0.000387868
-8.23	-0.000121357	-0.000163711	1.25146e-05	0.000140676	-0.000110872		1.78	0.000284841
-8.22	0.000258708	4.42769e-05	0.000111834	-0.000129914	-0.00016639		1.79	0.000356501
-8.21	7.35767e-05	1.65306e-05	8.09983e-05	7.47534e-05	-0.000162922		1.8	0.000387538
-8.2	4.38218e-05	-2.50724e-05	0.0002146	-2.23918e-05	-0.000155986		1.81	0.000232287
-8.19	-0.000157702	5.12072e-05	-0.000145001	-2.93261e-05	-6.92222e-05		1.82	0.000343576
-8.18	1.41193e-05	-5.27879e-05	-2.51587e-05	6.08818e-05	2.10284e-05		1.83	0.000335114
-8.17	-0.000154425	-0.000115194	-7.65165e-05	9.90299e-05	-3.79756e-05		1.84	0.000143307
-8.16	-3.54475e-05	0.000179516	0.000235146	0.000105966	0.000177263		1.85	0.000437053
-8.15	4.18532e-06	0.000179516	-0.000182635	6.78175e-05	-0.00010044		1.86	8.12999e-05
-8.14	-2.88423e-05	-4.25818e-06	-9.02039e-05	0.000144145	-9.3503e-05		1.87	0.000452405
-8.13	-0.000167632	1.30657e-05	-0.000189477	0.000196202	-5.18515e-05		1.88	0.000538677
-8.12	-0.000217178	-3.89304e-05	0.000135798	2.27105e-05	2.44979e-05		1.89	8.58219e-05
-8.11	4.18532e-06	0.000172558	0.000358519	0.000161514	-5.87893e-05		1.9	0.000195258
-8.1	0.000301698	5.81376e-05	7.41521e-05	0.000102498	0.000100887		1.91	0.000340204
-8.09	-0.000170959	1.99955e-05	2.27825e-05	-0.000109116	0.000205057		1.92	0.000222085
-8.08	0.000103334	-0.000122122	6.38829e-05	-9.52496e-05	-2.06301e-05		1.93	0.000231562
-8.07	0.000159525	-5.97165e-05	-8.33602e-05	6.43496e-05	3.1437e-05		1.94	0.00035278
-8.06	0.000169462	0.000214179	-1.2018e-06	-2.93261e-05	-8.30972e-05		1.95	0.000334648
-8.05	6.03633e-05	4.08119e-05	-4.22699e-05	1.22815e-05	0.000135617		1.96	0.000129423
-8.04	7.46301e-06	0.000110145	3.98963e-05	3.6581e-05	-1.02225e-05		1.97	0.000382653
-8.03	-5.85902e-05	6.85333e-05	-0.000124447	8.16894e-05	-0.000214966		1.98	7.33767e-05
-8.02	9.33977e-05	0.000196848	1.93598e-05	9.90299e-05	-0.000152491		1.99	0.000420001
-8.01	4.71502e-05	-2.85369e-05	1.59372e-05	-1.89246e-05	0.000114768		2	9.88229e-05
-8	-6.85226e-05	1.99955e-05	-4.62429e-06	-4.32209e-05	0.000312723		2.01	-6.91187e-05
-7.99	-0.000137891	0.000207246	0.00024887	7.12854e-05	-7.96285e-05		2.02	0.000304634
-7.98	-1.2354e-05	2.6713e-06	-2.17363e-05	0.000192733	-0.000131682		2.03	0.000156678
-7.97	8.01836e-05	-1.46522e-05	-7.65165e-05	0.000119866	2.11868e-07		2.04	0.000410661
-7.96	-7.84043e-05	-7.35998e-05	0.000146095	-0.000147272	8.69804e-05		2.05	9.14824e-05
-7.95	-0.000286523	0.000117077	0.000166638	-1.58811e-06	-3.25745e-06		2.06	5.32686e-05
-7.94	-0.000203973	-5.97165e-05	0.000194055	0.00020314	0.000128649		2.07	0.000111108
-7.93	4.71502e-05	4.42769e-05	-4.91403e-05	9.55617e-05	3.1437e-05		2.08	0.000348158
-7.92	-4.87081e-05	-6.66714e-05	7.0729e-05	-5.05545e-06	-0.000110872		2.09	-1.40733e-05
-7.91	0.000172741	0.000151761	0.000115257	4.69841e-05	6.96306e-05		2.1	-4.40579e-05
-7.9	-2.42041e-06	0.000182982	2.9628e-05	-5.05545e-06	3.1437e-05		2.11	0.000133792
-7.89	0.000156246	4.42769e-05	-6.96726e-05	0.000109461	-0.000208031		2.12	-8.03957e-05
-7.88	5.70348e-05	-3.89304e-05	2.62052e-05	1.9243e-05	0.000149498		2.13	0.000139977
-7.87	4.71502e-05	0.00010668	9.46912e-05	-6.05556e-05	-0.000284339		2.14	6.39576e-05
-7.86	-8.17317e-05	3.03903e-05	-1.8314e-05	-1.89246e-05	0.000142557		2.15	1.10449e-06
-7.85	-7.51272e-05	9.60089e-06	7.0729e-05	-8.52277e-06	2.11868e-07		2.16	6.33354e-05
-7.84	-2.42041e-06	8.24212e-05	0.000170062	-9.87162e-05	-0.000149023		2.17	-4.97316e-05
-7.83	6.697e-05	0.000189915	-1.48916e-05	0.000175389	8.35104e-05		2.18	0.000176401
-7.82	7.35767e-05	5.46724e-05	0.000115257	-6.05556e-05	0.000107828		2.19	0.000246512
-7.81	0.000152916	0.000210713	0.000132375	-5.36218e-05	8.69804e-05		2.2	-9.87211e-05
-7.8	-0.000164305	0.000162159	7.75752e-05	8.16894e-05	-0.000194133		2.21	0.00023774
-7.79	0.000212443	0.000141363	9.09196e-06	6.78175e-05	-0.000204563		2.22	8.39202e-06
-7.78	0.000189287	-9.09202e-05	-8.04675e-06	-0.000112582	0.000100887		2.23	6.65443e-06
-7.77	-4.53804e-05	-8.39921e-05	-2.51587e-05	2.61781e-05	4.88118e-05		2.24	-7.44524e-06
-7.76	1.73971e-05	6.13608e-06	6.38829e-05	-5.36218e-05	-0.00010044		2.25	1.31102e-06
-7.75	-0.000111476	8.24212e-05	-0.000145001	-1.89246e-05	5.92211e-05		2.26	-8.72875e-06
-7.74	0.000414139	3.03903e-05	-0.00013129	-0.000105649	-0.000110872		2.27	-8.87665e-05
-7.73	7.69054e-05	0.000332134	3.98963e-05	-9.52496e-05	0.000149498		2.28	7.18558e-05
-7.72	8.35123e-05	-4.25818e-06	-1.2018e-06	-0.000230506	9.74171e-05		2.29	5.46632e-06
-7.71	-0.000174235	-9.09202e-05	-0.000162108	-0.000213151	-0.000110872		2.3	-9.2597e-05
-7.7	2.07253e-05	0.000134432	-4.91403e-05	-5.01549e-05	-3.79756e-05		2.31	2.4564e-05
-7.69	-3.87753e-05	-7.72288e-06	-0.000151844	0.000119866	-4.83826e-05		2.32	-5.34126e-05
-7.68	-0.000213851	0.000162159	6.38829e-05	-0.000296372	0.000139087		2.33	-0.000150269
-7.67	-2.55649e-05	-0.000174102	-0.000103917	0.000109461	-7.61597e-05		2.34	-0.000105596
-7.66	0.000189287	9.97485e-05	-0.000100495	-2.93261e-05	9.74171e-05		2.35	-0.000291407
-7.65	0.000195896	4.42769e-05	2.24685e-06	7.82214e-05	2.79674e-05		2.36	9.10373e-05
-7.64	0.000199226	4.08119e-05	-6.96726e-05	4.00486e-05	-9.00344e-05		2.37	-0.000222465
-7.63	-0.000128011	4.42769e-05	-3.88477e-05	-0.00027209	9.04769e-05		2.38	-9.58271e-05
-7.62	0.00011327	3.38553e-05	5.70369e-05	0.000258701	0.000121709		2.39	-1.04794e-05
-7.61	-0.000170959	-7.01356e-05	0.000272842	-7.4423e-05	-5.18515e-05		2.4	-0.000133444
-7.6	0.000166133	0.000196848	9.09196e-06	0.000192733	-3.45066e-05		2.41	-0.000133993
-7.59	4.18532e-06	-3.20014e-05	5.66939e-06	-4.32209e-05	0.000208528		2.42	-0.000130889
-7.58	6.03633e-05	0.000259272	1.93598e-05	3.6581e-05	0.000114768		2.43	-2.45717e-05
-7.57	2.73314e-05	-5.62522e-05	-0.000124447	2.61781e-05	9.04769e-05		2.44	-0.000242455
-7.56	0.000169462	-2.16078e-05	6.38829e-05	0.000189264	4.18724e-05		2.45	-6.1359e-05
-7.55	-4.53804e-05	3.03903e-05	0.000286567	0.00015455	-3.79756e-05		2.46	-0.000230297
-7.54	-3.54475e-05	0.000117077	-2.17363e-05	0.000140676	0.000225883		2.47	-0.000276689
-7.53	-4.21031e-05	-1.81432e-05	-1.2018e-06	-8.13565e-05	-0.000180262		2.48	-6.85788e-05
-7.52	9.33977e-05	-0.000319618	0.000187181	-7.4423e-05	7.15059e-06		2.49	-0.000239687
-7.51	-0.000213851	3.38553e-05	7.75752e-05	0.000265639	-0.000242706		2.5	-0.000156185
-7.5	0.000156246	-5.97165e-05	-6.28286e-05	0.00015455	-6.57534e-05		2.51	-5.61656e-05
-7.49	6.697e-05	-7.93453e-07	9.81406e-05	7.82214e-05	-3.45066e-05		2.52	7.65403e-05
-7.48	0.000103334	0.000214179	-9.70736e-05	9.55617e-05	-0.00010044		2.53	-0.000128619
-7.47	3.72155e-05	6.85333e-05	-3.88477e-05	-3.27932e-05	0.000111298		2.54	-0.000114406
-7.46	0.000209114	9.6283e-05	-3.20032e-05	-0.000102183	-9.3503e-05		2.55	-0.000244722
-7.45	-9.16635e-05	6.13608e-06	4.33192e-05	0.00020314	-0.000145555		2.56	-5.89276e-05
-7.44	0.000136371	-3.89304e-05	6.73059e-05	9.55617e-05	8.69804e-05		2.57	-0.000272356
-7.43	-0.000200646	-0.000122122	0.000142646	-1.58811e-06	0.000264094		2.58	-5.02582e-05
-7.42	0.0001397	-0.000181028	2.27825e-05	2.27105e-05	-0.000103909		2.59	-0.000172796
-7.41	7.02986e-05	-0.000101312	-0.000299014	0.000244796	-1.71609e-05		2.6	-0.000304621
-7.4	-5.19854e-05	-5.62522e-05	-0.00016895	-0.000136873	0.000191173		2.61	-0.000419955
-7.39	7.46301e-06	0.000224579	-0.000134711	-0.00014034	0.00015644		2.62	-0.000267299
-7.38	4.18532e-06	0.000130966	7.0729e-05	-0.000209686	5.92211e-05		2.63	-0.000262566
-7.37	1.07911e-05	4.08119e-05	-0.00011076	0.00026217	0.00015991		2.64	-0.000244566
-7.36	0.000159525	-4.23948e-05	0.000238596	3.6581e-05	0.000107828		2.65	-0.000116441
-7.35	-0.00029645	0.000137898	4.6742e-05	-2.93261e-05	0.000184232		2.66	-0.000133254
-7.34	9.33977e-05	9.28175e-05	1.25146e-05	-0.000116049	4.18724e-05		2.67	-0.000204575
-7.33	0.000100005	9.28175e-05	-2.51587e-05	-0.000216617	6.96306e-05		2.68	-0.000311076
-7.32	-5.19854e-05	-0.000257267	0.000101564	-7.4423e-05	1.40894e-05		2.69	-0.000103889
-7.31	-0.000128011	0.000193381	-0.000254524	-0.000306767	-0.00018373		2.7	-0.000232365
-7.3	-2.42041e-06	-3.89304e-05	2.9628e-05	-1.58811e-06	-6.72675e-06		2.71	-0.000376677
-7.29	0.000209114	-0.000264193	-7.99384e-05	-3.62603e-05	-0.000103909		2.72	-0.000181264
-7.28	1.07911e-05	1.65306e-05	-0.000254524	0.000151082	6.61607e-05		2.73	-0.00027645
-7.27	0.000258708	2.6713e-06	-0.000285333	-0.000303302	0.000166851		2.74	-0.000364845
-7.26	0.00017607	0.000241938	-0.00013129	0.000175389	-9.69716e-05		2.75	-0.000310611
-7.25	0.000215723	0.000130966	-5.25624e-05	1.87927e-06	0.000121709		2.76	-0.000530869
-7.24	-0.000170959	9.6283e-05	8.09983e-05	-0.000279047	-3.10375e-05		2.77	-0.000466262
-7.23	0.000159525	4.77421e-05	0.000279691	-0.000112582	-6.72675e-06		2.78	-0.000161841
-7.22	8.57231e-07	4.08119e-05	-0.000145001	-0.000251298	0.000330109		2.79	-4.7836e-05
-7.21	-8.17317e-05	-4.93235e-05	-8.04675e-06	-0.000126448	0.000104357		2.8	-0.0003674
-7.2	-0.000187441	-5.27879e-05	7.75752e-05	-5.05545e-06	0.000211999		2.81	-0.000414654
-7.19	0.000298419	-1.46522e-05	-0.00013129	0.000196202	-0.000152491		2.82	-0.00027379
-7.18	-2.2237e-05	-0.000201808	-1.14692e-05	-2.58589e-05	-4.49136e-05		2.83	-0.000356019
-7.17	-4.21031e-05	6.16028e-05	5.66939e-06	0.000102498	-0.000145555		2.84	-0.000467042
-7.16	-6.85226e-05	6.5068e-05	8.78447e-05	-0.000112582	-9.69716e-05		2.85	-0.000438531
-7.15	1.73971e-05	-0.000115194	0.000317391	-5.05545e-06	5.92211e-05		2.86	-0.000380508
-7.14	-3.54475e-05	6.16028e-05	7.0729e-05	0.000175389	5.92211e-05		2.87	-0.000234634
-7.13	0.000142979	-0.000125586	-3.20032e-05	-5.36218e-05	-0.000131682		2.88	-0.00045468
-7.12	8.67906e-05	1.99955e-05	-0.000121025	0.00015455	0.000121709		2.89	-0.000347027
-7.11	0.000109941	-7.35998e-05	-1.48916e-05	-8.13565e-05	0.000201586		2.9	-0.000407588
-7.1	-9.49405e-05	3.03903e-05	-4.91403e-05	2.27105e-05	-0.000121277		2.91	-0.000130513
-7.09	0.000199226	-0.000201808	-8.33602e-05	-4.66879e-05	2.44979e-05		2.92	-0.000394905
-7.08	5.04282e-05	0.000162159	-0.00013129	9.55617e-05	0.000100887		2.93	-0.000428613
-7.07	0.000215723	0.000151761	0.000245445	-8.48496e-05	-5.18515e-05		2.94	-0.000332271
-7.06	-9.49405e-05	-4.25818e-06	2.27825e-05	-0.00026516	-0.000301701		2.95	-0.000355589
-7.05	0.000228941	0.000193381	0.000173486	-2.93261e-05	-0.000142087		2.96	-0.000326738
-7.04	3.39376e-05	-7.35998e-05	-0.000162108	-2.93261e-05	0.000319667		2.97	-0.00045338
-7.03	-0.000210575	-4.58592e-05	-2.17363e-05	0.000109461	0.000100887		2.98	-0.000394637
-7.02	0.000205834	0.000245405	7.41521e-05	-2.58589e-05	-0.000194133		2.99	-0.000299869
-7.01	-5.5313e-05	2.34604e-05	-2.51587e-05	-0.00027209	5.92211e-05		3	-0.000198198
-7	-0.000213851	0.000113611	-0.000162108	-0.000195823	-5.87893e-05		3.01	-0.000430945
-6.99	2.07253e-05	-3.89304e-05	-5.94066e-05	0.000140676	-5.18515e-05		3.02	-0.000569132
-6.98	3.39376e-05	0.000165625	0.000221449	-0.000168069	4.18724e-05		3.03	-0.000486141
-6.97	-4.53804e-05	-4.25818e-06	-0.000172372	-0.000181959	9.04769e-05		3.04	-0.000363761
-6.96	-8.17317e-05	-0.00013944	-0.000100495	-0.000223548	-0.000211498		3.05	-0.000413385
-6.95	-0.000131288	4.42769e-05	5.0191e-05	0.000168452	-0.000117809		3.06	-0.000524475
-6.94	-0.000170959	9.97485e-05	-1.48916e-05	0.000178858	-0.00016639		3.07	-0.00054099
-6.93	-4.87081e-05	9.28175e-05	-0.000182635	-9.1783e-05	-6.72675e-06		3.08	-0.000352333
-6.92	-0.000164305	8.24212e-05	-0.000220291	-0.000102183	-0.000103909		3.09	-0.000371515
-6.91	-0.000154425	-0.000187955	-5.25624e-05	-1.19901e-05	5.92211e-05		3.1	-0.000429427
-6.9	-0.000121357	-0.000129049	-0.000199766	4.00486e-05	0.000100887		3.11	-0.000571661
-6.89	-3.21702e-05	5.12072e-05	-9.70736e-05	-0.000181959	4.18724e-05		3.12	-0.000140757
-6.88	8.57231e-07	2.69254e-05	-3.20032e-05	5.73875e-05	-7.96285e-05		3.13	-0.000181578
-6.87	2.73314e-05	-0.000222612	-0.00016895	2.96457e-05	-0.000142087		3.14	-0.000352373
-6.86	0.000100005	-8.39921e-05	-7.65165e-05	-1.58811e-06	5.22815e-05		3.15	-0.000506586
-6.85	-9.02604e-06	-1.11875e-05	-6.96726e-05	0.000182327	2.10284e-05		3.16	-0.000380505
-6.84	0.000195896	0.00010668	-0.000182635	3.6581e-05	-4.83826e-05		3.17	-0.000348544
-6.83	-2.55649e-05	3.73468e-05	-0.000107339	0.000102498	1.40894e-05		3.18	-0.000534544
-6.82	-0.000246913	-0.000125586	-6.62506e-05	0.000102498	-2.75684e-05		3.19	-0.000436854
-6.81	0.000149638	9.28175e-05	4.6742e-05	-0.000251298	-0.000152491		3.2	-0.000371468
-6.8	2.07253e-05	3.73468e-05	0.000118681	-9.1783e-05	0.000135617		3.21	-0.000416615
-6.79	0.000142979	-9.78482e-05	-7.65165e-05	-3.62603e-05	4.5342e-05		3.22	-0.000608107
-6.78	0.000116549	-4.93235e-05	1.59372e-05	-0.000161137	-0.000131682		3.23	-0.000365836
-6.77	0.000106663	-1.81432e-05	-0.000316115	4.35163e-05	-3.79756e-05		3.24	-0.000403652
-6.76	-1.89595e-05	2.34604e-05	-6.62506e-05	7.47534e-05	-0.000142087		3.25	-0.000434637
-6.75	9.33977e-05	1.65306e-05	-4.22699e-05	2.61781e-05	1.75589e-05		3.26	-0.000377302
-6.74	0.000129764	-8.74562e-05	-8.04675e-06	9.90299e-05	8.00404e-05		3.27	-0.000371898
-6.73	8.57231e-07	-0.000212223	-7.30945e-05	6.08818e-05	-8.65658e-05		3.28	-0.000356417
-6.72	9.67265e-05	8.9352e-05	-0.000141554	-4.66879e-05	7.65704e-05		3.29	-0.000520209
-6.71	7.46301e-06	-7.70639e-05	-0.000148423	2.27105e-05	-0.000159454		3.3	-0.000461785
-6.7	2.40031e-05	-0.00013944	0.000156366	-3.62603e-05	-0.000232304		3.31	-0.000301807
-6.69	-0.000141218	0.000196848	3.64735e-05	-2.23918e-05	3.49066e-05		3.32	-0.000644427
-6.68	3.06092e-05	-7.70639e-05	4.6742e-05	-0.000178467	0.000146028		3.33	-0.000395814
-6.67	-0.000151098	-4.58592e-05	-0.000155266	-0.000119515	-8.65658e-05		3.34	-0.00057799
-6.66	0.000252099	-8.0528e-05	-2.17363e-05	-0.000109116	0.000343997		3.35	-0.000642307
-6.65	-9.16635e-05	8.58866e-05	-0.000107339	-2.93261e-05	-7.96285e-05		3.36	-0.000471226
-6.64	6.36918e-05	3.73468e-05	-8.04675e-06	-5.36218e-05	8.69804e-05		3.37	-0.000590637
-6.63	-0.00011808	-4.25818e-06	-9.36257e-05	-2.93261e-05	-0.000103909		3.38	-0.000422201
-6.62	-5.19854e-05	-0.000222612	-0.000100495	-6.05556e-05	-8.30972e-05		3.39	-0.000400581
-6.61	8.67906e-05	-9.78482e-05	0.000125528	5.04518e-05	0.00015991		3.4	-0.000274006
-6.6	-7.17997e-05	-0.00020876	0.000152943	7.47534e-05	0.000152969		3.41	-0.000552689
-6.59	0.000100005	-0.000246852	4.6742e-05	-0.000157671	-1.02225e-05		3.42	-0.00047799
-6.58	-8.83361e-05	7.19986e-05	-0.000145001	-0.000223548	-3.45066e-05		3.43	-0.0003997
-6.57	-0.000236985	-0.000170638	-7.65165e-05	-0.000289442	-0.000152491		3.44	-0.00037351
-6.56	0.000129764	-0.000222612	-8.33602e-05	-3.27932e-05	-6.92222e-05		3.45	-0.000602262
-6.55	-9.02604e-06	-0.000330004	0.000135798	-6.74894e-05	-5.18515e-05		3.46	-0.000346566
-6.54	0.000103334	7.89293e-05	0.000183757	-5.36218e-05	-0.000117809		3.47	-0.000483224
-6.53	2.73314e-05	-7.72288e-06	0.000115257	-5.70887e-05	-0.000232304		3.48	-0.000488807
-6.52	-0.000167632	0.000148295	-0.000162108	5.39196e-05	0.000146028		3.49	-0.000474465
-6.51	2.40031e-05	6.5068e-05	-6.62506e-05	-7.4423e-05	8.00404e-05		3.5	-0.00060719
-6.5	-5.85902e-05	3.03903e-05	-7.65165e-05	-5.70887e-05	-5.53204e-05		3.51	-0.000376283
-6.49	0.000219052	-4.23948e-05	7.0729e-05	-8.13565e-05	2.44979e-05		3.52	-0.000534764
-6.48	-3.21702e-05	7.19986e-05	9.09196e-06	-0.000129914	-6.92222e-05		3.53	-0.000637386
-6.47	0.000106663	-2.16078e-05	-0.000103917	-0.000126448	-0.000197601		3.54	-0.000353228
-6.46	-2.88423e-05	-0.00030228	1.93598e-05	-1.89246e-05	-4.49136e-05		3.55	-0.000524213
-6.45	3.39376e-05	-9.09202e-05	4.33192e-05	-8.13565e-05	0.00015991		3.56	-0.00025252
-6.44	-0.000128011	-0.000118658	-0.000199766	8.16894e-05	-0.000155986		3.57	-0.000505032
-6.43	0.000136371	-7.01356e-05	-0.000141554	1.9243e-05	-3.79756e-05		3.58	-0.000295118
-6.42	-6.19179e-05	4.77421e-05	-8.04675e-06	-0.000154204	-0.000103909		3.59	-0.00031112
-6.41	-0.000161028	0.000110145	-0.000107339	0.000112929	1.062e-05		3.6	-0.00051715
-6.4	7.46301e-06	0.000276633	-0.000158687	-7.78897e-05	-0.00016639		3.61	-0.000332687
-6.39	0.0001397	-0.000194881	0.000156366	4.69841e-05	-1.36917e-05		3.62	-0.000485804
-6.38	-0.000124684	-0.000125586	-0.000196345	0.000168452	-1.02225e-05		3.63	-0.00063539
-6.37	-9.49405e-05	-0.000146368	-0.000145001	-3.27932e-05	-9.69716e-05		3.64	-0.000499438
-6.36	-0.000184165	0.000210713	-7.30945e-05	2.96457e-05	-5.53204e-05		3.65	-0.000615827
-6.35	4.05438e-05	-7.01356e-05	7.41521e-05	-3.62603e-05	0.000177263		3.66	-0.0003973
-6.34	-0.000108149	-2.50724e-05	-4.22699e-05	7.12854e-05	-0.000360661		3.67	-0.000592036
-6.33	-5.74845e-06	0.00010668	7.75752e-05	-0.000154204	-7.61597e-05		3.68	-0.000599537
-6.32	-0.000128011	7.19986e-05	1.59372e-05	5.34667e-06	6.96306e-05		3.69	-0.000436054
-6.31	-0.000164305	4.08119e-05	1.93598e-05	0.000130271	-0.000232304		3.7	-0.000383968
-6.3	7.35767e-05	0.000148295	-2.51587e-05	0.000234389	-0.000162922		3.71	-0.0004203
-6.29	0.000169462	0.000238472	8.44215e-05	9.20936e-05	7.65704e-05		3.72	-0.00035461
-6.28	3.06092e-05	-4.23948e-05	-0.00013129	0.000321181	3.49066e-05		3.73	-0.0005055
-6.27	-8.83361e-05	-2.85369e-05	9.12679e-05	0.00017192	-0.000176794		3.74	-0.000528061
-6.26	-5.74845e-06	7.5464e-05	9.81406e-05	5.73875e-05	-7.96285e-05		3.75	-0.000297403
-6.25	0.000129764	-0.000135977	-0.000127868	-9.52496e-05	-5.18515e-05		3.76	-0.000312947
-6.24	-3.54475e-05	0.000179516	0.000152943	1.57755e-05	0.000194644		3.77	-0.000459805
-6.23	-0.000101545	4.42769e-05	-0.000162108	-2.23918e-05	-3.25745e-06		3.78	-0.000310557
-6.22	9.01194e-05	-2.16078e-05	-1.14692e-05	-8.13565e-05	-1.71609e-05		3.79	-0.000295864
-6.21	-0.000154425	1.99955e-05	0.000132375	-0.000285977	-9.3503e-05		3.8	-0.000402658
-6.2	2.73314e-05	4.08119e-05	5.3614e-05	1.22815e-05	0.000163381		3.81	-0.000535528
-6.19	0.000301698	2.69254e-05	-2.8581e-05	-0.000143806	-6.22846e-05		3.82	-0.000385436
-6.18	-0.000124684	-0.000104776	0.000204328	7.47534e-05	-0.000135151		3.83	-0.000534383
-6.17	7.35767e-05	0.000176024	5.3614e-05	0.000116397	0.000114768		3.84	-0.00047917
-6.16	0.000156246	0.000113611	-8.33602e-05	-0.000178467	3.49066e-05		3.85	-0.000255957
-6.15	-0.000161028	5.12072e-05	-0.000114182	-0.000247833	-5.53204e-05		3.86	-0.000404376
-6.14	4.18532e-06	0.000200314	-7.99384e-05	9.55617e-05	0.000208528		3.87	-0.000539417
-6.13	5.70348e-05	0.000162159	3.98963e-05	-0.000112582	-0.000114341		3.88	-0.000285842
-6.12	-8.83361e-05	1.65306e-05	2.27825e-05	-8.52277e-06	4.88118e-05		3.89	-0.00042711
-6.11	-5.74845e-06	4.42769e-05	-4.91403e-05	-3.27932e-05	4.18724e-05		3.9	-0.000466164
-6.1	-3.21702e-05	5.81376e-05	-8.33602e-05	8.16894e-05	2.11868e-07		3.91	-0.000508233
[truncated: 9,610 more rows]

## Sheet: Sup. Fig. 12B
Supplementary Data 1: All source data for Figures.
[truncated: 8 more rows]

[truncated: 1 more sheets: Sup. Fig. 12C]
