# Supplementary material for: Heme controls the structural rearrangement of its sensor protein mediating the hemolytic bacterial survival
Source: Commun Biol. 2021 Apr 13;4:467. doi: 10.1038/s42003-021-01987-5 (PMC8044140; doi:10.1038/s42003-021-01987-5)
Supplement: Supplementary file 5 — Supplementary Data 2 [file 42003_2021_1987_MOESM5_ESM.xlsx]

## Sheet: Supplementary Data 2
Supplementary Data 2: DNA (A) and protein (B) sequences of PefR, and oligo primer sequences (C) and sequencing data (D) for the site-directed mutagenesis in this study.
(A) DNA sequences
For the production of non-tagged PefR protein, fused with sequences of a HRV3C protease cleavage site (orange) and a 6xHistidine tag (blue) in 3'-terminal. Sequences of restriction enzyme sites for NdeI containig a start codon and BamHI containing two stop codons were shown in green and red, respectively.
CATATGGAAAATCCGTTGCAGAAAGCTCGCATTCTGGTCAATCAACTCGAGAAATATCTGGATCGTTATGCGAAAGAATACGATGTGGAACATCTGGCTGGTCCTCAAGGACACTTGGTAATGCACCTGTACAAACACCCGGATAAAGACATGTCCATCAAAGATGCAGAGGAAATCCTCCACATTAGCAAGTCTGTTGCCTCAAACCTGGTAAAACGGATGGAAAAGAACGGCTTCATTGCCATTGTTCCGAGCAAAACGGATAAACGCGTCAAATACCTGTATCTGACCCATTTAGGCAAACAGAAAGCCACTCAGTTCGAAATCTTTCTGGAGAAACTGCATAGTACCATGCTTGCGGGTATTACCAAAGAAGAAATCCGTACCACGAAGAAAGTG…
For the expression of the N-terminal His-tagged PefR only for the crystallization of apo-PefR. N-terminal sequence containing a 6xHis tag (blue) from pET-15b vector was shown in lower-case letters. Sequence of restriction enzyme sites for NcoI containing a start codon and stop codon were shown in green and red, respectively.
ccatgggcagcagccatcatcatcatcatcacagcagcggcctggtgccgcgcggcagccatATGGAGAATCCTCTTCAAAAAGCACGAATACTTGTTAATCAACTTGAAAAGTATTTAGATCGTTATGCAAAAGAGTATGATGTTGAACATTTAGCGGGTCCACAAGGACACTTAGTGATGCATCTCTATAAACATCCTGACAAGGATATGTCTATAAAAGATGCTGAAGAAATTTTACACATCTCTAAGTCTGTAGCTTCTAATTTGGTAAAACGGATGGAAAAAAATGGATTTATTGCGATTGTTCCATCTAAGACAGATAAGCGTGTGAAATACCTTTATTTGACTCATCTAGGTAAACAAAAGGCTACACAATTTGAAATTTTCTTAGAAAAAT…
(B) Protein sequences
Non-tagged PefR after removed the 6xHis tag by HRV3C protease. Extra sequence from the cleavega by HRV3C protease was shown in red.
MENPLQKARILVNQLEKYLDRYAKEYDVEHLAGPQGHLVMHLYKHPDKDMSIKDAEEILHISKSVASNLVKRMEKNGFIAIVPSKTDKRVKYLYLTHLGKQKATQFEIFLEKLHSTMLAGITKEEIRTTKKVIRTLAKNMAMEDFDSLEVLFQ
N-terminal His-tagged PefR only for the crystallization of apo-PefR. Extra sequence from the expression vector (pET-15b) was shown in red.
MGSSHHHHHHSSGLVPRGSHMENPLQKARILVNQLEKYLDRYAKEYDVEHLAGPQGHLVMHLYKHPDKDMSIKDAEEILHISKSVASNLVKRMEKNGFIAIVPSKTDKRVKYLYLTHLGKQKATQFEIFLEKLHSTMLAGITKEEIRTTKKVIRTLAKNMAMEDFD
(C) Oligo primer sequences for the site-directed mutagenesis by QuikChange
Mutant name	Forward / Reverse	Primer sequence*
K53A	Forward	5'-GACATGTCCATCGCTGATGCAGAGGAAATC-3'
	Reverse	3'-GATTTCCTCTGCATCAGCGATGGACATGTC-5'
S62A	Forward	5'-ATCCTCCACATTGCTAAGTCTGTTGCCTCA-3'
	Reverse	3'-TGAGGCAACAGACTTAGCAATGTGGAGGAT-5'
K63A	Forward	5'-CTCCACATTAGCGCTTCTGTTGCCTCAAAC-3'
	Reverse	3'-GTTTGAGGCAACAGAAGCGCTAATGTGGAG-5'
S67A	Forward	5'-AAGTCTGTTGCCGCTAACCTGGTAAAACGG-3'
	Reverse	3'-CCGTTTTACCAGGTTAGCGGCAACAGACTT-5'
R72A	Forward	5'-AACCTGGTAAAAGCTATGGAAAAGAACGGC-3'
	Reverse	3'-GCCGTTCTTTTCCATAGCTTTTACCAGGTT-5'
K75A	Forward	5'-AAACGGATGGAAGCTAACGGCTTCATTGCC-3'
	Reverse	3'-GGCAATGAAGCCGTTAGCTTCCATCCGTTT-5'
R89A	Forward	5'-AAAACGGATAAAGCTGTCAAATACCTGTAT-3'
	Reverse	3'-ATACAGGTATTTGACAGCTTTATCCGTTTT-5'
H114A	Forward	5'-CTGGAGAAACTGGCTAGTACCATGCTTGCGG-3'
	Reverse	3'-CCGCAAGCATGGTACTAGCCAGTTTCTCCAG-5'
*Codons for mutations were shown with underbar.

## Sheet: DNA sequenc. of His-tagged PefR
Supplementary Data 2: DNA (A) and protein (B) sequences of PefR, and oligo primer sequences (C) and sequencing data (D) for the site-directed mutagenesis in this study.
(D) DNA sequencing data
N-terminal His-tagged PefR The 6 x His-tag sequence was shown in a yellow box.

## Sheet: DNA sequencing of K53A
Supplementary Data 2: DNA (A) and protein (B) sequences of PefR, and oligo primer sequences (C) and sequencing data (D) for the site-directed mutagenesis in this study.
(D) DNA sequencing data
K53A PefR The mutated codon was shown in a yellow box.

## Sheet: DNA sequencing of S62A
Supplementary Data 2: DNA (A) and protein (B) sequences of PefR, and oligo primer sequences (C) and sequencing data (D) for the site-directed mutagenesis in this study.
(D) DNA sequencing data
S62A PefR The mutated codon was shown in a yellow box.

## Sheet: DNA sequencing of K63A
Supplementary Data 2: DNA (A) and protein (B) sequences of PefR, and oligo primer sequences (C) and sequencing data (D) for the site-directed mutagenesis in this study.
(D) DNA sequencing data
K63A PefR The mutated codon was shown in a yellow box.

## Sheet: DNA sequencing of S67A
Supplementary Data 2: DNA (A) and protein (B) sequences of PefR, and oligo primer sequences (C) and sequencing data (D) for the site-directed mutagenesis in this study.
(D) DNA sequencing data
S67A PefR The mutated codon was shown in a yellow box.

## Sheet: DNA sequencing of R72A
Supplementary Data 2: DNA (A) and protein (B) sequences of PefR, and oligo primer sequences (C) and sequencing data (D) for the site-directed mutagenesis in this study.
(D) DNA sequencing data
R72A PefR The mutated codon was shown in a yellow box.

## Sheet: DNA sequencing of K75A
Supplementary Data 2: DNA (A) and protein (B) sequences of PefR, and oligo primer sequences (C) and sequencing data (D) for the site-directed mutagenesis in this study.
(D) DNA sequencing data
K75A PefR The mutated codon was shown in a yellow box.

## Sheet: DNA sequencing of R89A
Supplementary Data 2: DNA (A) and protein (B) sequences of PefR, and oligo primer sequences (C) and sequencing data (D) for the site-directed mutagenesis in this study.
(D) DNA sequencing data
R89A PefR The mutated codon was shown in a yellow box.

## Sheet: DNA sequencing of H114A
	Supplementary Data 2: DNA (A) and protein (B) sequences of PefR, and oligo primer sequences (C) and sequencing data (D) for the site-directed mutagenesis in this study.
	(D) DNA sequencing data
	H114A PefR The mutated codon was shown in a yellow box. Only this data was read from terminal side.
